# Supplementary material for: Not Just a Sum? Identifying Different Types of Interplay between Constituents in Combined Interventions
Source: PLoS One. 2015 May 12;10(5):e0125334. doi: 10.1371/journal.pone.0125334 (PMC4429013; doi:10.1371/journal.pone.0125334)
Supplement: S1 R code — (R) [file pone.0125334.s001.R]

############################################
#             NEEDED PACKAGES              #
############################################

packages <- c("limma", "statmod", "Biobase", "affy", "annotate", "mouse4302.db","GEOquery")
if (length(setdiff(packages, rownames(installed.packages()))) > 0) {
  source("http://bioconductor.org/biocLite.R")
  biocLite(setdiff(packages, rownames(installed.packages())))  
}
 
library(affy)
library(statmod)
library(limma)
library(Biobase)
library(annotate)
library("mouse4302.db")
library(GEOquery)


############################################
#        USER DEFINED PARAMETERS           #
############################################


accnr<-c("GSE32986")#enter here the accession number
A<-c("GMCSF")#label for first constituent
B<-c("Curdlan100")#label for second constituent
AB<-c("Comb100")#label for combined manipulation
C<-c("UNSTIM")#label for control/untreated manipulation

alpha<-0.05#significance level
equiv<-0.15#equivalence bound

#load vector of treatment conditions in order of the arrays as read by R!! (see TargetsFiles6.txt)
expdesign<-read.table('S6_TargetsFile.txt',sep="\t", header = FALSE, 
           dec = ".", 
           check.names = TRUE, na.strings = c("mis","N.D."), 
           strip.white = FALSE, blank.lines.skip = TRUE,
           comment.char = "#", allowEscapes = FALSE, flush = FALSE,
           stringsAsFactors = F)


######END INPUT#######

#Get official gene symbols: TAKES SOME TIME!
x <- mouse4302SYMBOL  #ADAPT IF NEEDED
symbolall<-Lkeys(x)
for (i in 1:length(symbolall))
{
symbolall[i]<-get(symbolall[i],env=mouse4302SYMBOL)
}

#Labeling of treatment vector and conditions in Targets file
names<-c("treatment")
colnames(expdesign)<-names

#make labels generic
expdesign[expdesign[,"treatment"]==A,]<-"A"
expdesign[expdesign[,"treatment"]==B,]<-"B"
expdesign[expdesign[,"treatment"]==AB,]<-"AB"
expdesign[expdesign[,"treatment"]==C,]<-"C"
#guarantee the factors are considered as such by R
expdesign[,"treatment"]<-as.factor(expdesign[,"treatment"])

#create design matrix
cond<-factor(paste(expdesign$treatment))
statdesign<-model.matrix(~0+cond)
colnames(statdesign)<-levels(cond)


# load series and platform data from GEO
getGEOSuppFiles(accnr)
setwd(paste("./",accnr,sep=""))
untar(paste(accnr,"_RAW.tar",sep=""), exdir="rawdata")
setwd("./rawdata")
cels <- list.celfiles()
data<-ReadAffy(filenames=cels)
#show(data): 18 samples; annotation=mouse4302
eset <- rma(data)


#Fit linear model
exprdata<-exprs(eset)
fit<-lmFit(exprdata,statdesign)


##contrasts: Adjuvant effects and synergistic effect
eval(cm<-makeContrasts(
	AvsC = A-C,
	BvsC = B-C,
	ABvsC=AB-C,
	SYN=(AB-C)-((A-C)+(B-C)),
	ABvsA = AB-A,
	ABvsB= AB-B,
levels=statdesign))
fit2<-contrasts.fit(fit,cm)
fit2<-ebayes(fit2)

##derive equivalence##

dfs<-fit$df.residual[1]#degrees of freedom  
cutoff<-qt(1-alpha,dfs)

#Calculation mean expression per condition
index<-expdesign$treatment=="C" 
mC<-rowMeans(exprdata[,index])
index<-expdesign$treatment=="A" 
mA<-rowMeans(exprdata[,index])
index<-expdesign$treatment=="B" 
mB<-rowMeans(exprdata[,index])
index<-expdesign$treatment=="AB" 
mAB<-rowMeans(exprdata[,index])

#A=C
effA<-mA-mC
sediffA<-effA/fit2$t[,1]
A_eq_t<-(abs(effA)-equiv)/sediffA
#cbind(A_eq_t,fit2$t[,1],effA,sediffA)

#B=C
effB<-mB-mC
sediffB<-effB/fit2$t[,2]
B_eq_t<-(abs(effB)-equiv)/sediffB


#AB=C
effAB<-mAB-mC
seAB<-effAB/fit2$t[,3]
AB_eq_t<-(abs(effAB)-equiv)/seAB

#AB=A+B
synAB<-effAB-(effA+effB)
sediffAB<-synAB/fit2$t[,4]
SYN_eq_t<-(abs(synAB)-equiv)/sediffAB
#cbind(SYN_eq_t,fit2$t[,4],synAB,sediffAB)

#AB=A
effAB_A<-mAB-mA
seAB_A<-effAB_A/fit2$t[,5]
AB_A_eq_t<-(abs(effAB_A)-equiv)/seAB_A

#AB=B
effAB_B<-mAB-mB
seAB_B<-effAB_B/fit2$t[,6]
AB_B_eq_t<-(abs(effAB_B)-equiv)/seAB_B


#Tests of partial hypotheses
A_up<-(fit2$p.value[,1]<alpha)&(fit2$t[,1]>0)
A_eq<-(A_eq_t<(-1*cutoff))
A_down<-(fit2$p.value[,1]<alpha)&(fit2$t[,1]<0)

B_up<-(fit2$p.value[,2]<alpha)&(fit2$t[,2]>0)
B_eq<-(B_eq_t<(-1*cutoff))
B_down<-(fit2$p.value[,2]<alpha)&(fit2$t[,2]<0)

AB_up<-(fit2$p.value[,3]<alpha)&(fit2$t[,3]>0)
AB_eq<-(AB_eq_t<(-1*cutoff))
AB_down<-(fit2$p.value[,3]<alpha)&(fit2$t[,3]<0)

SYN_up<-(fit2$p.value[,4]<alpha)&(fit2$t[,4]>0)
SYN_eq<-(SYN_eq_t<(-1*cutoff))
SYN_down<-(fit2$p.value[,4]<alpha)&(fit2$t[,4]<0)

AB_A_up<-(fit2$p.value[,5]<alpha)&(fit2$t[,5]>0)
AB_A_eq<-(AB_A_eq_t<(-1*cutoff))
AB_A_down<-(fit2$p.value[,5]<alpha)&(fit2$t[,5]<0)

AB_B_up<-(fit2$p.value[,6]<alpha)&(fit2$t[,6]>0)
AB_B_eq<-(AB_B_eq_t<(-1*cutoff))
AB_B_down<-(fit2$p.value[,6]<alpha)&(fit2$t[,6]<0)


#Prepare a factor that classifies the probesets to the form of interplay they display or the category "NONE"
typeofeffect<-factor(rep(" NONE",nrow(exprdata)),levels=c(" NONE","SYN_UP","SYN_DOWN",paste("POTENCE_BY_",B,"_UP",sep=""),
paste("POTENCE_BY_",B,"_DOWN",sep=""),paste("POTENCE_BY_",A,"_UP",sep=""),paste("POTENCE_BY_",A,"_DOWN",sep=""),
"EMERGENT_UP","EMERGENT_DOWN","ANTAG_UP","ANTAG_DOWN","ADD_UP","ADD_DOWN",
paste("REDUCT_BY_",B,"_UP",sep=""),paste("REDUCT_BY_",B,"_DOWN",sep=""),paste("REDUCT_BY_",A,"_UP",sep=""),paste("REDUCT_BY_",A,"_DOWN",sep=""),
paste("REDUN_OF_",B,"_UP",sep=""),paste("REDUN_OF_",B,"_DOWN",sep=""),paste("REDUN_OF_",A,"_UP",sep=""),paste("REDUN_OF_",A,"_DOWN",sep="")))


typeREDUN_B<-factor(rep(" NONE",nrow(exprdata)),levels=c(" NONE",paste("REDUN_OF_",B,"_UP",sep=""),paste("REDUN_OF_",B,"_DOWN",sep="")))
REDUN_OF_B_UP<-(A_up==TRUE)&(B_eq==TRUE)&(AB_A_eq==TRUE)&(AB_up==TRUE)
typeofeffect[REDUN_OF_B_UP==TRUE]<-paste("REDUN_OF_",B,"_UP",sep="")
sum(REDUN_OF_B_UP)
typeREDUN_B[REDUN_OF_B_UP==TRUE]<-paste("REDUN_OF_",B,"_UP",sep="")
REDUN_OF_B_DOWN<-(A_down==TRUE)&(B_eq==TRUE)&(AB_A_eq==TRUE)&(AB_down==TRUE)
typeofeffect[REDUN_OF_B_DOWN==TRUE]<-paste("REDUN_OF_",B,"_DOWN",sep="")
sum(REDUN_OF_B_DOWN)
typeREDUN_B[REDUN_OF_B_DOWN==TRUE]<-paste("REDUN_OF_",B,"_DOWN",sep="")

typeREDUN_A<-factor(rep(" NONE",nrow(exprdata)),levels=c(" NONE",paste("REDUN_OF_",A,"_UP",sep=""),paste("REDUN_OF_",A,"_DOWN",sep="")))
REDUN_OF_A_UP<-(A_eq==TRUE)&(B_up==TRUE)&(AB_B_eq==TRUE)&(AB_up==TRUE)
typeofeffect[REDUN_OF_A_UP==TRUE]<-paste("REDUN_OF_",A,"_UP",sep="")
sum(REDUN_OF_A_UP)
typeREDUN_A[REDUN_OF_A_UP==TRUE]<-paste("REDUN_OF_",A,"_UP",sep="")
REDUN_OF_A_DOWN<-(A_eq==TRUE)&(B_down==TRUE)&(AB_B_eq==TRUE)&(AB_down==TRUE)
typeofeffect[REDUN_OF_A_DOWN==TRUE]<-paste("REDUN_OF_",A,"_DOWN",sep="")
sum(REDUN_OF_A_DOWN)
typeREDUN_A[REDUN_OF_A_DOWN==TRUE]<-paste("REDUN_OF_",A,"_DOWN",sep="")


typeSYN<-factor(rep(" NONE",nrow(exprdata)),levels=c(" NONE","SYN_UP","SYN_DOWN"))
SYNUP<-(A_up==TRUE)&(B_up==TRUE)&(SYN_up==TRUE)
typeofeffect[SYNUP==TRUE]<-"SYN_UP"
sum(SYNUP)
typeSYN[SYNUP==TRUE]<-"SYN_UP"
SYNDOWN<-(A_down==TRUE)&(B_down==TRUE)&(SYN_down==TRUE)
typeofeffect[SYNDOWN==TRUE]<-"SYN_DOWN"
sum(SYNDOWN)
typeSYN[SYNDOWN==TRUE]<-"SYN_DOWN"

typePOTENCE_B<-factor(rep(" NONE",nrow(exprdata)),levels=c(" NONE",paste("POTENCE_BY_",B,"_UP",sep=""),paste("POTENCE_BY_",B,"_DOWN",sep="")))
POTENCE_BY_B_UP<-(A_up==TRUE)&(B_eq==TRUE)&(AB_A_up==TRUE)
typeofeffect[POTENCE_BY_B_UP==TRUE]<-paste("POTENCE_BY_",B,"_UP",sep="")
sum(POTENCE_BY_B_UP)
typePOTENCE_B[POTENCE_BY_B_UP==TRUE]<-paste("POTENCE_BY_",B,"_UP",sep="")
POTENCE_BY_B_DOWN<-(A_down==TRUE)&(B_eq==TRUE)&(AB_A_down==TRUE)
typeofeffect[POTENCE_BY_B_DOWN==TRUE]<-paste("POTENCE_BY_",B,"_DOWN",sep="")
sum(POTENCE_BY_B_DOWN)
typePOTENCE_B[POTENCE_BY_B_DOWN==TRUE]<-paste("POTENCE_BY_",B,"_DOWN",sep="")

typePOTENCE_A<-factor(rep(" NONE",nrow(exprdata)),levels=c(" NONE",paste("POTENCE_BY_",A,"_UP",sep=""),paste("POTENCE_BY_",A,"_DOWN",sep="")))
POTENCE_BY_A_UP<-(A_eq==TRUE)&(B_up==TRUE)&(AB_B_up==TRUE)
typeofeffect[POTENCE_BY_A_UP==TRUE]<-paste("POTENCE_BY_",A,"_UP",sep="")
sum(POTENCE_BY_A_UP)
typePOTENCE_A[POTENCE_BY_A_UP==TRUE]<-paste("POTENCE_BY_",A,"_UP",sep="")
POTENCE_BY_A_DOWN<-(A_eq==TRUE)&(B_down==TRUE)&(AB_B_down==TRUE)
typePOTENCE_A[POTENCE_BY_A_DOWN==TRUE]<-paste("POTENCE_BY_",A,"_DOWN",sep="")
sum(POTENCE_BY_A_DOWN)
typePOTENCE_A[POTENCE_BY_A_DOWN==TRUE]<-paste("POTENCE_BY_",A,"_DOWN",sep="")
typeofeffect[POTENCE_BY_A_DOWN==TRUE]<-paste("POTENCE_BY_",A,"_DOWN",sep="")

typeREDUCT_B<-factor(rep(" NONE",nrow(exprdata)),levels=c(" NONE",paste("REDUCT_BY_",B,"_UP",sep=""),paste("REDUCT_BY_",B,"_DOWN",sep="")))
REDUCT_BY_B_UP<-(A_up==TRUE)&(B_eq==TRUE)&(AB_A_down==TRUE)&(AB_up==TRUE)
typeofeffect[REDUCT_BY_B_UP==TRUE]<-paste("REDUCT_BY_",B,"_UP",sep="")
sum(REDUCT_BY_B_UP)
typeREDUCT_B[REDUCT_BY_B_UP==TRUE]<-paste("REDUCT_BY_",B,"_UP",sep="")
REDUCT_BY_B_DOWN<-(A_down==TRUE)&(B_eq==TRUE)&(AB_A_up==TRUE)&(AB_down==TRUE)
typeofeffect[REDUCT_BY_B_DOWN==TRUE]<-paste("REDUCT_BY_",B,"_DOWN",sep="")
sum(REDUCT_BY_B_DOWN)
typeREDUCT_B[REDUCT_BY_B_DOWN==TRUE]<-paste("REDUCT_BY_",B,"_DOWN",sep="")

typeREDUCT_A<-factor(rep(" NONE",nrow(exprdata)),levels=c(" NONE",paste("REDUCT_BY_",A,"_UP",sep=""),paste("REDUCT_BY_",A,"_DOWN",sep="")))
REDUCT_BY_A_UP<-(A_eq==TRUE)&(B_up==TRUE)&(AB_B_down==TRUE)&(AB_up==TRUE)
typeofeffect[REDUCT_BY_A_UP==TRUE]<-paste("REDUCT_BY_",A,"_UP",sep="")
sum(REDUCT_BY_A_UP)
typeREDUCT_A[REDUCT_BY_A_UP==TRUE]<-paste("REDUCT_BY_",A,"_UP",sep="")
REDUCT_BY_A_DOWN<-(A_eq==TRUE)&(B_down==TRUE)&(AB_B_up==TRUE)&(AB_down==TRUE)
typeofeffect[REDUCT_BY_A_DOWN==TRUE]<-paste("REDUCT_BY_",A,"_DOWN",sep="")
sum(REDUCT_BY_A_DOWN)
typeREDUCT_A[REDUCT_BY_A_DOWN==TRUE]<-paste("REDUCT_BY_",A,"_DOWN",sep="")

typeEMERGENT<-factor(rep(" NONE",nrow(exprdata)),levels=c(" NONE","EMERGENT_UP","EMERGENT_DOWN"))
EMERGENT_UP<-(A_eq==TRUE)&(B_eq==TRUE)&(SYN_up==TRUE)&(AB_up==TRUE)
typeEMERGENT[EMERGENT_UP==TRUE]<-"EMERGENT_UP"
sum(EMERGENT_UP)
typeofeffect[EMERGENT_UP==TRUE]<-"EMERGENT_UP"
EMERGENT_DOWN<-(A_eq==TRUE)&(B_eq==TRUE)&(SYN_down==TRUE)&(AB_down==TRUE)
typeofeffect[EMERGENT_DOWN==TRUE]<-"EMERGENT_DOWN"
sum(EMERGENT_DOWN)
typeEMERGENT[EMERGENT_DOWN==TRUE]<-"EMERGENT_DOWN"

typeANTAG<-factor(rep(" NONE",nrow(exprdata)),levels=c(" NONE","ANTAG_UP","ANTAG_DOWN"))
ANTAG_UP<-(A_up==TRUE)&(B_up==TRUE)&(SYN_down==TRUE)&(AB_up==TRUE)
typeofeffect[ANTAG_UP==TRUE]<-"ANTAG_UP"
sum(ANTAG_UP)
typeANTAG[ANTAG_UP==TRUE]<-"ANTAG_UP"
ANTAG_DOWN<-(A_down==TRUE)&(B_down==TRUE)& (SYN_up==TRUE)&(AB_down==TRUE)
typeofeffect[ANTAG_DOWN==TRUE]<-"ANTAG_DOWN"
sum(ANTAG_DOWN)
typeANTAG[ANTAG_DOWN==TRUE]<-"ANTAG_DOWN"

typeADD<-factor(rep(" NONE",nrow(exprdata)),levels=c(" NONE","ADD_UP","ADD_DOWN"))
ADD_UP<-(SYN_eq==TRUE)&(AB_up==TRUE)&(B_up==TRUE) & (A_up==TRUE)
typeofeffect[ADD_UP==TRUE]<-"ADD_UP"
sum(ADD_UP)
typeADD[ADD_UP==TRUE]<-"ADD_UP"
ADD_DOWN<-(SYN_eq==TRUE)&(AB_down==TRUE)&(B_down==TRUE) & (A_down==TRUE)
typeofeffect[ADD_DOWN==TRUE]<-"ADD_DOWN"
sum(ADD_DOWN)
typeADD[ADD_DOWN==TRUE]<-"ADD_DOWN"

typeofeffect[typeofeffect!=" NONE"] #: 1997 probesets with some form of interplay if equiv=0.15


#Prepare and write output in the form of a big table with for each probeset annotation information, effect sizes, t-stats, p-values, and the form of interplay it displays
TABLE<-cbind.data.frame(Lkeys(x),symbolall,effA,effB,effAB,synAB,fit2$t,fit2$p,A_eq_t,B_eq_t,AB_eq_t,
SYN_eq_t,typeofeffect,typeREDUN_B,typeREDUN_A,typeSYN,typePOTENCE_B,typePOTENCE_A,typeEMERGENT,typeADD,typeANTAG)
colnames(TABLE)<-c("checkAFFY","SYMBOL","effectA","effectB","effectAB","effectSYN",
"tstatA","tstatB","tstatAB","tstatSYN","tstatABvsA","tstatABvsB","pvalA","pvalB","pvalAB",
"pvalSYN","pvalAB_A","pvalAB_B","eqA","eqB","eqAB","eqSYN","typeofeffect","REDUN_B","REDUN_A",
"SYN","POTENCE_B",
"POTENCE_A","EMERGENT","ADD","ANTAG")

write.table(TABLE, sep = "\t", file=("TABLE1_equivp15.txt"),quote=TRUE,row.names = TRUE,col.names = TRUE)
summaryTABLE<-TABLE[typeofeffect!=" NONE",]
write.table(summaryTABLE, sep = "\t", file=("SUMMARY_TABLE1_equivp15.txt"),quote=TRUE,row.names = TRUE,col.names = TRUE)
