# Supplementary material for: Not Just a Sum? Identifying Different Types of Interplay between Constituents in Combined Interventions
Source: PLoS One. 2015 May 12;10(5):e0125334. doi: 10.1371/journal.pone.0125334 (PMC4429013; doi:10.1371/journal.pone.0125334)
Supplement: S1 Table — (XLS) [file pone.0125334.s003.xls]

## Sheet: SUMMARY_TABLE1_equivp15_curdlan
controlID	AffyID	symbolall	effGMCSF	effCurdlan1	effComb100	synComb100	GMCSFvsUNSTIM	Curdlan1vsUNSTIM	Comb100	SYN	Comb100vsGMCSF	Comb100vsCurdlan1	GMCSFvsUNSTIM	Curdlan1vsUNSTIM	Comb100	SYN	Comb100vsGMCSF	Comb100vsCurdlan1	GMCSF_eq_t	Curdlan100_eq_t	Comb100_eq_t	SYN_eq_t	typeofeffect	typeREDUND_Curdlan	typeREDUND_GMCSF	typeSYN	typePOTENCE_curdlan	typePOTENCE_GMCSF	typeEMERGENT	typeADD	typeANTAG
1451924_a_at	1451924_a_at	Edn1	0.515736	1.60567	4.04282	1.92141	3.28304	10.2213	25.7355	8.64876	22.4525	15.5142	0.00460526	1.74219e-08	1.33602e-14	1.76366e-07	1.15869e-13	3.63564e-11	2.32818	9.26643	24.7807	7.97357	SYN_UP	NONE	NONE	SYN_UP	NONE	NONE	NONE	NONE	NONE
1438148_at	1438148_at	Cxcl3	0.399329	4.08974	6.1712	1.68213	2.72195	27.877	42.0649	8.10762	39.3429	14.1879	0.0149244	3.74572e-15	5.11177e-18	4.18007e-07	1.50089e-17	1.41338e-10	1.69951	26.8546	41.0424	7.38464	SYN_UP	NONE	NONE	SYN_UP	NONE	NONE	NONE	NONE	NONE
1421473_at	1421473_at	Il1a	0.422375	2.35025	4.3962	1.62357	5.1988	28.9281	54.1106	14.1307	48.9118	25.1826	8.35994e-05	2.07594e-15	8.7784e-20	1.50228e-10	4.48928e-19	1.88605e-14	3.35252	27.0818	52.2644	12.8251	SYN_UP	NONE	NONE	SYN_UP	NONE	NONE	NONE	NONE	NONE
1417408_at	1417408_at	F3	1.74342	1.8959	4.99007	1.35074	14.9501	16.2576	42.7905	8.19025	27.8404	26.5329	6.39444e-11	1.7749e-11	3.88053e-18	3.6554e-07	3.82499e-15	8.2264e-15	13.6638	14.9713	41.5042	7.28072	SYN_UP	NONE	NONE	SYN_UP	NONE	NONE	NONE	NONE	NONE
1421744_at	1421744_at	Tnfsf4	0.679903	0.613962	2.53631	1.24245	4.53589	4.09598	16.9207	5.86111	12.3848	12.8247	0.000325317	0.000819347	9.59222e-12	2.26474e-05	1.0777e-09	6.42377e-10	3.53518	3.09527	15.92	5.1535	SYN_UP	NONE	NONE	SYN_UP	NONE	NONE	NONE	NONE	NONE
1419082_at	1419082_at	Serpinb2	0.43447	0.852506	2.46233	1.17535	3.5002	6.86801	19.8371	6.69555	16.3369	12.9691	0.00290391	3.47783e-06	8.10664e-13	4.74696e-06	1.64701e-11	5.43785e-10	2.29176	5.65957	18.6287	5.84105	SYN_UP	NONE	NONE	SYN_UP	NONE	NONE	NONE	NONE	NONE
1438767_at	1438767_at	Osm	1.30118	0.628651	3.04434	1.11451	12.6608	6.11693	29.6222	7.66821	16.9614	23.5053	7.77667e-10	1.38869e-05	1.42174e-15	8.65541e-07	9.24328e-12	5.61968e-14	11.2012	4.65739	28.1626	6.63616	SYN_UP	NONE	NONE	SYN_UP	NONE	NONE	NONE	NONE	NONE
1418666_at	1418666_at	Ptx3	0.491091	2.35233	3.93833	1.09491	4.05733	19.4347	32.538	6.39647	28.4806	13.1033	0.00088913	1.1168e-12	3.16693e-16	8.22047e-06	2.66204e-15	4.66429e-10	2.81805	18.1954	31.2987	5.52017	SYN_UP	NONE	NONE	SYN_UP	NONE	NONE	NONE	NONE	NONE
1450297_at	1450297_at	Il6	0.932723	1.72833	3.63099	0.969929	7.57759	14.0413	29.4987	5.5719	21.9211	15.4575	1.00885e-06	1.65322e-10	1.5198e-15	3.97827e-05	1.69e-13	3.84504e-11	6.35897	12.8226	28.2801	4.71021	SYN_UP	NONE	NONE	SYN_UP	NONE	NONE	NONE	NONE	NONE
1450488_at	1450488_at	Ccl24	0.3969	0.498438	1.75938	0.864042	3.43923	4.31909	15.2455	5.29421	11.8062	10.9264	0.00330578	0.000511986	4.74698e-11	6.9028e-05	2.17878e-09	6.71299e-09	2.13945	3.0193	13.9457	4.37512	SYN_UP	NONE	NONE	SYN_UP	NONE	NONE	NONE	NONE	NONE
1453102_at	1453102_at	Flrt3	0.902741	1.19722	2.89613	0.796169	7.37428	9.77979	23.6578	4.59882	16.2835	13.878	1.42836e-06	3.24705e-08	5.07331e-14	0.000285405	1.73205e-11	1.97184e-10	6.14896	8.55447	22.4325	3.73239	SYN_UP	NONE	NONE	SYN_UP	NONE	NONE	NONE	NONE	NONE
1429310_at	1429310_at	Flrt3	0.950777	1.02979	2.76113	0.780557	11.3415	12.284	32.9365	6.58386	21.595	20.6525	3.91405e-09	1.21593e-09	2.60578e-16	5.81903e-06	2.13967e-13	4.31358e-13	9.55218	10.4947	31.1472	5.31864	SYN_UP	NONE	NONE	SYN_UP	NONE	NONE	NONE	NONE	NONE
1455812_x_at	1455812_x_at	Vasn	0.51698	1.98734	3.2712	0.766876	2.82623	10.8644	17.883	2.96445	15.0568	7.01859	0.0120272	7.28566e-09	4.07729e-12	0.00901463	5.73859e-11	2.65941e-06	2.00621	10.0444	17.063	2.38461	SYN_UP	NONE	NONE	SYN_UP	NONE	NONE	NONE	NONE	NONE
1460220_a_at	1460220_a_at	Csf1	0.233035	1.20827	2.13556	0.69425	4.06754	21.0899	37.2753	8.56862	33.2078	16.1854	0.000870138	3.10412e-13	3.57595e-17	1.99953e-07	2.2848e-16	1.90049e-11	1.44935	18.4717	34.6571	6.71728	SYN_UP	NONE	NONE	SYN_UP	NONE	NONE	NONE	NONE	NONE
1448914_a_at	1448914_a_at	Csf1	0.238027	1.09765	2.0175	0.681828	2.64598	12.2018	22.4272	5.35944	19.7812	10.2254	0.0174469	1.34257e-09	1.1795e-13	6.05937e-05	8.47293e-13	1.73236e-08	0.978538	10.5343	20.7597	4.18038	SYN_UP	NONE	NONE	SYN_UP	NONE	NONE	NONE	NONE	NONE
1451567_a_at	1451567_a_at	NA	0.257473	0.775012	1.65189	0.619409	3.18298	9.58099	20.4213	5.41458	17.2384	10.8403	0.00569141	4.32672e-08	5.14608e-13	5.42964e-05	7.19805e-12	7.52202e-09	1.32862	7.72663	18.567	4.10335	SYN_UP	NONE	NONE	SYN_UP	NONE	NONE	NONE	NONE	NONE
1420353_at	1420353_at	Lta	1.59099	0.755777	2.96373	0.616961	10.0304	4.76477	18.6847	2.75037	8.65437	13.92	2.27485e-08	0.000202456	2.06274e-12	0.0140743	1.74825e-07	1.88418e-10	9.08469	3.8191	17.7391	2.08168	SYN_UP	NONE	NONE	SYN_UP	NONE	NONE	NONE	NONE	NONE
1434046_at	1434046_at	AA467197	1.78287	0.481826	2.84529	0.580601	17.1218	4.62723	27.3248	3.94269	10.203	22.6976	7.99359e-12	0.000269062	5.15162e-15	0.00113359	1.78692e-08	9.76296e-14	15.6813	3.1867	25.8843	2.92409	SYN_UP	NONE	NONE	SYN_UP	NONE	NONE	NONE	NONE	NONE
1416129_at	1416129_at	Errfi1	0.289231	0.760435	1.6116	0.561936	3.18333	8.3695	17.7376	4.3733	14.5543	9.36812	0.00568717	2.74066e-07	4.62737e-12	0.000456935	9.60991e-11	5.91197e-08	1.5324	6.71857	16.0867	3.20592	SYN_UP	NONE	NONE	SYN_UP	NONE	NONE	NONE	NONE	NONE
1420664_s_at	1420664_s_at	Procr	0.499985	0.648277	1.70895	0.560688	6.0722	7.87317	20.7548	4.81499	14.6826	12.8816	1.5117e-05	6.14466e-07	3.99167e-13	0.000182568	8.41223e-11	6.01454e-10	4.25048	6.05146	18.9331	3.52685	SYN_UP	NONE	NONE	SYN_UP	NONE	NONE	NONE	NONE	NONE
1420692_at	1420692_at	Il2ra	0.484727	0.411556	1.40266	0.50638	4.58811	3.89553	13.2767	3.38921	8.68859	9.38118	0.000291826	0.00125292	3.83268e-10	0.00367644	1.65744e-07	5.79898e-08	3.16831	2.47572	11.8569	2.38526	SYN_UP	NONE	NONE	SYN_UP	NONE	NONE	NONE	NONE	NONE
1421469_a_at	1421469_a_at	Stat5a	0.277063	0.427507	1.2045	0.499934	4.48501	6.92034	19.4981	5.72246	15.0131	12.5778	0.000361728	3.16714e-06	1.06136e-12	2.96297e-05	5.99804e-11	8.57319e-10	2.05686	4.49219	17.07	4.00549	SYN_UP	NONE	NONE	SYN_UP	NONE	NONE	NONE	NONE	NONE
1434496_at	1434496_at	Plk3	0.406165	0.611455	1.50049	0.482874	7.06659	10.6383	26.1061	5.94054	19.0395	15.4678	2.443e-06	9.85376e-09	1.06456e-14	1.94381e-05	1.53882e-12	3.80601e-11	4.45684	8.02855	23.4963	4.09517	SYN_UP	NONE	NONE	SYN_UP	NONE	NONE	NONE	NONE	NONE
1425663_at	1425663_at	Il1rn	0.419538	1.61754	2.4986	0.461525	4.75053	18.3158	28.2923	3.69532	23.5418	9.9765	0.000208484	2.81291e-12	2.95913e-15	0.00191747	5.48346e-14	2.45429e-08	3.05205	16.6173	26.5938	2.4943	SYN_UP	NONE	NONE	SYN_UP	NONE	NONE	NONE	NONE	NONE
1449399_a_at	1449399_a_at	Il1b	1.76742	3.45604	5.67451	0.45104	20.4829	40.0526	65.7626	3.69617	45.2797	25.7101	4.90888e-13	1.12564e-17	3.74127e-21	0.001914	1.55945e-18	1.35717e-14	18.7445	38.3142	64.0243	2.46695	SYN_UP	NONE	NONE	SYN_UP	NONE	NONE	NONE	NONE	NONE
1441971_at	1441971_at	NA	0.662176	0.611041	1.69239	0.419176	9.3459	8.62419	23.8863	4.1834	14.5404	15.2621	6.10948e-08	1.8327e-07	4.3575e-14	0.000681228	9.74991e-11	4.66857e-11	7.22882	6.5071	21.7692	2.68639	SYN_UP	NONE	NONE	SYN_UP	NONE	NONE	NONE	NONE	NONE
1440346_at	1440346_at	Kdm6b	0.234013	0.648304	1.2949	0.412584	3.03438	8.40638	16.7906	3.78293	13.7562	8.38425	0.0077846	2.58426e-07	1.08045e-11	0.00159153	2.25134e-10	2.67698e-07	1.08937	6.46137	14.8456	2.4076	SYN_UP	NONE	NONE	SYN_UP	NONE	NONE	NONE	NONE	NONE
1433454_at	1433454_at	Abtb2	0.663442	0.225401	1.30022	0.411374	6.99323	2.37591	13.7054	3.06617	6.71213	11.3295	2.78174e-06	0.0301252	2.3803e-10	0.0072812	4.60622e-06	3.97479e-09	5.41211	0.794785	12.1242	1.94815	SYN_UP	NONE	NONE	SYN_UP	NONE	NONE	NONE	NONE	NONE
1434432_at	1434432_at	Rffl	0.261963	0.184223	0.835677	0.389491	4.20404	2.95644	13.4111	4.41986	9.20706	10.4547	0.000652216	0.00916702	3.29643e-10	0.000414488	7.51206e-08	1.26379e-08	1.79681	0.549214	11.0039	2.71769	SYN_UP	NONE	NONE	SYN_UP	NONE	NONE	NONE	NONE	NONE
1417141_at	1417141_at	Igtp	0.194991	0.227081	0.795744	0.373672	2.60575	3.03459	10.6339	3.53098	8.02815	7.59931	0.0189434	0.00778122	9.91234e-09	0.00271994	4.7595e-07	9.72388e-07	0.60123	1.03007	8.62938	2.11357	SYN_UP	NONE	NONE	SYN_UP	NONE	NONE	NONE	NONE	NONE
1417292_at	1417292_at	Ifi47	0.187013	0.353932	0.909204	0.368259	2.51162	4.75338	12.2108	3.4972	9.69917	7.45741	0.022938	0.000207264	1.32804e-09	0.0029225	3.64604e-08	1.23824e-06	0.49709	2.73885	10.1963	2.07271	SYN_UP	NONE	NONE	SYN_UP	NONE	NONE	NONE	NONE	NONE
1439771_s_at	1439771_s_at	D13Ertd608e	0.297015	1.00982	1.64974	0.342897	3.23593	11.0018	17.9736	2.64161	14.7376	6.97173	0.00508845	6.07874e-09	3.7701e-12	0.0176038	7.9479e-11	2.89005e-06	1.60171	9.36761	16.3393	1.48604	SYN_UP	NONE	NONE	SYN_UP	NONE	NONE	NONE	NONE	NONE
1420499_at	1420499_at	Gch1	0.260971	0.98883	1.56825	0.318451	3.23986	12.276	19.4693	2.79551	16.2294	7.19331	0.00504627	1.22779e-09	1.08619e-12	0.0128189	1.82288e-11	1.95551e-06	1.37767	10.4138	17.6071	1.47874	SYN_UP	NONE	NONE	SYN_UP	NONE	NONE	NONE	NONE	NONE
1418992_at	1418992_at	F10	0.886298	0.79971	1.99852	0.312515	10.1089	9.12126	22.7946	2.52045	12.6857	13.6733	2.03761e-08	8.54477e-08	9.1276e-14	0.0225318	7.55287e-10	2.46553e-10	8.398	7.4104	21.0837	1.31069	SYN_UP	NONE	NONE	SYN_UP	NONE	NONE	NONE	NONE	NONE
1436101_at	1436101_at	NA	0.561585	0.211862	1.07544	0.301993	8.74086	3.29756	16.7388	3.32369	7.99797	13.4413	1.52817e-07	0.00446567	1.13314e-11	0.00422491	5.00099e-07	3.18731e-10	6.40616	0.962865	14.4041	1.67282	SYN_UP	NONE	NONE	SYN_UP	NONE	NONE	NONE	NONE	NONE
1436074_at	1436074_at	Nfkbid	0.135499	1.42387	1.85536	0.295991	2.71363	28.5157	37.1571	4.19158	34.4435	8.64143	0.0151825	2.6103e-15	3.7632e-17	0.000669566	1.27178e-16	1.78396e-07	-0.290407	25.5117	34.1531	2.06741	SYN_UP	NONE	NONE	SYN_UP	NONE	NONE	NONE	NONE	NONE
1437250_at	1437250_at	Mreg	0.340844	0.643758	1.27723	0.292627	3.71956	7.0252	13.9382	2.25807	10.2186	6.91295	0.00182109	2.62845e-06	1.84748e-10	0.0380334	1.74874e-08	3.20919e-06	2.08264	5.38828	12.3012	1.10059	SYN_UP	NONE	NONE	SYN_UP	NONE	NONE	NONE	NONE	NONE
1427803_at	1427803_at	NA	0.164859	0.224261	0.664027	0.274907	2.20167	2.99499	8.86801	2.59604	6.66634	5.87302	0.0424663	0.00845572	1.25591e-07	0.0193226	5.00573e-06	2.21328e-05	0.198436	0.991753	6.86478	1.17954	SYN_UP	NONE	NONE	SYN_UP	NONE	NONE	NONE	NONE	NONE
1427891_at	1427891_at	Gimap6	0.270218	0.631735	1.17539	0.273436	3.65509	8.54513	15.8988	2.61532	12.2437	7.35371	0.00208877	2.07478e-07	2.49951e-11	0.0185768	1.2763e-09	1.47995e-06	1.62613	6.51617	13.8699	1.18062	SYN_UP	NONE	NONE	SYN_UP	NONE	NONE	NONE	NONE	NONE
1448568_a_at	1448568_a_at	Slc20a1	0.492541	0.526865	1.27766	0.258255	6.93777	7.42124	17.9967	2.57223	11.0589	10.5755	3.07019e-06	1.31748e-06	3.6956e-12	0.0202829	5.64094e-09	1.07257e-08	4.82492	5.30839	15.8838	1.07822	SYN_UP	NONE	NONE	SYN_UP	NONE	NONE	NONE	NONE	NONE
1453470_a_at	1453470_a_at	Gna13	0.153732	0.440821	0.848334	0.253781	2.45844	7.04947	13.5663	2.86972	11.1079	6.51683	0.0255362	2.51799e-06	2.77418e-10	0.010987	5.29219e-09	6.58085e-06	0.0596829	4.65072	11.1676	1.17354	SYN_UP	NONE	NONE	SYN_UP	NONE	NONE	NONE	NONE	NONE
1449317_at	1449317_at	Cflar	0.383784	1.34617	1.98182	0.251861	4.87979	17.1165	25.1987	2.26444	20.3189	8.0822	0.00015983	8.03144e-12	1.86694e-14	0.0375602	5.56784e-13	4.35693e-07	2.97255	15.2093	23.2915	0.915818	SYN_UP	NONE	NONE	SYN_UP	NONE	NONE	NONE	NONE	NONE
1460466_at	1460466_at	NA	0.344919	0.468086	1.05827	0.245268	7.48977	10.1643	22.9799	3.76597	15.4902	12.8157	1.17157e-06	1.88589e-08	8.03198e-14	0.00164995	3.72285e-11	6.49186e-10	4.23258	6.9071	19.7228	1.46279	SYN_UP	NONE	NONE	SYN_UP	NONE	NONE	NONE	NONE	NONE
1436673_at	1436673_at	Dcun1d3	0.215836	0.197101	0.649188	0.236252	3.28368	2.99865	9.87661	2.54154	6.59293	6.87796	0.00459899	0.00839107	2.82771e-08	0.0215886	5.72325e-06	3.4164e-06	1.00161	0.716581	7.59454	0.927875	SYN_UP	NONE	NONE	SYN_UP	NONE	NONE	NONE	NONE	NONE
1434339_at	1434339_at	Fnbp1l	0.590203	1.19969	2.01706	0.227172	7.88344	16.0244	26.9422	2.14563	19.0588	10.9178	6.04094e-07	2.21556e-11	6.448e-15	0.0473406	1.51471e-12	6.78914e-09	5.87987	14.0208	24.9386	0.728888	SYN_UP	NONE	NONE	SYN_UP	NONE	NONE	NONE	NONE	NONE
1427742_a_at	1427742_a_at	Klf6	0.146252	0.110989	0.458567	0.201326	2.93622	2.22828	9.20641	2.85807	6.27019	6.97813	0.00956323	0.0403186	7.5194e-08	0.0112568	1.04036e-05	2.85733e-06	-0.075255	-0.783197	6.19494	0.728636	SYN_UP	NONE	NONE	SYN_UP	NONE	NONE	NONE	NONE	NONE
1428585_at	1428585_at	Actn1	0.152939	0.125521	0.460536	0.182077	3.15783	2.59171	9.50901	2.65834	6.35118	6.9173	0.00600193	0.0194938	4.8057e-08	0.0170102	8.94282e-06	3.18435e-06	0.0606753	-0.505444	6.41186	0.468324	SYN_UP	NONE	NONE	SYN_UP	NONE	NONE	NONE	NONE	NONE
1423903_at	1423903_at	Pvr	0.214573	0.950015	1.34048	0.175895	4.22213	18.6933	26.3765	2.44734	22.1544	7.68319	0.000627821	2.04809e-12	9.03719e-15	0.0261124	1.43049e-13	8.43985e-07	1.2706	15.7418	23.425	0.360298	SYN_UP	NONE	NONE	SYN_UP	NONE	NONE	NONE	NONE	NONE
1449007_at	1449007_at	NA	0.382965	0.15015	0.703992	0.170876	7.20413	2.82454	13.2431	2.27295	6.03898	10.4186	1.91889e-06	0.0120695	3.98065e-10	0.0369374	1.61036e-05	1.32765e-08	4.38241	0.00282449	10.4214	0.277693	SYN_UP	NONE	NONE	SYN_UP	NONE	NONE	NONE	NONE	NONE
1434856_at	1434856_at	Ankrd44	-0.250986	-0.280337	-0.677473	-0.14615	-5.29468	-5.91385	-14.2916	-2.18008	-8.99694	-8.37777	6.89627e-05	2.04604e-05	1.26603e-10	0.0442868	1.03135e-07	2.70474e-07	2.13036	2.74952	11.1273	-0.0574367	SYN_DOWN	NONE	NONE	SYN_DOWN	NONE	NONE	NONE	NONE	NONE
1426401_at	1426401_at	Ppp3ca	-0.163844	-0.182412	-0.49469	-0.148434	-3.58267	-3.98867	-10.817	-2.29506	-7.23437	-6.82837	0.00243674	0.0010283	7.75846e-09	0.0353634	1.82027e-06	3.73429e-06	0.302722	0.708726	7.53709	-0.0242134	SYN_DOWN	NONE	NONE	SYN_DOWN	NONE	NONE	NONE	NONE	NONE
1419637_s_at	1419637_s_at	4833420G17Rik	-0.247706	-0.266282	-0.666246	-0.152259	-5.35169	-5.75302	-14.3943	-2.32607	-9.04258	-8.64125	6.15381e-05	2.79194e-05	1.13615e-10	0.0332609	9.62326e-08	1.78447e-07	2.11093	2.51226	11.1535	0.0345111	SYN_DOWN	NONE	NONE	SYN_DOWN	NONE	NONE	NONE	NONE	NONE
1451507_at	1451507_at	Mef2c	-0.118102	-0.23005	-0.504733	-0.156582	-2.29098	-4.46259	-9.791	-2.14779	-7.50002	-5.32841	0.0356489	0.000379062	3.19531e-08	0.0471437	1.15124e-06	6.44648e-05	-0.618773	1.55284	6.88124	0.0902799	SYN_DOWN	NONE	NONE	SYN_DOWN	NONE	NONE	NONE	NONE	NONE
1434134_at	1434134_at	Dcaf8	-0.238474	-0.116853	-0.514323	-0.158997	-4.53429	-2.22181	-9.77923	-2.13767	-5.24493	-7.55742	0.000326402	0.040831	3.24966e-08	0.0480729	7.61943e-05	1.04402e-06	1.68223	-0.630256	6.92716	0.120956	SYN_DOWN	NONE	NONE	SYN_DOWN	NONE	NONE	NONE	NONE	NONE
1433759_at	1433759_at	Dpy19l1	-0.172513	-0.240568	-0.581384	-0.168302	-3.14768	-4.38943	-10.608	-2.17142	-7.46028	-6.21854	0.00613192	0.000441752	1.02649e-08	0.0450366	1.23216e-06	1.14631e-05	0.410773	1.65252	7.87105	0.236133	SYN_DOWN	NONE	NONE	SYN_DOWN	NONE	NONE	NONE	NONE	NONE
1435353_a_at	1435353_a_at	NA	-0.248267	-0.35036	-0.770892	-0.172265	-4.87691	-6.88241	-15.1433	-2.39281	-10.2664	-8.26086	0.000160779	3.3893e-06	5.25935e-11	0.0291262	1.63677e-08	3.26182e-07	1.93033	3.93583	12.1967	0.309272	SYN_DOWN	NONE	NONE	SYN_DOWN	NONE	NONE	NONE	NONE	NONE
1435375_at	1435375_at	Fam105a	-0.50231	-0.475443	-1.15656	-0.178805	-9.59964	-9.08619	-22.103	-2.41629	-12.5033	-13.0168	4.21099e-08	9.00882e-08	1.48379e-13	0.0277908	9.36106e-10	5.14867e-10	6.73299	6.21954	19.2363	0.389258	SYN_DOWN	NONE	NONE	SYN_DOWN	NONE	NONE	NONE	NONE	NONE
1423314_s_at	1423314_s_at	Pde7a	-0.15888	-0.125581	-0.468756	-0.184294	-2.72249	-2.15189	-8.03235	-2.23302	-5.30986	-5.88046	0.014908	0.046771	4.72682e-07	0.0399462	6.68991e-05	2.18181e-05	0.152168	-0.418424	5.46203	0.415532	SYN_DOWN	NONE	NONE	SYN_DOWN	NONE	NONE	NONE	NONE	NONE
1424249_a_at	1424249_a_at	Arhgap9	-0.299429	-0.394562	-0.88223	-0.188239	-6.1662	-8.12529	-18.1679	-2.74106	-12.0017	-10.0426	1.26512e-05	4.06162e-07	3.19039e-12	0.0143475	1.7123e-09	2.23588e-08	3.07722	5.03631	15.079	0.556821	SYN_DOWN	NONE	NONE	SYN_DOWN	NONE	NONE	NONE	NONE	NONE
1418110_a_at	1418110_a_at	Inpp5d	-0.231598	-0.340261	-0.763482	-0.191623	-4.54837	-6.68241	-14.9941	-2.66105	-10.4457	-8.31167	0.000316971	4.86158e-06	6.11491e-11	0.016916	1.27931e-08	3.00622e-07	1.60251	3.73655	12.0482	0.578014	SYN_DOWN	NONE	NONE	SYN_DOWN	NONE	NONE	NONE	NONE	NONE
1451306_at	1451306_at	Cdca7l	-0.292026	-0.291088	-0.776357	-0.193243	-5.88572	-5.86682	-15.6473	-2.75403	-9.7616	-9.7805	2.15982e-05	2.23991e-05	3.19059e-11	0.0139683	3.33285e-08	3.24375e-08	2.8625	2.8436	12.6241	0.616287	SYN_DOWN	NONE	NONE	SYN_DOWN	NONE	NONE	NONE	NONE	NONE
1425538_x_at	1425538_x_at	Ceacam1	-0.164203	-0.304953	-0.668208	-0.199052	-2.71362	-5.03965	-11.0428	-2.32604	-8.32917	-6.00314	0.015183	0.000115345	5.76124e-09	0.0332625	2.92313e-07	1.72429e-05	0.234721	2.56075	8.56389	0.573199	SYN_DOWN	NONE	NONE	SYN_DOWN	NONE	NONE	NONE	NONE	NONE
1434670_at	1434670_at	Kif5a	-0.357623	-0.680718	-1.24334	-0.205002	-5.28197	-10.054	-18.3638	-2.14098	-13.0818	-8.30978	7.07397e-05	2.20054e-08	2.70086e-12	0.0477669	4.78008e-10	3.01534e-07	3.06652	7.83853	16.1483	0.574423	SYN_DOWN	NONE	NONE	SYN_DOWN	NONE	NONE	NONE	NONE	NONE
1455242_at	1455242_at	Foxp1	-0.174746	-0.206786	-0.587115	-0.205584	-2.78166	-3.29168	-9.34588	-2.31404	-6.56422	-6.0542	0.0131921	0.00452168	6.1097e-08	0.0340625	6.03226e-06	1.56435e-05	0.393916	0.903934	6.95813	0.625645	SYN_DOWN	NONE	NONE	SYN_DOWN	NONE	NONE	NONE	NONE	NONE
1437585_x_at	1437585_x_at	Zbtb14	-0.271472	-0.171396	-0.654469	-0.211602	-4.35788	-2.75138	-10.5061	-2.4019	-6.14817	-7.75467	0.000471954	0.0140449	1.17838e-08	0.0286025	1.30895e-05	7.48571e-07	1.94996	0.343462	8.09813	0.699241	SYN_DOWN	NONE	NONE	SYN_DOWN	NONE	NONE	NONE	NONE	NONE
1442065_at	1442065_at	Arhgap17	-0.133756	-0.157914	-0.517321	-0.225652	-2.14056	-2.52717	-8.27893	-2.55351	-6.13838	-5.75177	0.0478063	0.0222271	3.16838e-07	0.0210701	1.33342e-05	2.79874e-05	-0.259963	0.126648	5.87841	0.856089	SYN_DOWN	NONE	NONE	SYN_DOWN	NONE	NONE	NONE	NONE	NONE
1447784_x_at	1447784_x_at	Slc38a9	-0.137096	-0.168957	-0.533165	-0.227112	-2.30442	-2.83996	-8.96187	-2.69937	-6.65745	-6.1219	0.0347161	0.0116888	1.08791e-07	0.0156351	5.0874e-06	1.37565e-05	-0.216903	0.318645	6.44055	0.916529	SYN_DOWN	NONE	NONE	SYN_DOWN	NONE	NONE	NONE	NONE	NONE
1428615_at	1428615_at	Lpar6	-0.422201	-0.683012	-1.33284	-0.22763	-7.04625	-11.399	-22.2442	-2.68629	-15.198	-10.8452	2.5324e-06	3.63659e-09	1.34207e-13	0.0160616	4.97813e-11	7.47342e-09	4.54285	8.8956	19.7408	0.91612	SYN_DOWN	NONE	NONE	SYN_DOWN	NONE	NONE	NONE	NONE	NONE
1458078_at	1458078_at	Chd9	-0.16483	-0.175455	-0.568755	-0.228471	-2.28838	-2.43589	-7.8962	-2.24289	-5.60782	-5.4603	0.035832	0.0267197	5.91469e-07	0.0391821	3.70726e-05	4.95871e-05	0.205887	0.353398	5.8137	0.770343	SYN_DOWN	NONE	NONE	SYN_DOWN	NONE	NONE	NONE	NONE	NONE
1434487_at	1434487_at	Mef2d	-0.221773	-0.301965	-0.754329	-0.23059	-4.41615	-6.01299	-15.0209	-3.24684	-10.6047	-9.00787	0.000417715	1.69216e-05	5.95109e-11	0.00497229	1.031e-08	1.01436e-07	1.42922	3.02606	12.0339	1.13476	SYN_DOWN	NONE	NONE	SYN_DOWN	NONE	NONE	NONE	NONE	NONE
1457265_at	1457265_at	Akap17b	-0.276677	-0.42311	-0.930602	-0.230815	-4.02622	-6.15711	-13.5422	-2.37505	-9.51595	-7.38505	0.000949662	1.28702e-05	2.84929e-10	0.0301766	4.75723e-08	1.40208e-06	1.84341	3.97431	11.3594	0.831575	SYN_DOWN	NONE	NONE	SYN_DOWN	NONE	NONE	NONE	NONE	NONE
1438747_at	1438747_at	A930006K02Rik	-0.318166	-0.504348	-1.05416	-0.231646	-4.15564	-6.58741	-13.7686	-2.13941	-9.613	-7.18122	0.000722321	5.7813e-06	2.22108e-10	0.0479119	4.1301e-08	1.99728e-06	2.19645	4.62823	11.8094	0.754058	SYN_DOWN	NONE	NONE	SYN_DOWN	NONE	NONE	NONE	NONE	NONE
1415865_s_at	1415865_s_at	Bpgm	-0.160586	-0.15206	-0.548994	-0.236348	-2.25101	-2.13149	-7.69549	-2.34264	-5.44448	-5.564	0.0385638	0.0486493	8.26705e-07	0.0321859	5.11672e-05	4.04063e-05	0.148389	0.0288708	5.59287	0.855866	SYN_DOWN	NONE	NONE	SYN_DOWN	NONE	NONE	NONE	NONE	NONE
1433466_at	1433466_at	AI467606	-0.229731	-0.4522	-0.918968	-0.237037	-3.75143	-7.38428	-15.0065	-2.73703	-11.255	-7.62217	0.00170177	1.40394e-06	6.03865e-11	0.0144674	4.37378e-09	9.35484e-07	1.30197	4.93483	12.557	1.00501	SYN_DOWN	NONE	NONE	SYN_DOWN	NONE	NONE	NONE	NONE	NONE
1435772_at	1435772_at	Kif21b	-0.432906	-0.419853	-1.09813	-0.245374	-6.59825	-6.3993	-16.7375	-2.64453	-10.1392	-10.3382	5.66784e-06	8.17741e-06	1.13455e-11	0.017499	1.95296e-08	1.48242e-08	4.31198	4.11304	14.4512	1.0279	SYN_DOWN	NONE	NONE	SYN_DOWN	NONE	NONE	NONE	NONE	NONE
1418146_a_at	1418146_a_at	Rbl2	-0.303244	-0.355241	-0.907651	-0.249167	-3.87762	-4.54252	-11.6063	-2.25294	-7.72865	-7.06376	0.00130146	0.000320857	2.79687e-09	0.0384181	7.81923e-07	2.45526e-06	1.95955	2.62445	9.6882	0.896653	SYN_DOWN	NONE	NONE	SYN_DOWN	NONE	NONE	NONE	NONE	NONE
1450090_at	1450090_at	Zfp101	-0.230716	-0.28162	-0.773688	-0.261353	-3.32257	-4.05565	-11.142	-2.6614	-7.81944	-7.08636	0.00423496	0.000892301	5.06234e-09	0.0169039	6.71855e-07	2.35927e-06	1.1624	1.89548	8.98184	1.13393	SYN_DOWN	NONE	NONE	SYN_DOWN	NONE	NONE	NONE	NONE	NONE
1439343_at	1439343_at	NA	-0.342683	-0.377369	-0.987704	-0.267652	-4.32143	-4.75885	-12.4555	-2.38666	-8.13409	-7.69667	0.000509473	0.000204942	9.90723e-10	0.0294864	4.00392e-07	8.25057e-07	2.42984	2.86726	10.5639	1.0491	SYN_DOWN	NONE	NONE	SYN_DOWN	NONE	NONE	NONE	NONE	NONE
1420970_at	1420970_at	Adcy7	-0.179889	-0.416934	-0.867227	-0.270404	-2.98383	-6.91573	-14.3848	-3.17153	-11.4009	-7.46905	0.00865581	3.19327e-06	1.14753e-10	0.00583082	3.62753e-09	1.21381e-06	0.49577	4.42767	11.8967	1.4122	SYN_DOWN	NONE	NONE	SYN_DOWN	NONE	NONE	NONE	NONE	NONE
1426389_at	1426389_at	Camk1d	-0.287877	-0.221117	-0.785558	-0.276564	-5.21144	-4.00289	-14.221	-3.54024	-9.00954	-10.2181	8.14995e-05	0.000997778	1.36447e-10	0.0026669	1.01179e-07	1.74995e-08	2.49599	1.28743	11.5055	1.62012	SYN_DOWN	NONE	NONE	SYN_DOWN	NONE	NONE	NONE	NONE	NONE
1416988_at	1416988_at	Msh2	-0.276791	-0.344338	-0.899081	-0.277952	-3.12083	-3.88242	-10.1372	-2.21601	-7.01634	-6.25475	0.0064893	0.00128827	1.95857e-08	0.0412956	2.67005e-06	1.07093e-05	1.42958	2.19117	8.44592	1.02011	SYN_DOWN	NONE	NONE	SYN_DOWN	NONE	NONE	NONE	NONE	NONE
1460210_at	1460210_at	Pkd1	-0.149903	-0.121834	-0.560492	-0.288756	-2.71128	-2.2036	-10.1376	-3.69301	-7.42631	-7.93399	0.0152563	0.0423071	1.95743e-08	0.00192689	1.30607e-06	5.55653e-07	-0.00175952	-0.50944	7.42455	1.7746	SYN_DOWN	NONE	NONE	SYN_DOWN	NONE	NONE	NONE	NONE	NONE
1434680_at	1434680_at	Plekhg3	-0.320032	-0.280038	-0.892602	-0.292532	-4.37275	-3.82629	-12.1961	-2.82632	-7.82331	-8.36977	0.000457463	0.00145139	1.35188e-09	0.0120251	6.67542e-07	2.7395e-07	2.32323	1.77677	10.1465	1.37708	SYN_DOWN	NONE	NONE	SYN_DOWN	NONE	NONE	NONE	NONE	NONE
1423571_at	1423571_at	S1pr1	-0.265935	-0.340549	-0.900427	-0.293942	-4.15513	-5.32094	-14.0688	-3.24755	-9.91367	-8.74786	0.000723101	6.54338e-05	1.6051e-10	0.00496477	2.68262e-08	1.51168e-07	1.81144	2.97725	11.7251	1.59031	SYN_DOWN	NONE	NONE	SYN_DOWN	NONE	NONE	NONE	NONE	NONE
1457293_at	1457293_at	Zbtb4	-0.388647	-0.231619	-0.916395	-0.296129	-4.2583	-2.53778	-10.0407	-2.29428	-5.78238	-7.5029	0.000581774	0.0217538	2.24204e-08	0.0354178	2.63723e-05	1.14558e-06	2.61479	0.894274	8.39718	1.13214	SYN_DOWN	NONE	NONE	SYN_DOWN	NONE	NONE	NONE	NONE	NONE
1416701_at	1416701_at	Rnd3	-0.239011	-0.250804	-0.786399	-0.296585	-4.25032	-4.46003	-13.9845	-3.7294	-9.73419	-9.52448	0.000591629	0.000381093	1.75731e-10	0.0017834	3.46672e-08	4.69824e-08	1.58288	1.79259	11.3171	1.84323	SYN_DOWN	NONE	NONE	SYN_DOWN	NONE	NONE	NONE	NONE	NONE
1457189_at	1457189_at	NA	-0.18278	-0.213981	-0.695139	-0.298378	-2.36834	-2.77263	-9.00716	-2.73381	-6.63882	-6.23453	0.0305826	0.013441	1.01545e-07	0.0145639	5.2631e-06	1.11235e-05	0.424743	0.829028	7.06356	1.35947	SYN_DOWN	NONE	NONE	SYN_DOWN	NONE	NONE	NONE	NONE	NONE
1416700_at	1416700_at	Rnd3	-0.275161	-0.284889	-0.8635	-0.30345	-4.79451	-4.964	-15.0459	-3.73878	-10.2514	-10.0819	0.000190425	0.00013455	5.80193e-11	0.00174817	1.67093e-08	2.11589e-08	2.18086	2.35035	12.4323	1.89064	SYN_DOWN	NONE	NONE	SYN_DOWN	NONE	NONE	NONE	NONE	NONE
1437626_at	1437626_at	Zfp36l2	-0.139006	-0.362889	-0.818069	-0.316174	-2.85019	-7.44068	-16.7737	-4.58406	-13.9235	-9.33303	0.0114429	1.27426e-06	1.09737e-11	0.000294293	1.87694e-10	6.22713e-08	-0.225416	4.36507	13.6981	2.40928	SYN_DOWN	NONE	NONE	SYN_DOWN	NONE	NONE	NONE	NONE	NONE
1448885_at	1448885_at	Rap2b	-0.245269	-0.167051	-0.731996	-0.319676	-4.09074	-2.78618	-12.2087	-3.77011	-8.11792	-9.42249	0.000828465	0.0130693	1.33146e-09	0.00163548	4.11059e-07	5.45632e-08	1.58895	0.284388	9.70687	2.00108	SYN_DOWN	NONE	NONE	SYN_DOWN	NONE	NONE	NONE	NONE	NONE
1418671_at	1418671_at	Capn5	-0.231047	-0.228964	-0.792583	-0.332572	-2.91393	-2.88766	-9.99594	-2.96586	-7.08201	-7.10828	0.0100191	0.0105838	2.38786e-08	0.00898811	2.37745e-06	2.26995e-06	1.02215	0.995879	8.10416	1.62817	SYN_DOWN	NONE	NONE	SYN_DOWN	NONE	NONE	NONE	NONE	NONE
1436966_at	1436966_at	Peli2	-0.258869	-0.363896	-0.961042	-0.338277	-3.41442	-4.79972	-12.6759	-3.15497	-9.26152	-7.87622	0.00348473	0.000188396	7.63973e-10	0.00603833	6.9254e-08	6.11368e-07	1.43595	2.82125	10.6975	1.75598	SYN_DOWN	NONE	NONE	SYN_DOWN	NONE	NONE	NONE	NONE	NONE
1417394_at	1417394_at	Klf4	-0.695809	-0.916501	-1.96656	-0.354249	-9.52185	-12.5419	-26.9115	-3.42787	-17.3897	-14.3696	4.71636e-08	8.94365e-10	6.56612e-15	0.00338657	6.28841e-12	1.16602e-10	7.46916	10.4892	24.8588	1.9764	SYN_DOWN	NONE	NONE	SYN_DOWN	NONE	NONE	NONE	NONE	NONE
1417395_at	1417395_at	Klf4	-0.675082	-0.848595	-1.8878	-0.36412	-10.0073	-12.5794	-27.9844	-3.81672	-17.9771	-15.405	2.34987e-08	8.55634e-10	3.52304e-15	0.00148123	3.7586e-12	4.05001e-11	7.78374	10.3559	25.7608	2.24441	SYN_DOWN	NONE	NONE	SYN_DOWN	NONE	NONE	NONE	NONE	NONE
1450476_at	1450476_at	Cnr2	-0.303541	-0.920894	-1.62887	-0.404435	-3.64499	-11.0583	-19.5598	-3.43409	-15.9148	-8.50152	0.00213416	5.64571e-09	1.01025e-12	0.00334212	2.46133e-11	2.22247e-07	1.84376	9.25706	17.7586	2.16043	SYN_DOWN	NONE	NONE	SYN_DOWN	NONE	NONE	NONE	NONE	NONE
1446354_at	1446354_at	C130098B18Rik	-0.307602	-0.351185	-1.16551	-0.506718	-4.30399	-4.9138	-16.3078	-5.01341	-12.0038	-11.394	0.000528483	0.000149082	1.6928e-11	0.000121666	1.70793e-09	3.65976e-09	2.20518	2.81499	14.209	3.52932	SYN_DOWN	NONE	NONE	SYN_DOWN	NONE	NONE	NONE	NONE	NONE
1448890_at	1448890_at	Klf2	-0.31007	-0.521286	-1.38717	-0.555812	-3.20445	-5.38727	-14.3358	-4.06169	-11.1314	-8.94854	0.0054389	5.73256e-05	1.20828e-10	0.000880978	5.13286e-09	1.11026e-07	1.65426	3.83709	12.7856	2.96554	SYN_DOWN	NONE	NONE	SYN_DOWN	NONE	NONE	NONE	NONE	NONE
1451716_at	1451716_at	Mafb	-1.13814	-1.10403	-3.06694	-0.82476	-18.5024	-17.9479	-49.8581	-9.48076	-31.3557	-31.9102	2.40284e-12	3.85472e-12	3.29457e-19	5.00868e-08	5.72766e-16	4.32644e-16	16.0639	15.5094	47.4196	7.75648	SYN_DOWN	NONE	NONE	SYN_DOWN	NONE	NONE	NONE	NONE	NONE
1423296_at	1423296_at	Psmd8	-0.0249182	0.115579	0.167604	0.0769436	-0.548353	2.54344	3.68832	1.1973	4.23668	1.14488	0.590904	0.0215053	0.0019462	0.248365	0.000608869	0.268842	-2.75257	-0.757479	0.387401	-1.13681	REDUN_OF_GMCSF_UP	NONE	REDUN_OF_GMCSF_UP	NONE	NONE	NONE	NONE	NONE	NONE
1460573_at	1460573_at	Suco	-0.0382958	0.359662	0.39748	0.0761136	-0.700937	6.58297	7.27515	0.985087	7.97609	0.692187	0.493258	5.82857e-06	1.69561e-06	0.339022	5.18413e-07	0.498592	-2.04455	3.83748	4.52967	-0.956262	REDUN_OF_GMCSF_UP	NONE	REDUN_OF_GMCSF_UP	NONE	NONE	NONE	NONE	NONE	NONE
1434082_at	1434082_at	Cdk17	-0.0642693	0.179167	0.1867	0.0718024	-1.40841	3.92628	4.09136	1.11262	5.49977	0.165082	0.177856	0.00117375	0.000827377	0.282059	4.58625e-05	0.870916	-1.87871	0.639161	0.804243	-1.21172	REDUN_OF_GMCSF_UP	NONE	REDUN_OF_GMCSF_UP	NONE	NONE	NONE	NONE	NONE	NONE
1435552_at	1435552_at	Otud7b	-0.0429281	0.193346	0.216519	0.066101	-0.720569	3.24541	3.63438	0.784562	4.35495	0.38897	0.481413	0.0049873	0.00218286	0.443998	0.00047486	0.702348	-1.79726	0.727589	1.11656	-0.995808	REDUN_OF_GMCSF_UP	NONE	REDUN_OF_GMCSF_UP	NONE	NONE	NONE	NONE	NONE	NONE
1423044_at	1423044_at	Prosc	-0.00616288	0.136839	0.193118	0.0624416	-0.123639	2.74526	3.87432	0.885793	3.99796	1.12906	0.903117	0.0142236	0.00131063	0.388649	0.00100825	0.275265	-2.88565	-0.264032	0.865028	-1.2421	REDUN_OF_GMCSF_UP	NONE	REDUN_OF_GMCSF_UP	NONE	NONE	NONE	NONE	NONE	NONE
1424355_a_at	1424355_a_at	Sin3b	0.00339207	0.102827	0.165129	0.0589097	0.0750288	2.27443	3.65247	0.921371	3.57744	1.37804	0.941108	0.0368302	0.00210046	0.370334	0.00246398	0.18687	-3.2428	-1.0434	0.33464	-1.42469	REDUN_OF_GMCSF_UP	NONE	REDUN_OF_GMCSF_UP	NONE	NONE	NONE	NONE	NONE	NONE
1460218_at	1460218_at	Cd52	-0.0383487	0.163264	0.166432	0.0415174	-0.80919	3.44499	3.51186	0.619461	4.32105	0.0668609	0.430095	0.00326555	0.00283284	0.544201	0.000509883	0.947508	-2.35593	0.279872	0.346733	-1.61862	REDUN_OF_GMCSF_UP	NONE	REDUN_OF_GMCSF_UP	NONE	NONE	NONE	NONE	NONE	NONE
1437468_x_at	1437468_x_at	Fbxw11	-0.058264	0.136625	0.114509	0.0361487	-1.29137	3.02818	2.53801	0.566538	3.82938	-0.490168	0.214642	0.00788674	0.0217439	0.578769	0.0014419	0.630567	-2.03325	-0.296452	-0.78662	-1.78433	REDUN_OF_GMCSF_UP	NONE	REDUN_OF_GMCSF_UP	NONE	NONE	NONE	NONE	NONE	NONE
1425462_at	1425462_at	Fbxw11	-0.0143926	0.206646	0.225682	0.0334287	-0.291744	4.18881	4.57468	0.479145	4.86642	0.385869	0.774174	0.000673498	0.000300091	0.63822	0.000164273	0.704598	-2.74882	1.14824	1.53411	-1.67086	REDUN_OF_GMCSF_UP	NONE	REDUN_OF_GMCSF_UP	NONE	NONE	NONE	NONE	NONE	NONE
1424241_at	1424241_at	Slc30a6	-0.0186052	0.195926	0.208193	0.0308729	-0.290151	3.05549	3.24681	0.340448	3.53696	0.191315	0.77537	0.00744669	0.00497262	0.73788	0.00268557	0.850648	-2.04912	0.71622	0.907535	-1.31367	REDUN_OF_GMCSF_UP	NONE	REDUN_OF_GMCSF_UP	NONE	NONE	NONE	NONE	NONE	NONE
1422511_a_at	1422511_a_at	Ogfr	0.0109802	0.214387	0.254405	0.0290377	0.19675	3.84153	4.5586	0.367919	4.36185	0.717066	0.846463	0.00140515	0.000310295	0.717682	0.000468039	0.483514	-2.49105	1.15374	1.8708	-1.53264	REDUN_OF_GMCSF_UP	NONE	REDUN_OF_GMCSF_UP	NONE	NONE	NONE	NONE	NONE	NONE
1434219_at	1434219_at	Stim2	-0.0329665	0.323783	0.319058	0.0282413	-0.634681	6.23357	6.1426	0.384461	6.77728	-0.0909713	0.534471	1.11437e-05	1.32282e-05	0.705622	4.09419e-06	0.928627	-2.25316	3.34573	3.25475	-1.65755	REDUN_OF_GMCSF_UP	NONE	REDUN_OF_GMCSF_UP	NONE	NONE	NONE	NONE	NONE	NONE
1423681_at	1423681_at	NA	0.0319643	0.210373	0.267566	0.0252283	0.680705	4.48007	5.69803	0.379898	5.01733	1.21796	0.505643	0.000365472	3.10741e-05	0.708941	0.000120698	0.240628	-2.51367	1.2857	2.50366	-1.87886	REDUN_OF_GMCSF_UP	NONE	REDUN_OF_GMCSF_UP	NONE	NONE	NONE	NONE	NONE	NONE
1420018_s_at	1420018_s_at	Tspan8	-0.00837371	0.233254	0.24528	0.0204	-0.136149	3.79249	3.98803	0.234536	4.12417	0.195536	0.893376	0.0015595	0.0010297	0.817498	0.000771943	0.847398	-2.30271	1.35363	1.54916	-1.49	REDUN_OF_GMCSF_UP	NONE	REDUN_OF_GMCSF_UP	NONE	NONE	NONE	NONE	NONE	NONE
1433748_at	1433748_at	Zdhhc18	0.0235415	0.596864	0.640792	0.0203858	0.44066	11.1724	11.9946	0.269825	11.554	0.82225	0.665265	4.8668e-09	1.72727e-09	0.790692	2.9874e-09	0.422836	-2.36711	8.36461	9.18686	-1.71557	REDUN_OF_GMCSF_UP	NONE	REDUN_OF_GMCSF_UP	NONE	NONE	NONE	NONE	NONE	NONE
1419371_s_at	1419371_s_at	Gosr2	-0.026225	0.144287	0.137007	0.0189446	-0.547112	3.01016	2.85827	0.279467	3.40538	-0.151886	0.591737	0.00819086	0.011252	0.783412	0.0035523	0.881147	-2.58222	-0.119177	-0.271063	-1.93331	REDUN_OF_GMCSF_UP	NONE	REDUN_OF_GMCSF_UP	NONE	NONE	NONE	NONE	NONE	NONE
1454886_x_at	1454886_x_at	Trim9	0.0121049	0.172233	0.200044	0.0157059	0.188599	2.68346	3.11677	0.173032	2.92817	0.433303	0.852742	0.0161551	0.00654517	0.864763	0.0097255	0.670491	-2.14846	0.346404	0.779708	-1.47952	REDUN_OF_GMCSF_UP	NONE	REDUN_OF_GMCSF_UP	NONE	NONE	NONE	NONE	NONE	NONE
1435440_at	1435440_at	Pdzd8	0.0352711	0.196694	0.245527	0.0135619	0.63988	3.56837	4.45428	0.173974	3.8144	0.885916	0.53117	0.00251199	0.000385697	0.864035	0.00148853	0.388585	-2.08138	0.847105	1.73302	-1.75025	REDUN_OF_GMCSF_UP	NONE	REDUN_OF_GMCSF_UP	NONE	NONE	NONE	NONE	NONE	NONE
1451397_at	1451397_at	Gigyf2	-0.0175089	0.147007	0.137964	0.00846619	-0.297581	2.49853	2.34484	0.101747	2.64242	-0.153689	0.769794	0.0235533	0.0320457	0.920203	0.0175747	0.879747	-2.25182	-0.0508724	-0.204562	-1.70095	REDUN_OF_GMCSF_UP	NONE	REDUN_OF_GMCSF_UP	NONE	NONE	NONE	NONE	NONE	NONE
1449266_at	1449266_at	Mecp2	0.0326751	0.144432	0.184819	0.00771124	0.582628	2.57537	3.29549	0.0972262	2.71287	0.720126	0.568141	0.020154	0.00448526	0.923736	0.0152066	0.481678	-2.09201	-0.0992739	0.620853	-1.79403	REDUN_OF_GMCSF_UP	NONE	REDUN_OF_GMCSF_UP	NONE	NONE	NONE	NONE	NONE	NONE
1454818_at	1454818_at	Gmeb2	-0.0395169	0.220791	0.188556	0.00728171	-0.711766	3.97681	3.3962	0.092741	4.10796	-0.58061	0.486703	0.00105448	0.00362228	0.927243	0.000798845	0.569468	-1.98998	1.27506	0.694449	-1.81768	REDUN_OF_GMCSF_UP	NONE	REDUN_OF_GMCSF_UP	NONE	NONE	NONE	NONE	NONE	NONE
1428668_at	1428668_at	Acbd3	0.0109377	0.204071	0.221927	0.00691826	0.219874	4.10232	4.46127	0.0983398	4.24139	0.358947	0.828708	0.000808431	0.00038011	0.922865	0.000602853	0.724256	-2.79548	1.08696	1.44591	-2.03384	REDUN_OF_GMCSF_UP	NONE	REDUN_OF_GMCSF_UP	NONE	NONE	NONE	NONE	NONE	NONE
1441919_x_at	1441919_x_at	Crat	0.0176155	0.146851	0.171212	0.00674527	0.26743	2.22941	2.59924	0.0724098	2.33181	0.369833	0.792503	0.0402291	0.0191966	0.94316	0.0328844	0.716283	-2.00979	-0.0478057	0.322027	-1.53783	REDUN_OF_GMCSF_UP	NONE	REDUN_OF_GMCSF_UP	NONE	NONE	NONE	NONE	NONE	NONE
1423502_at	1423502_at	Brd2	0.0130257	0.166663	0.184234	0.00454524	0.275364	3.52326	3.89471	0.0679434	3.61934	0.37145	0.786507	0.00276498	0.0012551	0.94666	0.00225383	0.715101	-2.89564	0.352249	0.723699	-2.1743	REDUN_OF_GMCSF_UP	NONE	REDUN_OF_GMCSF_UP	NONE	NONE	NONE	NONE	NONE	NONE
1421812_at	1421812_at	Tapbp	-0.0428751	0.166809	0.125662	0.00172731	-0.927603	3.60892	2.71869	0.0264249	3.64629	-0.890233	0.367187	0.00230436	0.0150252	0.97924	0.00212825	0.386331	-2.31765	0.363669	-0.526563	-2.26832	REDUN_OF_GMCSF_UP	NONE	REDUN_OF_GMCSF_UP	NONE	NONE	NONE	NONE	NONE	NONE
1437216_at	1437216_at	Ccdc88a	-0.00874239	0.489278	0.481987	0.00145162	-0.110777	6.19978	6.1074	0.0130064	6.21818	-0.0923835	0.91315	1.18749e-05	1.41399e-05	0.989781	1.14708e-05	0.927523	-1.78992	4.29909	4.20671	-1.33099	REDUN_OF_GMCSF_UP	NONE	REDUN_OF_GMCSF_UP	NONE	NONE	NONE	NONE	NONE	NONE
1448624_at	1448624_at	Cd2bp2	0.0396599	0.201943	0.242769	0.00116639	0.712462	3.62776	4.36118	0.0148163	3.64872	0.733415	0.486283	0.00221382	0.0004687	0.988359	0.0021173	0.473754	-1.98218	0.933119	1.66653	-1.89058	REDUN_OF_GMCSF_UP	NONE	REDUN_OF_GMCSF_UP	NONE	NONE	NONE	NONE	NONE	NONE
1423306_at	1423306_at	Smim3	0.0467993	0.181568	0.228267	-9.99733e-05	0.950271	3.68679	4.63503	-0.00143542	3.68476	0.948241	0.355895	0.00195257	0.000264742	0.998872	0.00196102	0.356896	-2.09552	0.640999	1.58924	-2.15226	REDUN_OF_GMCSF_UP	NONE	REDUN_OF_GMCSF_UP	NONE	NONE	NONE	NONE	NONE	NONE
1450949_at	1450949_at	Katna1	-0.0330962	0.264286	0.229451	-0.00173921	-0.632889	5.05387	4.38772	-0.0235173	5.02061	-0.666148	0.535611	0.00011206	0.000443333	0.981524	0.000119895	0.514663	-2.23552	2.18546	1.51931	-2.00475	REDUN_OF_GMCSF_UP	NONE	REDUN_OF_GMCSF_UP	NONE	NONE	NONE	NONE	NONE	NONE
1448909_a_at	1448909_a_at	Mrpl39	-0.019981	0.299778	0.277127	-0.00266951	-0.341344	5.12122	4.73427	-0.0322471	5.07561	-0.386948	0.737219	9.77663e-05	0.0002156	0.974668	0.000107225	0.703815	-2.22116	2.55871	2.17176	-1.77972	REDUN_OF_GMCSF_UP	NONE	REDUN_OF_GMCSF_UP	NONE	NONE	NONE	NONE	NONE	NONE
1451269_at	1451269_at	Pdzd11	0.023631	0.111775	0.131021	-0.00438486	0.484172	2.29014	2.68447	-0.0635269	2.2003	0.394331	0.634725	0.0357078	0.0161216	0.950122	0.0425796	0.698463	-2.58915	-0.783179	-0.388848	-2.10964	REDUN_OF_GMCSF_UP	NONE	REDUN_OF_GMCSF_UP	NONE	NONE	NONE	NONE	NONE	NONE
1424363_at	1424363_at	Mycbpap	0.000663768	0.208002	0.203545	-0.00512087	0.00836384	2.62094	2.56478	-0.0456266	2.55641	-0.0561619	0.993429	0.0183645	0.0205931	0.964164	0.0209463	0.955898	-1.88172	0.730856	0.674694	-1.29086	REDUN_OF_GMCSF_UP	NONE	REDUN_OF_GMCSF_UP	NONE	NONE	NONE	NONE	NONE	NONE
1416819_at	1416819_at	Cdc37	0.035633	0.12677	0.153552	-0.00885115	0.631784	2.24766	2.72251	-0.110969	2.09073	0.474851	0.536315	0.0388173	0.0149071	0.913	0.0526092	0.641212	-2.02776	-0.411881	0.0629699	-1.76961	REDUN_OF_GMCSF_UP	NONE	REDUN_OF_GMCSF_UP	NONE	NONE	NONE	NONE	NONE	NONE
1426227_s_at	1426227_s_at	Vps37c	0.0122915	0.3008	0.301772	-0.011319	0.195271	4.77868	4.79413	-0.127152	4.59886	0.0154504	0.847602	0.000196735	0.000190575	0.90038	0.000285382	0.987861	-2.18772	2.39569	2.41114	-1.55787	REDUN_OF_GMCSF_UP	NONE	REDUN_OF_GMCSF_UP	NONE	NONE	NONE	NONE	NONE	NONE
1451669_at	1451669_at	Ppm1b	0.0209898	0.157317	0.165125	-0.0131817	0.395558	2.96468	3.11183	-0.175654	2.71627	0.147146	0.697575	0.00901018	0.00661366	0.862736	0.0151002	0.884827	-2.43124	0.137888	0.285033	-1.82319	REDUN_OF_GMCSF_UP	NONE	REDUN_OF_GMCSF_UP	NONE	NONE	NONE	NONE	NONE	NONE
1417261_at	1417261_at	Mbtd1	0.0240825	0.176585	0.186982	-0.0136858	0.368111	2.69918	2.8581	-0.147922	2.48999	0.158918	0.717541	0.0156413	0.0112561	0.884224	0.0239632	0.875692	-1.9247	0.40637	0.565287	-1.47334	REDUN_OF_GMCSF_UP	NONE	REDUN_OF_GMCSF_UP	NONE	NONE	NONE	NONE	NONE	NONE
1421440_at	1421440_at	Wnt8b	0.00843837	0.202582	0.195773	-0.0152469	0.106594	2.55902	2.47301	-0.136189	2.36642	-0.0860062	0.916416	0.0208355	0.0247976	0.893345	0.0306999	0.932512	-1.78821	0.664216	0.57821	-1.20364	REDUN_OF_GMCSF_UP	NONE	REDUN_OF_GMCSF_UP	NONE	NONE	NONE	NONE	NONE	NONE
1452142_at	1452142_at	Slc6a1	0.0150227	0.154841	0.154499	-0.0153639	0.245861	2.53412	2.52853	-0.177799	2.28267	-0.00558451	0.808868	0.0219162	0.0221657	0.861078	0.0362374	0.995612	-2.20904	0.0792201	0.0736356	-1.55807	REDUN_OF_GMCSF_UP	NONE	REDUN_OF_GMCSF_UP	NONE	NONE	NONE	NONE	NONE	NONE
1427111_s_at	1427111_s_at	NA	0.0084178	0.174251	0.165019	-0.0176499	0.131616	2.7245	2.58015	-0.195137	2.44853	-0.144349	0.896904	0.0148463	0.0199586	0.847705	0.0260499	0.887	-2.2137	0.37918	0.234831	-1.46325	REDUN_OF_GMCSF_UP	NONE	REDUN_OF_GMCSF_UP	NONE	NONE	NONE	NONE	NONE	NONE
1418738_at	1418738_at	Scn1b	0.048677	0.249176	0.279668	-0.0181848	0.938478	4.80404	5.39192	-0.24791	4.45344	0.587881	0.361739	0.000186729	5.67984e-05	0.80731	0.000386378	0.564693	-1.95348	1.91208	2.49996	-1.79701	REDUN_OF_GMCSF_UP	NONE	REDUN_OF_GMCSF_UP	NONE	NONE	NONE	NONE	NONE	NONE
1429683_at	1429683_at	Ttpal	0.0140723	0.150081	0.145297	-0.0188561	0.25362	2.70486	2.61864	-0.2403	2.36502	-0.0862159	0.80297	0.0154595	0.018451	0.813103	0.0307856	0.932348	-2.44977	0.00146354	-0.0847524	-1.67129	REDUN_OF_GMCSF_UP	NONE	REDUN_OF_GMCSF_UP	NONE	NONE	NONE	NONE	NONE	NONE
1455060_at	1455060_at	G3bp1	-0.00119219	0.253854	0.231625	-0.0210363	-0.0175355	3.73384	3.40689	-0.21879	3.42443	-0.326951	0.986223	0.00176662	0.00354094	0.829538	0.00341145	0.747879	-2.18876	1.52754	1.20059	-1.3413	REDUN_OF_GMCSF_UP	NONE	REDUN_OF_GMCSF_UP	NONE	NONE	NONE	NONE	NONE	NONE
1455402_at	1455402_at	Socs7	0.0372727	0.120867	0.136287	-0.0218528	0.689823	2.23694	2.52232	-0.285983	1.83249	0.285382	0.500039	0.0396415	0.0224466	0.778505	0.0852664	0.778957	-2.0863	-0.539183	-0.253801	-1.67703	REDUN_OF_GMCSF_UP	NONE	REDUN_OF_GMCSF_UP	NONE	NONE	NONE	NONE	NONE	NONE
1429140_at	1429140_at	Spns3	0.0160692	0.311198	0.301555	-0.0257119	0.265207	5.13603	4.97689	-0.300061	4.71168	-0.159144	0.794185	9.48824e-05	0.00013106	0.767935	0.000225898	0.875517	-2.21041	2.66042	2.50127	-1.45046	REDUN_OF_GMCSF_UP	NONE	REDUN_OF_GMCSF_UP	NONE	NONE	NONE	NONE	NONE	NONE
1427344_s_at	1427344_s_at	Rasd2	-0.00299414	0.223955	0.194791	-0.0261694	-0.0522488	3.9081	3.39918	-0.322911	3.45143	-0.508915	0.958967	0.00121993	0.0035994	0.75088	0.00322119	0.617652	-2.56531	1.29054	0.781626	-1.52798	REDUN_OF_GMCSF_UP	NONE	REDUN_OF_GMCSF_UP	NONE	NONE	NONE	NONE	NONE	NONE
1455432_at	1455432_at	Taok1	0.033167	0.268836	0.271558	-0.030445	0.524947	4.25497	4.29806	-0.34073	3.77311	0.0430816	0.606709	0.000585863	0.000535114	0.737672	0.0016251	0.966161	-1.84916	1.88086	1.92395	-1.33802	REDUN_OF_GMCSF_UP	NONE	REDUN_OF_GMCSF_UP	NONE	NONE	NONE	NONE	NONE	NONE
1434245_a_at	1434245_a_at	Cyb561a3	0.0126018	0.226832	0.208281	-0.0311522	0.228607	4.11493	3.7784	-0.399607	3.5498	-0.336522	0.822026	0.000787177	0.00160691	0.694649	0.00261322	0.740784	-2.49253	1.39379	1.05727	-1.52453	REDUN_OF_GMCSF_UP	NONE	REDUN_OF_GMCSF_UP	NONE	NONE	NONE	NONE	NONE	NONE
1422089_at	1422089_at	Ncr1	0.0293227	0.155591	0.153248	-0.0316656	0.480892	2.55169	2.51326	-0.367211	2.03237	-0.0384223	0.637004	0.0211484	0.0228618	0.7182	0.0587929	0.969819	-1.9791	0.0916913	0.053269	-1.37227	REDUN_OF_GMCSF_UP	NONE	REDUN_OF_GMCSF_UP	NONE	NONE	NONE	NONE	NONE	NONE
1436693_x_at	1436693_x_at	Slc35e4	0.0168393	0.220842	0.205964	-0.0317174	0.254758	3.34107	3.11598	-0.339302	2.86122	-0.225087	0.802106	0.00407201	0.00655602	0.738727	0.0111831	0.824718	-2.01456	1.07175	0.846667	-1.26535	REDUN_OF_GMCSF_UP	NONE	REDUN_OF_GMCSF_UP	NONE	NONE	NONE	NONE	NONE	NONE
1436797_a_at	1436797_a_at	Surf4	0.0469594	0.106572	0.117222	-0.036309	0.939687	2.13256	2.34568	-0.513759	1.406	0.213122	0.361137	0.0485486	0.031992	0.614335	0.178558	0.833883	-2.0619	-0.869028	-0.655907	-1.60869	REDUN_OF_GMCSF_UP	NONE	REDUN_OF_GMCSF_UP	NONE	NONE	NONE	NONE	NONE	NONE
1435430_at	1435430_at	Trappc10	0.0081166	0.150512	0.121746	-0.0368822	0.161842	3.00116	2.42758	-0.520019	2.26574	-0.573576	0.873425	0.00834703	0.0271689	0.610062	0.0374647	0.574108	-2.82911	0.0102088	-0.563368	-1.5949	REDUN_OF_GMCSF_UP	NONE	REDUN_OF_GMCSF_UP	NONE	NONE	NONE	NONE	NONE	NONE
1455882_x_at	1455882_x_at	Vwc2	0.0201276	0.196989	0.178603	-0.0385134	0.289977	2.83801	2.57313	-0.392345	2.28315	-0.264883	0.775501	0.0117363	0.020246	0.699901	0.036203	0.79443	-1.87106	0.676971	0.412088	-1.13574	REDUN_OF_GMCSF_UP	NONE	REDUN_OF_GMCSF_UP	NONE	NONE	NONE	NONE	NONE	NONE
1417434_at	1417434_at	Gpd2	0.0227288	0.320162	0.302482	-0.0404085	0.385725	5.43339	5.13336	-0.484908	4.74763	-0.300038	0.704703	5.23049e-05	9.53964e-05	0.634214	0.000209737	0.767952	-2.15989	2.88778	2.58774	-1.31512	REDUN_OF_GMCSF_UP	NONE	REDUN_OF_GMCSF_UP	NONE	NONE	NONE	NONE	NONE	NONE
1436114_at	1436114_at	Rnf165	0.0188497	0.173668	0.147658	-0.0448601	0.295137	2.71919	2.31193	-0.496665	2.0168	-0.407254	0.771627	0.0150097	0.0342042	0.626077	0.0605513	0.689136	-2.05347	0.370585	-0.036669	-1.16405	REDUN_OF_GMCSF_UP	NONE	REDUN_OF_GMCSF_UP	NONE	NONE	NONE	NONE	NONE	NONE
1423307_s_at	1423307_s_at	NA	0.0223841	0.299417	0.275883	-0.0459184	0.37758	5.05064	4.65366	-0.547698	4.27608	-0.396982	0.710629	0.000112798	0.000254714	0.591343	0.000560418	0.696546	-2.15265	2.52041	2.12343	-1.24145	REDUN_OF_GMCSF_UP	NONE	REDUN_OF_GMCSF_UP	NONE	NONE	NONE	NONE	NONE	NONE
1439466_s_at	1439466_s_at	Bud31	0.0655097	0.158043	0.176965	-0.046587	1.4068	3.39391	3.80027	-0.707417	2.39347	0.406359	0.178324	0.00363991	0.00153392	0.489329	0.0290879	0.68978	-1.8144	0.172714	0.579073	-1.57031	REDUN_OF_GMCSF_UP	NONE	REDUN_OF_GMCSF_UP	NONE	NONE	NONE	NONE	NONE	NONE
1458641_at	1458641_at	Braf	0.0240327	0.171958	0.141767	-0.0542232	0.393846	2.81803	2.32327	-0.628339	1.92942	-0.494759	0.698815	0.0122339	0.0334458	0.538514	0.0713279	0.627393	-2.06434	0.359843	-0.134916	-1.10986	REDUN_OF_GMCSF_UP	NONE	REDUN_OF_GMCSF_UP	NONE	NONE	NONE	NONE	NONE	NONE
1450858_a_at	1450858_a_at	Ube2d3	0.0690427	0.0975335	0.111077	-0.0554991	1.53362	2.16648	2.46731	-0.871708	0.933694	0.300839	0.14436	0.0454702	0.025084	0.396064	0.364129	0.767352	-1.79827	-1.16542	-0.86458	-1.4843	REDUN_OF_GMCSF_UP	NONE	REDUN_OF_GMCSF_UP	NONE	NONE	NONE	NONE	NONE	NONE
1421817_at	1421817_at	Gsr	0.0411614	0.205115	0.187536	-0.0587406	0.685854	3.41774	3.12483	-0.692094	2.43898	-0.292915	0.502474	0.00346023	0.00643485	0.498649	0.0265548	0.773295	-1.81353	0.918359	0.625445	-1.07524	REDUN_OF_GMCSF_UP	NONE	REDUN_OF_GMCSF_UP	NONE	NONE	NONE	NONE	NONE	NONE
1422429_at	1422429_at	Rnf14	0.038077	0.218059	0.179838	-0.0762979	0.701993	4.02017	3.31553	-0.994645	2.61353	-0.704648	0.492616	0.000961902	0.00429874	0.33449	0.0186446	0.491006	-2.06343	1.25475	0.550102	-0.960805	REDUN_OF_GMCSF_UP	NONE	REDUN_OF_GMCSF_UP	NONE	NONE	NONE	NONE	NONE	NONE
1452214_at	1452214_at	Skil	0.0179298	0.750111	0.688315	-0.079726	0.401688	16.805	15.4206	-1.26299	15.0189	-1.38445	0.693147	1.06625e-11	3.98779e-11	0.224416	5.9629e-11	0.184939	-2.95882	13.4445	12.0601	-1.11325	REDUN_OF_GMCSF_UP	NONE	REDUN_OF_GMCSF_UP	NONE	NONE	NONE	NONE	NONE	NONE
1416153_at	1416153_at	NA	0.0567496	0.244865	0.212555	-0.08906	1.27722	5.51102	4.78383	-1.41733	3.5066	-0.727189	0.219471	4.48548e-05	0.000194659	0.175274	0.00286466	0.477457	-2.09872	2.13507	1.40788	-0.969821	REDUN_OF_GMCSF_UP	NONE	REDUN_OF_GMCSF_UP	NONE	NONE	NONE	NONE	NONE	NONE
1417250_at	1417250_at	Rlim	0.0467317	0.177048	0.123207	-0.100572	0.88169	3.34037	2.32456	-1.34174	1.44287	-1.01581	0.3908	0.00407809	0.0333607	0.198131	0.168057	0.324606	-1.94837	0.510307	-0.505503	-0.659419	REDUN_OF_GMCSF_UP	NONE	REDUN_OF_GMCSF_UP	NONE	NONE	NONE	NONE	NONE	NONE
1436992_x_at	1436992_x_at	Vdac1	-0.067492	-0.167613	-0.137989	0.0971162	-1.47709	-3.66827	-3.01994	1.5029	-1.54285	0.648335	0.15877	0.00203101	0.00802437	0.152049	0.142114	0.525824	-1.80571	0.385475	-0.26286	-0.81839	REDUN_OF_GMCSF_DOWN	NONE	REDUN_OF_GMCSF_DOWN	NONE	NONE	NONE	NONE	NONE	NONE
1427040_at	1427040_at	Mdfic	-0.0513811	-0.266531	-0.224753	0.0931593	-1.02677	-5.32623	-4.49135	1.31638	-3.46458	0.834875	0.31957	6.47466e-05	0.00035697	0.206311	0.00313242	0.415894	-1.97075	2.3287	1.49383	-0.803184	REDUN_OF_GMCSF_DOWN	NONE	REDUN_OF_GMCSF_DOWN	NONE	NONE	NONE	NONE	NONE	NONE
1438678_at	1438678_at	1500011K16Rik	-0.0307361	-0.165823	-0.1149	0.0816583	-0.616175	-3.32429	-2.30344	1.15755	-1.68726	1.02085	0.546314	0.00421956	0.0347833	0.263778	0.110651	0.322283	-2.39092	0.3172	-0.703653	-0.968782	REDUN_OF_GMCSF_DOWN	NONE	REDUN_OF_GMCSF_DOWN	NONE	NONE	NONE	NONE	NONE	NONE
1436156_at	1436156_at	Ccar1	-0.0512045	-0.136801	-0.116402	0.0716042	-0.971957	-2.59675	-2.20952	0.961087	-1.23757	0.387225	0.345318	0.0192946	0.0418216	0.350592	0.233461	0.703614	-1.87533	-0.250535	-0.63776	-1.05225	REDUN_OF_GMCSF_DOWN	NONE	REDUN_OF_GMCSF_DOWN	NONE	NONE	NONE	NONE	NONE	NONE
1456241_a_at	1456241_a_at	Slc38a10	-0.0251225	-0.148495	-0.102511	0.0711064	-0.523177	-3.09241	-2.1348	1.04708	-1.61162	0.957616	0.607912	0.00688986	0.0483399	0.310388	0.126294	0.352288	-2.60058	-0.031342	-0.988958	-1.16175	REDUN_OF_GMCSF_DOWN	NONE	REDUN_OF_GMCSF_DOWN	NONE	NONE	NONE	NONE	NONE	NONE
1416827_at	1416827_at	Tbxas1	-0.0325712	-0.293492	-0.262961	0.0631021	-0.49955	-4.50133	-4.03307	0.684343	-3.53352	0.468257	0.624088	0.000349614	0.000935982	0.503402	0.00270526	0.64582	-1.80103	2.20076	1.7325	-0.942409	REDUN_OF_GMCSF_DOWN	NONE	REDUN_OF_GMCSF_DOWN	NONE	NONE	NONE	NONE	NONE	NONE
1421733_a_at	1421733_a_at	Tpst1	-0.0138723	-0.215527	-0.175431	0.0539684	-0.245689	-3.81714	-3.10701	0.675868	-2.86132	0.710132	0.808999	0.00147989	0.00668119	0.50863	0.0111808	0.487689	-2.41092	1.16053	0.450397	-1.20264	REDUN_OF_GMCSF_DOWN	NONE	REDUN_OF_GMCSF_DOWN	NONE	NONE	NONE	NONE	NONE	NONE
1426397_at	1426397_at	Tgfbr2	-0.0617898	-0.150753	-0.160169	0.0523734	-1.32459	-3.2317	-3.43356	0.79389	-2.10897	-0.201859	0.203635	0.00513421	0.0033459	0.438699	0.0508022	0.842532	-1.89096	0.0161448	0.218004	-1.47985	REDUN_OF_GMCSF_DOWN	NONE	REDUN_OF_GMCSF_DOWN	NONE	NONE	NONE	NONE	NONE	NONE
1415984_at	1415984_at	Acadm	-0.0420606	-0.365486	-0.360908	0.0466392	-0.843828	-7.33246	-7.2406	0.66163	-6.39678	0.0918584	0.411016	1.53529e-06	1.80062e-06	0.517481	8.2158e-06	0.927933	-2.1655	4.32313	4.23127	-1.46629	REDUN_OF_GMCSF_DOWN	NONE	REDUN_OF_GMCSF_DOWN	NONE	NONE	NONE	NONE	NONE	NONE
1423727_at	1423727_at	Cnih1	-0.0452638	-0.139675	-0.138456	0.0464828	-0.90208	-2.78364	-2.75934	0.655046	-1.85726	0.0242948	0.380191	0.0131382	0.0138156	0.521603	0.0814922	0.980913	-2.08733	-0.205775	-0.23007	-1.45879	REDUN_OF_GMCSF_DOWN	NONE	REDUN_OF_GMCSF_DOWN	NONE	NONE	NONE	NONE	NONE	NONE
1417458_s_at	1417458_s_at	Cks2	-0.0405598	-0.15769	-0.155356	0.0428936	-0.705569	-2.74314	-2.70254	0.52762	-1.99697	0.0405984	0.490448	0.0142859	0.0155333	0.604893	0.0628584	0.968111	-1.9038	0.133776	0.0931771	-1.31748	REDUN_OF_GMCSF_DOWN	NONE	REDUN_OF_GMCSF_DOWN	NONE	NONE	NONE	NONE	NONE	NONE
1428413_at	1428413_at	Ccny	-0.00904077	-0.157263	-0.124019	0.0422853	-0.161236	-2.80468	-2.21179	0.533249	-2.05055	0.592893	0.873895	0.0125774	0.0416373	0.601079	0.0567989	0.561414	-2.51391	0.129538	-0.463355	-1.35836	REDUN_OF_GMCSF_DOWN	NONE	REDUN_OF_GMCSF_DOWN	NONE	NONE	NONE	NONE	NONE	NONE
1455069_x_at	1455069_x_at	Slc25a4	-0.0329076	-0.137572	-0.128377	0.0421028	-0.595438	-2.48927	-2.32289	0.538688	-1.72745	0.166381	0.559752	0.0239977	0.0334709	0.597405	0.103041	0.869909	-2.1187	-0.224868	-0.39125	-1.3805	REDUN_OF_GMCSF_DOWN	NONE	REDUN_OF_GMCSF_DOWN	NONE	NONE	NONE	NONE	NONE	NONE
1423780_at	1423780_at	Hibadh	-0.0583257	-0.132202	-0.150714	0.0398135	-1.30391	-2.95546	-3.36931	0.629364	-2.0654	-0.413852	0.210435	0.00918596	0.00383513	0.537859	0.0552164	0.684393	-2.04943	-0.397883	0.0159685	-1.74181	REDUN_OF_GMCSF_DOWN	NONE	REDUN_OF_GMCSF_DOWN	NONE	NONE	NONE	NONE	NONE	NONE
1437513_a_at	1437513_a_at	Serinc1	-0.043715	-0.140271	-0.144924	0.0390627	-0.857117	-2.75029	-2.84151	0.541573	-1.98439	-0.0912172	0.403844	0.0140765	0.0116513	0.595461	0.0643637	0.928435	-2.08392	-0.190749	-0.0995314	-1.53806	REDUN_OF_GMCSF_DOWN	NONE	REDUN_OF_GMCSF_DOWN	NONE	NONE	NONE	NONE	NONE	NONE
1432332_a_at	1432332_a_at	Nudt19	-0.0280624	-0.148974	-0.138264	0.0387727	-0.463711	-2.46168	-2.2847	0.453037	-1.82099	0.17698	0.649006	0.02537	0.0360926	0.656513	0.0870713	0.861711	-2.01493	-0.0169551	-0.193935	-1.29962	REDUN_OF_GMCSF_DOWN	NONE	REDUN_OF_GMCSF_DOWN	NONE	NONE	NONE	NONE	NONE	NONE
1424670_s_at	1424670_s_at	Zfyve21	-0.00490709	-0.245037	-0.211187	0.0387579	-0.0795104	-3.97039	-3.4219	0.444064	-3.34239	0.54849	0.937598	0.00106893	0.00342984	0.662853	0.00406066	0.590812	-2.35097	1.53991	0.991418	-1.27454	REDUN_OF_GMCSF_DOWN	NONE	REDUN_OF_GMCSF_DOWN	NONE	NONE	NONE	NONE	NONE	NONE
1452271_at	1452271_at	Xpr1	-0.0141378	-0.224367	-0.201124	0.0373807	-0.234274	-3.71795	-3.33279	0.438003	-3.09852	0.385156	0.817698	0.00182735	0.00414414	0.66715	0.00680181	0.705117	-2.25135	1.23232	0.847167	-1.3196	REDUN_OF_GMCSF_DOWN	NONE	REDUN_OF_GMCSF_DOWN	NONE	NONE	NONE	NONE	NONE	NONE
1452699_at	1452699_at	Mettl17	-0.0212535	-0.152204	-0.1415	0.0319576	-0.32805	-2.34929	-2.18407	0.348795	-1.85602	0.16522	0.747062	0.0317636	0.0439447	0.731722	0.0816776	0.870809	-1.98722	0.0340238	-0.131196	-1.28835	REDUN_OF_GMCSF_DOWN	NONE	REDUN_OF_GMCSF_DOWN	NONE	NONE	NONE	NONE	NONE	NONE
1449839_at	1449839_at	Casp3	0.0132281	-0.230136	-0.185843	0.0310654	0.282375	-4.91263	-3.96712	0.468911	-4.24949	0.945515	0.781221	0.000149437	0.00107637	0.645362	0.000592664	0.358244	-2.91962	1.71064	0.765125	-1.79524	REDUN_OF_GMCSF_DOWN	NONE	REDUN_OF_GMCSF_DOWN	NONE	NONE	NONE	NONE	NONE	NONE
1428245_at	1428245_at	G6pc3	-0.0239604	-0.136086	-0.130062	0.0299852	-0.409396	-2.32522	-2.22228	0.362277	-1.81289	0.102942	0.687595	0.0333166	0.0407934	0.721813	0.0883633	0.919269	-2.15356	-0.237732	-0.340674	-1.45001	REDUN_OF_GMCSF_DOWN	NONE	REDUN_OF_GMCSF_DOWN	NONE	NONE	NONE	NONE	NONE	NONE
1443558_s_at	1443558_s_at	Nt5dc3	-0.018058	-0.204692	-0.193659	0.0290905	-0.28664	-3.24913	-3.07401	0.326515	-2.78737	0.175122	0.778011	0.0049482	0.00716212	0.748202	0.013037	0.863147	-2.09435	0.868137	0.693015	-1.3571	REDUN_OF_GMCSF_DOWN	NONE	REDUN_OF_GMCSF_DOWN	NONE	NONE	NONE	NONE	NONE	NONE
1423570_at	1423570_at	Abcg1	0.0319664	-0.226007	-0.165905	0.0281359	0.676009	-4.77949	-3.50848	0.420731	-4.18449	1.27101	0.508542	0.000196404	0.00285325	0.679463	0.000679657	0.221618	-2.49612	1.60737	0.336355	-1.8223	REDUN_OF_GMCSF_DOWN	NONE	REDUN_OF_GMCSF_DOWN	NONE	NONE	NONE	NONE	NONE	NONE
1425542_a_at	1425542_a_at	Ppp2r5c	-0.0173968	-0.173455	-0.165233	0.0256185	-0.300177	-2.9929	-2.85104	0.312569	-2.55087	0.141863	0.767848	0.00849276	0.0114226	0.758583	0.0211837	0.888932	-2.28802	0.404705	0.262842	-1.51756	REDUN_OF_GMCSF_DOWN	NONE	REDUN_OF_GMCSF_DOWN	NONE	NONE	NONE	NONE	NONE	NONE
1415769_at	1415769_at	Itch	-0.0271453	-0.167706	-0.169782	0.025069	-0.565657	-3.49467	-3.53794	0.369386	-2.97228	-0.0432665	0.579354	0.00293826	0.00267996	0.716609	0.0088679	0.966016	-2.56006	0.36896	0.412226	-1.84083	REDUN_OF_GMCSF_DOWN	NONE	REDUN_OF_GMCSF_DOWN	NONE	NONE	NONE	NONE	NONE	NONE
1434540_a_at	1434540_a_at	Clta	0.00489985	-0.166591	-0.136766	0.0249246	0.0985072	-3.34916	-2.74957	0.354322	-2.84808	0.599594	0.922734	0.00400267	0.0140975	0.727653	0.0114933	0.557045	-2.91711	0.333547	-0.266048	-1.77804	REDUN_OF_GMCSF_DOWN	NONE	REDUN_OF_GMCSF_DOWN	NONE	NONE	NONE	NONE	NONE	NONE
1448643_at	1448643_at	Ssna1	-0.0401067	-0.196382	-0.212405	0.024084	-0.731523	-3.58189	-3.87413	0.310616	-3.14261	-0.292245	0.474877	0.00244078	0.00131115	0.760041	0.00619795	0.773797	-2.00439	0.845976	1.13822	-1.62396	REDUN_OF_GMCSF_DOWN	NONE	REDUN_OF_GMCSF_DOWN	NONE	NONE	NONE	NONE	NONE	NONE
1437192_x_at	1437192_x_at	Vdac1	-0.0371485	-0.124429	-0.138175	0.0234022	-0.706417	-2.36614	-2.62754	0.314675	-1.92113	-0.2614	0.489935	0.030717	0.0181182	0.757013	0.072436	0.797068	-2.14599	-0.486265	-0.224865	-1.70228	REDUN_OF_GMCSF_DOWN	NONE	REDUN_OF_GMCSF_DOWN	NONE	NONE	NONE	NONE	NONE	NONE
1429259_a_at	1429259_a_at	NA	-0.0265972	-0.206526	-0.210424	0.0226988	-0.408495	-3.17195	-3.23182	0.246513	-2.82333	-0.059873	0.688242	0.00582564	0.00513288	0.808372	0.0121	0.952987	-1.8953	0.868156	0.928029	-1.38251	REDUN_OF_GMCSF_DOWN	NONE	REDUN_OF_GMCSF_DOWN	NONE	NONE	NONE	NONE	NONE	NONE
1450234_at	1450234_at	Ms4a6c	-0.0155041	-0.113678	-0.111096	0.0180864	-0.349011	-2.559	-2.50087	0.287892	-2.15186	0.05813	0.731562	0.0208363	0.023442	0.777068	0.0467741	0.954354	-3.02763	-0.817642	-0.875772	-2.09976	REDUN_OF_GMCSF_DOWN	NONE	REDUN_OF_GMCSF_DOWN	NONE	NONE	NONE	NONE	NONE	NONE
1428235_at	1428235_at	Sdhd	-0.0396181	-0.11715	-0.139881	0.0168865	-0.757555	-2.24007	-2.67473	0.228321	-1.91718	-0.43466	0.459563	0.0393989	0.0164476	0.822245	0.0729686	0.669526	-2.11066	-0.628141	-0.193482	-1.79981	REDUN_OF_GMCSF_DOWN	NONE	REDUN_OF_GMCSF_DOWN	NONE	NONE	NONE	NONE	NONE	NONE
1428183_at	1428183_at	Ankrd23	-0.013268	-0.152177	-0.150067	0.0153775	-0.225167	-2.58255	-2.54675	0.184532	-2.32158	0.0358004	0.824657	0.0198613	0.0213615	0.85588	0.0335577	0.971878	-2.32044	0.036944	0.00114358	-1.61548	REDUN_OF_GMCSF_DOWN	NONE	REDUN_OF_GMCSF_DOWN	NONE	NONE	NONE	NONE	NONE	NONE
1448190_at	1448190_at	Mrpl33	-0.0455945	-0.175873	-0.207585	0.0138824	-0.814998	-3.14371	-3.71056	0.175466	-2.89557	-0.566852	0.426857	0.00618354	0.00185628	0.862881	0.0104107	0.578561	-1.86624	0.462473	1.02933	-1.72046	REDUN_OF_GMCSF_DOWN	NONE	REDUN_OF_GMCSF_DOWN	NONE	NONE	NONE	NONE	NONE	NONE
1415681_at	1415681_at	Mrpl43	-0.0333212	-0.180774	-0.203949	0.0101464	-0.578538	-3.13869	-3.54106	0.124569	-2.96252	-0.402371	0.570833	0.00624941	0.00266223	0.902393	0.00905105	0.692654	-2.02583	0.534318	0.936689	-1.717	REDUN_OF_GMCSF_DOWN	NONE	REDUN_OF_GMCSF_DOWN	NONE	NONE	NONE	NONE	NONE	NONE
1456177_x_at	1456177_x_at	NA	0.0486003	-0.160567	-0.104536	0.00743062	1.08107	-3.57165	-2.3253	0.116875	-3.40637	1.24635	0.295451	0.0024945	0.0333115	0.908391	0.00354488	0.230304	-2.25553	0.235054	-1.0113	-2.24246	REDUN_OF_GMCSF_DOWN	NONE	REDUN_OF_GMCSF_DOWN	NONE	NONE	NONE	NONE	NONE	NONE
1447720_x_at	1447720_x_at	Prkaca	-0.00841583	-0.23179	-0.234461	0.00574454	-0.15471	-4.26105	-4.31016	0.0746729	-4.15545	-0.0491069	0.878955	0.000578416	0.000521675	0.941387	0.000722606	0.961433	-2.60278	1.50357	1.55267	-1.87517	REDUN_OF_GMCSF_DOWN	NONE	REDUN_OF_GMCSF_DOWN	NONE	NONE	NONE	NONE	NONE	NONE
1451654_x_at	1451654_x_at	Zfp825	-0.0130961	-0.257493	-0.264998	0.00559116	-0.203257	-3.99638	-4.11286	0.0613604	-3.9096	-0.11648	0.841458	0.00101164	0.000790628	0.951821	0.00121605	0.9087	-2.1248	1.66832	1.7848	-1.58482	REDUN_OF_GMCSF_DOWN	NONE	REDUN_OF_GMCSF_DOWN	NONE	NONE	NONE	NONE	NONE	NONE
1451671_at	1451671_at	Gorasp1	-0.0187889	-0.195319	-0.208918	0.00518961	-0.294942	-3.06604	-3.27952	0.0576042	-2.98458	-0.213477	0.771773	0.00728324	0.00463974	0.954766	0.00864238	0.83361	-2.0597	0.711396	0.924873	-1.60738	REDUN_OF_GMCSF_DOWN	NONE	REDUN_OF_GMCSF_DOWN	NONE	NONE	NONE	NONE	NONE	NONE
1451112_s_at	1451112_s_at	Dap	-0.0693728	-0.0937327	-0.158865	0.00424069	-1.57693	-2.13066	-3.61119	0.0681623	-2.03426	-1.48053	0.134078	0.0487269	0.00229325	0.946488	0.0585826	0.157858	-1.83276	-1.27903	0.201508	-2.34285	REDUN_OF_GMCSF_DOWN	NONE	REDUN_OF_GMCSF_DOWN	NONE	NONE	NONE	NONE	NONE	NONE
1423783_at	1423783_at	Tor2a	-0.0480266	-0.114546	-0.159726	0.00284675	-0.943676	-2.25072	-3.13846	0.0395526	-2.19478	-0.88774	0.359155	0.0385857	0.00625249	0.968932	0.0430395	0.387632	-2.00368	-0.696634	0.191106	-2.04454	REDUN_OF_GMCSF_DOWN	NONE	REDUN_OF_GMCSF_DOWN	NONE	NONE	NONE	NONE	NONE	NONE
1438933_x_at	1438933_x_at	Rasgrp2	-0.00773806	-0.126656	-0.132764	0.00162957	-0.13794	-2.25778	-2.36668	0.0205407	-2.22874	-0.108891	0.891983	0.0380544	0.0306844	0.983862	0.0402823	0.914622	-2.53598	-0.416137	-0.307246	-1.87021	REDUN_OF_GMCSF_DOWN	NONE	REDUN_OF_GMCSF_DOWN	NONE	NONE	NONE	NONE	NONE	NONE
1448276_at	1448276_at	Tspan4	-0.0232756	-0.255752	-0.278795	0.000232519	-0.381215	-4.18877	-4.56618	0.00269284	-4.18496	-0.377406	0.707982	0.000673546	0.000305441	0.997884	0.000678978	0.710755	-2.07552	1.73203	2.10944	-1.73448	REDUN_OF_GMCSF_DOWN	NONE	REDUN_OF_GMCSF_DOWN	NONE	NONE	NONE	NONE	NONE	NONE
1455839_at	1455839_at	Uggt1	-0.0627908	-0.168612	-0.231428	-2.5078e-05	-1.30502	-3.50438	-4.80992	-0.000368553	-3.5049	-1.30554	0.210063	0.00287826	0.000184483	0.99971	0.00287507	0.20989	-1.81253	0.386825	1.69237	-2.20407	REDUN_OF_GMCSF_DOWN	NONE	REDUN_OF_GMCSF_DOWN	NONE	NONE	NONE	NONE	NONE	NONE
1448948_at	1448948_at	Slc50a1	-0.0598099	-0.20813	-0.268226	-0.000286749	-1.29457	-4.50492	-5.8057	-0.00438874	-4.51113	-1.30078	0.213562	0.000347004	2.5207e-05	0.996552	0.000342542	0.211478	-1.95215	1.2582	2.55898	-2.29139	REDUN_OF_GMCSF_DOWN	NONE	REDUN_OF_GMCSF_DOWN	NONE	NONE	NONE	NONE	NONE	NONE
1419246_s_at	1419246_s_at	Rab14	-0.0238351	-0.116326	-0.140588	-0.000426788	-0.51281	-2.50274	-3.02474	-0.00649288	-2.51193	-0.521992	0.614984	0.0233535	0.00794394	0.994899	0.0229238	0.608718	-2.71443	-0.724496	-0.202504	-2.27551	REDUN_OF_GMCSF_DOWN	NONE	REDUN_OF_GMCSF_DOWN	NONE	NONE	NONE	NONE	NONE	NONE
1423767_at	1423767_at	Dpy30	-0.00487141	-0.135758	-0.141125	-0.000495516	-0.0821588	-2.28963	-2.38014	-0.00590938	-2.29798	-0.0905159	0.935524	0.0357442	0.0298721	0.995357	0.0351599	0.928984	-2.44767	-0.240199	-0.149683	-1.78295	REDUN_OF_GMCSF_DOWN	NONE	REDUN_OF_GMCSF_DOWN	NONE	NONE	NONE	NONE	NONE	NONE
1451179_a_at	1451179_a_at	Qk	0.00382433	-0.229094	-0.226102	-0.000832298	0.0516048	-3.09135	-3.05098	-0.00794142	-3.10258	0.0403739	0.959473	0.00690527	0.00751767	0.99376	0.0067438	0.968287	-1.97247	1.06728	1.02691	-1.42329	REDUN_OF_GMCSF_DOWN	NONE	REDUN_OF_GMCSF_DOWN	NONE	NONE	NONE	NONE	NONE	NONE
1423734_at	1423734_at	Rac1	0.00542793	-0.098261	-0.0944279	-0.00159484	0.12276	-2.22231	-2.13562	-0.025505	-2.25838	0.0866905	0.903803	0.0407915	0.0482639	0.979963	0.0380103	0.931977	-3.26969	-1.17015	-1.25684	-2.37332	REDUN_OF_GMCSF_DOWN	NONE	REDUN_OF_GMCSF_DOWN	NONE	NONE	NONE	NONE	NONE	NONE
1448791_at	1448791_at	Snx5	0.00316738	-0.343265	-0.342532	-0.00243406	0.0511265	-5.54084	-5.529	-0.0277819	-5.58013	0.0118369	0.959848	4.22921e-05	4.32907e-05	0.978174	3.91446e-05	0.9907	-2.37011	3.1196	3.10777	-1.68429	REDUN_OF_GMCSF_DOWN	NONE	REDUN_OF_GMCSF_DOWN	NONE	NONE	NONE	NONE	NONE	NONE
1433738_at	1433738_at	Papd5	-0.0403673	-0.174934	-0.218184	-0.00288268	-0.749095	-3.24624	-4.04883	-0.0378258	-3.29973	-0.802589	0.464506	0.00497857	0.000905277	0.970287	0.00444512	0.433794	-2.03445	0.462695	1.26528	-1.93044	REDUN_OF_GMCSF_DOWN	NONE	REDUN_OF_GMCSF_DOWN	NONE	NONE	NONE	NONE	NONE	NONE
1418134_at	1418134_at	Slc25a46	-0.0446695	-0.144461	-0.192295	-0.00316404	-0.795324	-2.57207	-3.42373	-0.0398345	-2.62841	-0.851658	0.437889	0.0202896	0.00341648	0.96871	0.0180861	0.40678	-1.87537	-0.098619	0.753039	-1.84863	REDUN_OF_GMCSF_DOWN	NONE	REDUN_OF_GMCSF_DOWN	NONE	NONE	NONE	NONE	NONE	NONE
1415790_at	1415790_at	NA	-0.00454317	-0.165998	-0.173866	-0.00332547	-0.0612232	-2.23696	-2.343	-0.0316879	-2.28178	-0.106037	0.951928	0.0396392	0.0321629	0.975107	0.0363012	0.916851	-1.96016	0.215585	0.321621	-1.39764	REDUN_OF_GMCSF_DOWN	NONE	REDUN_OF_GMCSF_DOWN	NONE	NONE	NONE	NONE	NONE	NONE
1424562_a_at	1424562_a_at	Slc25a4	-0.0102958	-0.117196	-0.132147	-0.00465548	-0.208489	-2.37322	-2.67598	-0.0666615	-2.4675	-0.302763	0.837438	0.030287	0.0164053	0.947664	0.0250748	0.765912	-2.82902	-0.664283	-0.36152	-2.08118	REDUN_OF_GMCSF_DOWN	NONE	REDUN_OF_GMCSF_DOWN	NONE	NONE	NONE	NONE	NONE	NONE
1448850_a_at	1448850_a_at	Dnajc5	0.0459865	-0.163389	-0.12219	-0.00478803	0.930919	-3.30753	-2.47354	-0.0685367	-3.40446	0.833993	0.36552	0.00437223	0.0247714	0.946195	0.00355928	0.416376	-2.10558	0.271035	-0.562958	-2.07859	REDUN_OF_GMCSF_DOWN	NONE	REDUN_OF_GMCSF_DOWN	NONE	NONE	NONE	NONE	NONE	NONE
1449338_at	1449338_at	Anapc16	-0.0419996	-0.118859	-0.166237	-0.00537786	-0.809495	-2.29088	-3.20402	-0.0732931	-2.39453	-0.913147	0.429925	0.0356561	0.00544376	0.942467	0.0290266	0.374515	-2.08158	-0.600201	0.312946	-1.97101	REDUN_OF_GMCSF_DOWN	NONE	REDUN_OF_GMCSF_DOWN	NONE	NONE	NONE	NONE	NONE	NONE
1455992_at	1455992_at	Vgll4	0.00425452	-0.375599	-0.380468	-0.00912369	0.0530177	-4.68053	-4.7412	-0.0803944	-4.79422	-0.0606771	0.958364	0.000240929	0.000212536	0.936905	0.000190538	0.952356	-1.81621	2.8113	2.87198	-1.24135	REDUN_OF_GMCSF_DOWN	NONE	REDUN_OF_GMCSF_DOWN	NONE	NONE	NONE	NONE	NONE	NONE
1419483_at	1419483_at	C3ar1	-0.0148871	-0.27478	-0.300587	-0.0109208	-0.256873	-4.74126	-5.18657	-0.133244	-4.9297	-0.445308	0.800501	0.000212511	8.56838e-05	0.895637	0.000144312	0.661972	-2.33134	2.15305	2.59835	-1.6969	REDUN_OF_GMCSF_DOWN	NONE	REDUN_OF_GMCSF_DOWN	NONE	NONE	NONE	NONE	NONE	NONE
1437509_x_at	1437509_x_at	Prkd2	0.00690597	-0.177011	-0.181737	-0.0116329	0.088628	-2.27167	-2.33233	-0.105565	-2.42096	-0.0606631	0.930461	0.0370303	0.0328506	0.91722	0.0275317	0.952367	-1.8364	0.346641	0.407304	-1.25564	REDUN_OF_GMCSF_DOWN	NONE	REDUN_OF_GMCSF_DOWN	NONE	NONE	NONE	NONE	NONE	NONE
1429614_at	1429614_at	Prpf18	0.027135	-0.289953	-0.274536	-0.0117177	0.427864	-4.57198	-4.32888	-0.130649	-4.75675	0.243099	0.674366	0.000301775	0.000501559	0.897657	0.00020583	0.810971	-1.93734	2.20678	1.96368	-1.5418	REDUN_OF_GMCSF_DOWN	NONE	REDUN_OF_GMCSF_DOWN	NONE	NONE	NONE	NONE	NONE	NONE
1422553_at	1422553_at	Pten	0.0213762	-0.173017	-0.163498	-0.0118575	0.298857	-2.41892	-2.28584	-0.117223	-2.5847	0.133079	0.768837	0.0276444	0.0360116	0.90812	0.0197744	0.895765	-1.79827	0.321793	0.188713	-1.36567	REDUN_OF_GMCSF_DOWN	NONE	REDUN_OF_GMCSF_DOWN	NONE	NONE	NONE	NONE	NONE	NONE
1437341_x_at	1437341_x_at	Cnp	0.0102397	-0.148677	-0.151728	-0.0132903	0.160915	-2.33642	-2.38436	-0.147682	-2.54528	-0.0479398	0.874144	0.0325852	0.0296216	0.88441	0.0214254	0.962348	-2.1963	-0.0207921	0.0271477	-1.51912	REDUN_OF_GMCSF_DOWN	NONE	REDUN_OF_GMCSF_DOWN	NONE	NONE	NONE	NONE	NONE	NONE
1420476_a_at	1420476_a_at	Nap1l1	0.0250518	-0.135953	-0.124447	-0.0135464	0.428403	-2.32488	-2.12813	-0.163802	-2.55653	0.196751	0.673982	0.0333393	0.048965	0.871907	0.0209412	0.846462	-2.1367	-0.240218	-0.436969	-1.65	REDUN_OF_GMCSF_DOWN	NONE	REDUN_OF_GMCSF_DOWN	NONE	NONE	NONE	NONE	NONE	NONE
1426940_at	1426940_at	Sidt2	0.00981998	-0.129636	-0.133899	-0.0140827	0.192992	-2.54773	-2.6315	-0.195704	-2.82449	-0.0837755	0.849357	0.0213192	0.017972	0.847268	0.0120707	0.934258	-2.75495	-0.400217	-0.316441	-1.88881	REDUN_OF_GMCSF_DOWN	NONE	REDUN_OF_GMCSF_DOWN	NONE	NONE	NONE	NONE	NONE	NONE
1416678_at	1416678_at	Cops3	0.0149022	-0.158431	-0.15902	-0.0154907	0.269822	-2.86858	-2.87923	-0.198328	-3.14905	-0.0106553	0.790693	0.0110132	0.0107714	0.845249	0.00611419	0.991628	-2.4461	0.152654	0.16331	-1.72212	REDUN_OF_GMCSF_DOWN	NONE	REDUN_OF_GMCSF_DOWN	NONE	NONE	NONE	NONE	NONE	NONE
1435086_s_at	1435086_s_at	Klhdc2	0.0298296	-0.231919	-0.217718	-0.0156289	0.480046	-3.73227	-3.50374	-0.177849	-3.98379	0.22853	0.637592	0.00177253	0.00288216	0.86104	0.001039	0.822085	-1.9339	1.31832	1.08979	-1.52907	REDUN_OF_GMCSF_DOWN	NONE	REDUN_OF_GMCSF_DOWN	NONE	NONE	NONE	NONE	NONE	NONE
1430447_a_at	1430447_a_at	Lair1	-0.0167299	-0.152924	-0.187284	-0.0176297	-0.329724	-3.01394	-3.69112	-0.24569	-3.36139	-0.677183	0.74582	0.00812614	0.00193467	0.808998	0.0039001	0.507816	-2.62658	0.0576332	0.734816	-1.84473	REDUN_OF_GMCSF_DOWN	NONE	REDUN_OF_GMCSF_DOWN	NONE	NONE	NONE	NONE	NONE	NONE
1417410_s_at	1417410_s_at	Prkci	-0.0188796	-0.1624	-0.198918	-0.0176386	-0.315525	-2.7141	-3.32441	-0.208444	-3.00889	-0.610309	0.756379	0.0151679	0.00421848	0.837473	0.00821272	0.550098	-2.19134	0.207234	0.817543	-1.56418	REDUN_OF_GMCSF_DOWN	NONE	REDUN_OF_GMCSF_DOWN	NONE	NONE	NONE	NONE	NONE	NONE
1452111_at	1452111_at	Mrps35	0.0279143	-0.22161	-0.211439	-0.0177432	0.443512	-3.52102	-3.35942	-0.199341	-3.80293	0.161602	0.663243	0.00277816	0.00391648	0.844469	0.00152527	0.873611	-1.93974	1.13777	0.976165	-1.48587	REDUN_OF_GMCSF_DOWN	NONE	REDUN_OF_GMCSF_DOWN	NONE	NONE	NONE	NONE	NONE	NONE
1448835_at	1448835_at	E2f6	-0.0118384	-0.180158	-0.210282	-0.0182862	-0.245602	-3.73758	-4.36255	-0.268254	-4.11695	-0.62497	0.809065	0.00175263	0.000467354	0.791879	0.000783822	0.540668	-2.86632	0.625657	1.25063	-1.93221	REDUN_OF_GMCSF_DOWN	NONE	REDUN_OF_GMCSF_DOWN	NONE	NONE	NONE	NONE	NONE	NONE
1423666_s_at	1423666_s_at	NA	0.0456365	-0.168318	-0.141244	-0.0185634	0.84169	-3.10434	-2.60502	-0.242093	-3.44671	0.499319	0.412177	0.00671894	0.0189717	0.811737	0.00325368	0.624247	-1.92481	0.337837	-0.161482	-1.71412	REDUN_OF_GMCSF_DOWN	NONE	REDUN_OF_GMCSF_DOWN	NONE	NONE	NONE	NONE	NONE	NONE
1449852_a_at	1449852_a_at	Ehd4	0.0237759	-0.519362	-0.514375	-0.0187882	0.474715	-10.3697	-10.2701	-0.265257	-10.7449	0.099585	0.641307	1.41951e-08	1.62822e-08	0.794147	8.54167e-09	0.921892	-2.52022	7.37479	7.2752	-1.85249	REDUN_OF_GMCSF_DOWN	NONE	REDUN_OF_GMCSF_DOWN	NONE	NONE	NONE	NONE	NONE	NONE
1418778_at	1418778_at	Ccdc109b	-0.0295948	-0.130337	-0.178879	-0.0189472	-0.523885	-2.30722	-3.16651	-0.237165	-2.64262	-0.859287	0.607431	0.0345244	0.00589297	0.815493	0.0175673	0.402681	-2.13141	-0.348069	0.511218	-1.64041	REDUN_OF_GMCSF_DOWN	NONE	REDUN_OF_GMCSF_DOWN	NONE	NONE	NONE	NONE	NONE	NONE
1433585_at	1433585_at	Tnpo1	0.000368116	-0.223771	-0.243492	-0.0200883	0.00614794	-3.73723	-4.06658	-0.237232	-4.07273	-0.329349	0.99517	0.00175393	0.000871903	0.815442	0.000860636	0.746099	-2.49902	1.23206	1.56141	-1.53419	REDUN_OF_GMCSF_DOWN	NONE	REDUN_OF_GMCSF_DOWN	NONE	NONE	NONE	NONE	NONE	NONE
1417252_at	1417252_at	Nt5c	0.0520999	-0.162477	-0.131133	-0.0207561	1.03451	-3.2262	-2.60383	-0.291428	-3.63834	0.622373	0.316047	0.00519429	0.0190179	0.774411	0.00216455	0.542332	-1.94394	0.247747	-0.374626	-1.81466	REDUN_OF_GMCSF_DOWN	NONE	REDUN_OF_GMCSF_DOWN	NONE	NONE	NONE	NONE	NONE	NONE
1437242_at	1437242_at	Ttll12	0.0485138	-0.180444	-0.15592	-0.0239897	0.933611	-3.47251	-3.00056	-0.326446	-3.93417	0.471947	0.36417	0.00308003	0.00835742	0.748254	0.00115426	0.64324	-1.95302	0.585876	0.113929	-1.71471	REDUN_OF_GMCSF_DOWN	NONE	REDUN_OF_GMCSF_DOWN	NONE	NONE	NONE	NONE	NONE	NONE
1419163_s_at	1419163_s_at	Dnajc3	0.0269632	-0.124372	-0.122729	-0.0253202	0.476	-2.19563	-2.16662	-0.316074	-2.64262	0.0290048	0.640411	0.0429687	0.0454573	0.75597	0.0175674	0.977214	-2.17206	-0.452433	-0.481438	-1.55639	REDUN_OF_GMCSF_DOWN	NONE	REDUN_OF_GMCSF_DOWN	NONE	NONE	NONE	NONE	NONE	NONE
1425058_at	1425058_at	Zfp472	-0.00350778	-0.308183	-0.337063	-0.0253726	-0.0578602	-5.08343	-5.55981	-0.295937	-5.50195	-0.476378	0.954565	0.000105539	4.07408e-05	0.771027	4.56653e-05	0.640147	-2.41637	2.60921	3.08558	-1.45361	REDUN_OF_GMCSF_DOWN	NONE	REDUN_OF_GMCSF_DOWN	NONE	NONE	NONE	NONE	NONE	NONE
1421323_a_at	1421323_a_at	G3bp2	-0.00904894	-0.164483	-0.199255	-0.0257231	-0.195166	-3.54753	-4.29749	-0.392296	-4.10232	-0.749956	0.847683	0.00262585	0.000535755	0.699937	0.000808431	0.464002	-3.04	0.312361	1.06232	-1.89531	REDUN_OF_GMCSF_DOWN	NONE	REDUN_OF_GMCSF_DOWN	NONE	NONE	NONE	NONE	NONE	NONE
1424285_s_at	1424285_s_at	Arl6ip4	-0.00121322	-0.131767	-0.160018	-0.0270371	-0.0207015	-2.24839	-2.73043	-0.326218	-2.70973	-0.482044	0.983736	0.0387624	0.0146658	0.748423	0.0153052	0.636203	-2.53879	-0.311109	0.170935	-1.48362	REDUN_OF_GMCSF_DOWN	NONE	REDUN_OF_GMCSF_DOWN	NONE	NONE	NONE	NONE	NONE	NONE
1448891_at	1448891_at	Fcrls	0.0110779	-0.190674	-0.207822	-0.0282256	0.149308	-2.5699	-2.80102	-0.269001	-2.95033	-0.231117	0.883148	0.0203794	0.0126733	0.791314	0.00928508	0.820108	-1.87239	0.548204	0.779322	-1.16056	REDUN_OF_GMCSF_DOWN	NONE	REDUN_OF_GMCSF_DOWN	NONE	NONE	NONE	NONE	NONE	NONE
1436158_at	1436158_at	Eif4ebp2	0.00313304	-0.134999	-0.160316	-0.0284497	0.0678376	-2.92304	-3.47121	-0.435579	-3.53904	-0.548165	0.946743	0.00983024	0.00308858	0.668872	0.00267367	0.59103	-3.18001	-0.324809	0.223355	-1.861	REDUN_OF_GMCSF_DOWN	NONE	REDUN_OF_GMCSF_DOWN	NONE	NONE	NONE	NONE	NONE	NONE
1429048_at	1429048_at	Bloc1s2	-0.0144316	-0.133272	-0.177867	-0.0301637	-0.286578	-2.64648	-3.53204	-0.423543	-3.24546	-0.885558	0.778057	0.0174292	0.00271383	0.677452	0.00498683	0.388772	-2.69208	-0.332177	0.553381	-1.68268	REDUN_OF_GMCSF_DOWN	NONE	REDUN_OF_GMCSF_DOWN	NONE	NONE	NONE	NONE	NONE	NONE
1448811_at	1448811_at	Mrpl2	0.00918491	-0.181367	-0.203344	-0.0311614	0.173691	-3.42973	-3.84531	-0.416681	-4.019	-0.415585	0.864254	0.00337322	0.00139391	0.682364	0.000964287	0.68315	-2.66287	0.593165	1.00875	-1.58907	REDUN_OF_GMCSF_DOWN	NONE	REDUN_OF_GMCSF_DOWN	NONE	NONE	NONE	NONE	NONE	NONE
1426755_at	1426755_at	Ckap4	0.0352549	-0.151531	-0.148783	-0.0325072	0.668591	-2.87371	-2.8216	-0.435918	-3.49019	0.052109	0.513143	0.0108961	0.0121435	0.668631	0.00296642	0.959077	-2.17608	0.0290385	-0.0230705	-1.57557	REDUN_OF_GMCSF_DOWN	NONE	REDUN_OF_GMCSF_DOWN	NONE	NONE	NONE	NONE	NONE	NONE
1418436_at	1418436_at	Stx7	0.0126583	-0.154001	-0.175596	-0.034253	0.276217	-3.36045	-3.83167	-0.528515	-4.10788	-0.471216	0.785864	0.00390791	0.00143491	0.604286	0.000798978	0.643751	-2.99692	0.0873099	0.558526	-1.78595	REDUN_OF_GMCSF_DOWN	NONE	REDUN_OF_GMCSF_DOWN	NONE	NONE	NONE	NONE	NONE	NONE
1416841_at	1416841_at	1110059E24Rik	0.00591299	-0.273483	-0.308592	-0.0410228	0.107474	-4.97079	-5.60895	-0.527238	-5.71642	-0.638153	0.915729	0.000132698	3.69905e-05	0.605153	2.99801e-05	0.532265	-2.61891	2.24441	2.88256	-1.40061	REDUN_OF_GMCSF_DOWN	NONE	REDUN_OF_GMCSF_DOWN	NONE	NONE	NONE	NONE	NONE	NONE
1415788_at	1415788_at	NA	-0.00650805	-0.117732	-0.166874	-0.0426344	-0.12002	-2.17118	-3.07746	-0.555966	-2.95744	-0.906275	0.905939	0.0450573	0.0071103	0.585808	0.00914792	0.378032	-2.64625	-0.595084	0.311191	-1.40008	REDUN_OF_GMCSF_DOWN	NONE	REDUN_OF_GMCSF_DOWN	NONE	NONE	NONE	NONE	NONE	NONE
1433524_at	1433524_at	Gm15800	0.0238402	-0.205509	-0.227142	-0.0454732	0.43534	-3.75275	-4.14778	-0.587163	-4.58312	-0.395034	0.669042	0.00169699	0.000734397	0.565164	0.000294867	0.697955	-2.30377	1.01363	1.40867	-1.34968	REDUN_OF_GMCSF_DOWN	NONE	REDUN_OF_GMCSF_DOWN	NONE	NONE	NONE	NONE	NONE	NONE
1426249_at	1426249_at	Adrbk1	0.00702032	-0.163605	-0.20265	-0.0460651	0.136882	-3.18996	-3.95125	-0.635105	-4.08813	-0.761293	0.892806	0.00560811	0.0011132	0.534201	0.000833051	0.457389	-2.78781	0.265265	1.02656	-1.43296	REDUN_OF_GMCSF_DOWN	NONE	REDUN_OF_GMCSF_DOWN	NONE	NONE	NONE	NONE	NONE	NONE
1433520_at	1433520_at	Scap	0.0240842	-0.128204	-0.150511	-0.0463906	0.463088	-2.46509	-2.894	-0.630733	-3.35708	-0.428903	0.649443	0.0251964	0.0104448	0.536986	0.00393595	0.673626	-2.42109	-0.419084	0.00981845	-1.40869	REDUN_OF_GMCSF_DOWN	NONE	REDUN_OF_GMCSF_DOWN	NONE	NONE	NONE	NONE	NONE	NONE
1433871_at	1433871_at	R3hdm1	0.00850453	-0.21534	-0.254252	-0.0474166	0.15237	-3.8581	-4.55526	-0.60071	-4.70763	-0.697162	0.880771	0.00135657	0.000312461	0.55632	0.000227797	0.495555	-2.53508	1.17065	1.86781	-1.2996	REDUN_OF_GMCSF_DOWN	NONE	REDUN_OF_GMCSF_DOWN	NONE	NONE	NONE	NONE	NONE	NONE
1417512_at	1417512_at	Evi5	0.0402967	-0.350027	-0.357711	-0.0479806	0.724196	-6.29053	-6.42862	-0.609729	-7.15282	-0.138091	0.479243	1.00149e-05	7.74468e-06	0.550473	2.09915e-06	0.891865	-1.97154	3.5948	3.73289	-1.29644	REDUN_OF_GMCSF_DOWN	NONE	REDUN_OF_GMCSF_DOWN	NONE	NONE	NONE	NONE	NONE	NONE
1423758_at	1423758_at	G3bp2	0.0302378	-0.13431	-0.152622	-0.0485503	0.664225	-2.95035	-3.35262	-0.754124	-4.01684	-0.402267	0.515861	0.00928463	0.00397343	0.461564	0.000968712	0.69273	-2.63079	-0.344662	0.0576049	-1.5758	REDUN_OF_GMCSF_DOWN	NONE	REDUN_OF_GMCSF_DOWN	NONE	NONE	NONE	NONE	NONE	NONE
1454861_at	1454861_at	Txlna	0.033278	-0.139249	-0.156546	-0.0505746	0.57757	-2.4168	-2.717	-0.620677	-3.29457	-0.300199	0.571471	0.0277623	0.0150776	0.54342	0.00449407	0.767831	-2.02582	-0.186592	0.113608	-1.2202	REDUN_OF_GMCSF_DOWN	NONE	REDUN_OF_GMCSF_DOWN	NONE	NONE	NONE	NONE	NONE	NONE
1417248_at	1417248_at	Ralbp1	0.0173443	-0.239904	-0.274507	-0.051947	0.310614	-4.29639	-4.91609	-0.657827	-5.2267	-0.619693	0.760042	0.000536987	0.000148385	0.51986	7.9037e-05	0.544052	-2.3757	1.61008	2.22977	-1.24168	REDUN_OF_GMCSF_DOWN	NONE	REDUN_OF_GMCSF_DOWN	NONE	NONE	NONE	NONE	NONE	NONE
1418655_at	1418655_at	B4galnt1	0.0364865	-0.172018	-0.188575	-0.0530436	0.637956	-3.00768	-3.29718	-0.655808	-3.93513	-0.289496	0.53239	0.00823353	0.00446928	0.521126	0.00115191	0.775863	-1.98475	0.384974	0.674471	-1.19873	REDUN_OF_GMCSF_DOWN	NONE	REDUN_OF_GMCSF_DOWN	NONE	NONE	NONE	NONE	NONE	NONE
1435778_at	1435778_at	Ankrd11	0.0288799	-0.103971	-0.129023	-0.0539324	0.621803	-2.23855	-2.77795	-0.821092	-3.39975	-0.539396	0.542698	0.0395162	0.0132939	0.423477	0.00359505	0.596927	-2.60779	-0.991044	-0.451648	-1.46258	REDUN_OF_GMCSF_DOWN	NONE	REDUN_OF_GMCSF_DOWN	NONE	NONE	NONE	NONE	NONE	NONE
1429192_at	1429192_at	Ski	0.0385299	-0.474862	-0.491764	-0.0554325	0.726194	-8.94997	-9.26854	-0.738761	-9.99474	-0.318572	0.47805	1.10784e-07	6.85328e-08	0.470589	2.39192e-08	0.754109	-2.10094	6.12284	6.44141	-1.26032	REDUN_OF_GMCSF_DOWN	NONE	REDUN_OF_GMCSF_DOWN	NONE	NONE	NONE	NONE	NONE	NONE
1424704_at	1424704_at	Runx2	0.0372315	-0.125194	-0.143785	-0.0558225	0.667183	-2.24346	-2.57661	-0.707342	-3.24379	-0.333149	0.514018	0.0391385	0.0201032	0.489375	0.00500446	0.743281	-2.0208	-0.444522	-0.111373	-1.19335	REDUN_OF_GMCSF_DOWN	NONE	REDUN_OF_GMCSF_DOWN	NONE	NONE	NONE	NONE	NONE	NONE
1428494_a_at	1428494_a_at	Polr2i	0.0261105	-0.138666	-0.169326	-0.0567707	0.513829	-2.72882	-3.33218	-0.789976	-3.84601	-0.603365	0.614287	0.0147146	0.0041495	0.440918	0.00139184	0.554595	-2.43803	-0.22304	0.380324	-1.2973	REDUN_OF_GMCSF_DOWN	NONE	REDUN_OF_GMCSF_DOWN	NONE	NONE	NONE	NONE	NONE	NONE
1426710_at	1426710_at	NA	0.0413726	-0.138622	-0.155997	-0.0587477	0.696459	-2.33354	-2.62603	-0.699292	-3.32248	-0.292489	0.495984	0.0327723	0.0181744	0.494258	0.00423576	0.773614	-1.82862	-0.191537	0.100952	-1.08621	REDUN_OF_GMCSF_DOWN	NONE	REDUN_OF_GMCSF_DOWN	NONE	NONE	NONE	NONE	NONE	NONE
1418137_at	1418137_at	Mrp63	0.0451842	-0.122488	-0.147949	-0.0706456	0.840534	-2.27857	-2.75221	-0.929264	-3.59275	-0.473643	0.412806	0.0365311	0.0140207	0.366351	0.00238503	0.642055	-1.94983	-0.511791	-0.0381479	-1.04382	REDUN_OF_GMCSF_DOWN	NONE	REDUN_OF_GMCSF_DOWN	NONE	NONE	NONE	NONE	NONE	NONE
1415814_at	1415814_at	Atp6v1b2	0.0223107	-0.150599	-0.206137	-0.0778485	0.428754	-2.89412	-3.96141	-1.05786	-4.39017	-1.06729	0.673732	0.0104421	0.00108947	0.30559	0.00044107	0.30144	-2.45386	0.0115118	1.0788	-0.980449	REDUN_OF_GMCSF_DOWN	NONE	REDUN_OF_GMCSF_DOWN	NONE	NONE	NONE	NONE	NONE	NONE
1427090_at	1427090_at	NA	0.0524957	-0.165278	-0.206456	-0.0936739	1.11252	-3.50266	-4.37533	-1.40374	-5.48785	-0.87267	0.282103	0.00288877	0.000454995	0.179218	4.69559e-05	0.395555	-2.06636	0.323782	1.19645	-0.844068	REDUN_OF_GMCSF_DOWN	NONE	REDUN_OF_GMCSF_DOWN	NONE	NONE	NONE	NONE	NONE	NONE
1433676_at	1433676_at	Wnk1	0.0602854	-0.100785	-0.14108	-0.100581	1.35233	-2.26082	-3.16473	-1.59541	-4.51706	-0.903914	0.19479	0.0378284	0.00591511	0.129883	0.000338331	0.379246	-2.01249	-1.10401	-0.200095	-0.783884	REDUN_OF_GMCSF_DOWN	NONE	REDUN_OF_GMCSF_DOWN	NONE	NONE	NONE	NONE	NONE	NONE
1448184_at	1448184_at	Fkbp1a	0.345229	-0.055319	0.362536	0.0726256	7.28295	-1.16701	7.64805	1.08336	0.365099	8.81506	1.6728e-06	0.260047	8.95467e-07	0.29446	0.719746	1.36252e-07	4.11856	-1.99739	4.48365	-1.1542	REDUN_OF_Curdlan100_UP	REDUN_OF_Curdlan100_UP	NONE	NONE	NONE	NONE	NONE	NONE	NONE
1448442_a_at	1448442_a_at	Psma3	0.148488	-0.0200069	0.197777	0.0692957	2.9043	-0.391319	3.86835	0.958388	0.964047	4.25967	0.0102226	0.700645	0.00132735	0.35191	0.34915	0.000580105	-0.0295711	-2.54255	0.934476	-1.11617	REDUN_OF_Curdlan100_UP	REDUN_OF_Curdlan100_UP	NONE	NONE	NONE	NONE	NONE	NONE	NONE
1452880_at	1452880_at	Znhit3	0.152741	-0.0382058	0.179736	0.0652009	2.48103	-0.620591	2.91952	0.748885	0.438493	3.54011	0.0244002	0.543475	0.00990283	0.464629	0.666803	0.00266761	0.0445197	-1.81592	0.483013	-0.973986	REDUN_OF_Curdlan100_UP	REDUN_OF_Curdlan100_UP	NONE	NONE	NONE	NONE	NONE	NONE	NONE
1417055_at	1417055_at	0610009D07Rik	0.169377	-0.0169813	0.205461	0.053066	3.1928	-0.320102	3.873	0.707326	0.680207	4.1931	0.00557456	0.75297	0.0013143	0.489385	0.505949	0.000667421	0.365254	-2.50744	1.04546	-1.29205	REDUN_OF_Curdlan100_UP	REDUN_OF_Curdlan100_UP	NONE	NONE	NONE	NONE	NONE	NONE	NONE
1449643_s_at	1449643_s_at	Btf3	0.173873	-0.0219835	0.201023	0.0491332	4.0858	-0.516585	4.72378	0.816404	0.637985	5.24037	0.000837173	0.612405	0.00022032	0.426076	0.532372	7.68965e-05	0.560983	-3.00823	1.19897	-1.67602	REDUN_OF_Curdlan100_UP	REDUN_OF_Curdlan100_UP	NONE	NONE	NONE	NONE	NONE	NONE	NONE
1424781_at	1424781_at	Reep3	0.273788	-0.0246394	0.296547	0.0473986	4.41499	-0.397325	4.782	0.540464	0.367007	5.17932	0.000418732	0.696298	0.000195395	0.596208	0.718349	8.6945e-05	1.99615	-2.02152	2.36316	-1.16991	REDUN_OF_Curdlan100_UP	REDUN_OF_Curdlan100_UP	NONE	NONE	NONE	NONE	NONE	NONE	NONE
1423080_at	1423080_at	Tomm20	0.189582	0.00558036	0.242544	0.0473816	3.9	0.114797	4.98951	0.689225	1.08951	4.87471	0.00124108	0.910013	0.000127732	0.500405	0.291824	0.000161504	0.814269	-2.97093	1.90378	-1.49272	REDUN_OF_Curdlan100_UP	REDUN_OF_Curdlan100_UP	NONE	NONE	NONE	NONE	NONE	NONE	NONE
1448206_at	1448206_at	Psma2	0.0997905	0.0128694	0.159575	0.0469152	2.1991	0.283605	3.51658	0.731061	1.31748	3.23297	0.0426797	0.780295	0.00280454	0.475152	0.205952	0.00512039	-1.10647	-3.02197	0.211007	-1.60633	REDUN_OF_Curdlan100_UP	REDUN_OF_Curdlan100_UP	NONE	NONE	NONE	NONE	NONE	NONE	NONE
1452680_at	1452680_at	NA	0.160073	0.00161653	0.207617	0.0459274	3.32109	0.0335387	4.3075	0.673782	0.986411	4.27396	0.00424834	0.973654	0.000524602	0.509921	0.338392	0.000562923	0.20898	-3.07857	1.19539	-1.52681	REDUN_OF_Curdlan100_UP	REDUN_OF_Curdlan100_UP	NONE	NONE	NONE	NONE	NONE	NONE	NONE
1428787_at	1428787_at	Nckap1l	0.202277	-0.023597	0.223779	0.0450991	4.03031	-0.470165	4.45874	0.635398	0.428424	4.9289	0.000941465	0.644485	0.000382123	0.534015	0.673967	0.000144547	1.0416	-2.51855	1.47003	-1.47794	REDUN_OF_Curdlan100_UP	REDUN_OF_Curdlan100_UP	NONE	NONE	NONE	NONE	NONE	NONE	NONE
1428542_at	1428542_at	Eif1ad	0.238605	-0.0406887	0.242525	0.0446084	4.28098	-0.730025	4.35131	0.565933	0.0703252	5.08133	0.000554672	0.475768	0.000478506	0.579171	0.944793	0.000105989	1.58973	-1.96123	1.66005	-1.33707	REDUN_OF_Curdlan100_UP	REDUN_OF_Curdlan100_UP	NONE	NONE	NONE	NONE	NONE	NONE	NONE
1426721_s_at	1426721_s_at	Tiparp	0.199584	-0.0169315	0.226313	0.0436609	4.23788	-0.359516	4.80544	0.655542	0.56756	5.16495	0.000607336	0.723838	0.000186192	0.521292	0.578091	8.95009e-05	1.05284	-2.82552	1.6204	-1.59662	REDUN_OF_Curdlan100_UP	REDUN_OF_Curdlan100_UP	NONE	NONE	NONE	NONE	NONE	NONE	NONE
1423290_at	1423290_at	Hyou1	0.328324	-0.00738675	0.362491	0.0415541	5.22406	-0.117533	5.76771	0.467525	0.543648	5.88524	7.94575e-05	0.907878	2.71341e-05	0.646332	0.594065	2.1618e-05	2.83736	-2.26916	3.38101	-1.22012	REDUN_OF_Curdlan100_UP	REDUN_OF_Curdlan100_UP	NONE	NONE	NONE	NONE	NONE	NONE	NONE
1421375_a_at	1421375_a_at	S100a6	0.378311	-0.0439869	0.373651	0.039327	7.35202	-0.854833	7.26146	0.540422	-0.0905608	8.11629	1.48428e-06	0.405071	1.73646e-06	0.596236	0.928948	4.12152e-07	4.43695	-2.06024	4.34638	-1.52084	REDUN_OF_Curdlan100_UP	REDUN_OF_Curdlan100_UP	NONE	NONE	NONE	NONE	NONE	NONE	NONE
1417320_at	1417320_at	Grpel1	0.135561	0.000563453	0.172888	0.0367638	2.46773	0.010257	3.14723	0.473225	0.679498	3.13697	0.0250629	0.991941	0.00613777	0.642347	0.506387	0.00627207	-0.262841	-2.72032	0.416657	-1.45758	REDUN_OF_Curdlan100_UP	REDUN_OF_Curdlan100_UP	NONE	NONE	NONE	NONE	NONE	NONE	NONE
1416020_a_at	1416020_a_at	Atp5g1	0.181005	-0.0426951	0.174437	0.0361271	3.56544	-0.841007	3.43606	0.503198	-0.129377	4.27707	0.00252771	0.412549	0.00332815	0.621577	0.898647	0.000559255	0.610742	-2.11369	0.481365	-1.58609	REDUN_OF_Curdlan100_UP	REDUN_OF_Curdlan100_UP	NONE	NONE	NONE	NONE	NONE	NONE	NONE
1417322_at	1417322_at	Dohh	0.211343	0.00660835	0.253101	0.0351489	3.59878	0.112528	4.30983	0.423218	0.711048	4.1973	0.00235463	0.911783	0.000522041	0.677684	0.487136	0.000661545	1.04456	-2.44169	1.75561	-1.38289	REDUN_OF_Curdlan100_UP	REDUN_OF_Curdlan100_UP	NONE	NONE	NONE	NONE	NONE	NONE	NONE
1448479_at	1448479_at	Psmd3	0.194271	-0.00434469	0.224389	0.034462	3.53081	-0.0789631	4.07818	0.442885	0.547372	4.15714	0.00272092	0.938026	0.000850767	0.663687	0.591562	0.000720027	0.804613	-2.64723	1.35199	-1.48483	REDUN_OF_Curdlan100_UP	REDUN_OF_Curdlan100_UP	NONE	NONE	NONE	NONE	NONE	NONE	NONE
1421082_s_at	1421082_s_at	Banf1	0.154113	0.00858426	0.19702	0.0343225	3.08863	0.172039	3.94853	0.486395	0.859906	3.77649	0.00694506	0.865531	0.00111964	0.633181	0.402349	0.00161345	0.0824338	-2.83415	0.94234	-1.6393	REDUN_OF_Curdlan100_UP	REDUN_OF_Curdlan100_UP	NONE	NONE	NONE	NONE	NONE	NONE	NONE
1416093_a_at	1416093_a_at	Mrpl20	0.193813	-0.0279122	0.197609	0.0317085	4.26828	-0.614702	4.35188	0.493777	0.083604	4.96659	0.000569688	0.547263	0.000477927	0.628071	0.934393	0.000133842	0.96488	-2.6887	1.04848	-1.84208	REDUN_OF_Curdlan100_UP	REDUN_OF_Curdlan100_UP	NONE	NONE	NONE	NONE	NONE	NONE	NONE
1451497_at	1451497_at	Csnk1a1	0.1724	-0.0232705	0.180019	0.0308896	2.46471	-0.332686	2.57363	0.312267	0.108926	2.90632	0.025216	0.743624	0.0202252	0.758809	0.914595	0.0101796	0.320238	-1.81178	0.429165	-1.2041	REDUN_OF_Curdlan100_UP	REDUN_OF_Curdlan100_UP	NONE	NONE	NONE	NONE	NONE	NONE	NONE
1435003_at	1435003_at	Pi4ka	0.171603	-0.00407279	0.196094	0.0285638	3.183	-0.0755447	3.63728	0.374639	0.454275	3.71282	0.00569113	0.940704	0.00216945	0.712773	0.65564	0.00184738	0.400707	-2.70675	0.854982	-1.59274	REDUN_OF_Curdlan100_UP	REDUN_OF_Curdlan100_UP	NONE	NONE	NONE	NONE	NONE	NONE	NONE
1427047_at	1427047_at	Nup188	0.144243	-0.00300753	0.169734	0.0284989	2.1264	-0.0443363	2.50219	0.297072	0.375787	2.54652	0.0491284	0.965177	0.0233798	0.770175	0.711936	0.0213714	-0.0848665	-2.16693	0.290921	-1.26653	REDUN_OF_Curdlan100_UP	REDUN_OF_Curdlan100_UP	NONE	NONE	NONE	NONE	NONE	NONE	NONE
1452795_at	1452795_at	Fcf1	0.195606	0.00518394	0.227216	0.0264261	4.34314	0.115101	5.04499	0.414895	0.701852	4.92989	0.000486778	0.909775	0.0001141	0.683644	0.492702	0.000144256	1.01262	-3.21542	1.71447	-1.94014	REDUN_OF_Curdlan100_UP	REDUN_OF_Curdlan100_UP	NONE	NONE	NONE	NONE	NONE	NONE	NONE
1420653_at	1420653_at	Tgfb1	0.219285	0.0303464	0.275401	0.0257693	4.70639	0.651307	5.91077	0.39108	1.20438	5.25946	0.00022838	0.523953	2.05818e-05	0.700818	0.245693	7.4005e-05	1.48703	-2.56805	2.69141	-1.88535	REDUN_OF_Curdlan100_UP	REDUN_OF_Curdlan100_UP	NONE	NONE	NONE	NONE	NONE	NONE	NONE
1418249_at	1418249_at	Crcp	0.132448	-0.0103815	0.14754	0.0254737	2.46007	-0.192824	2.74039	0.334565	0.280322	2.93322	0.0254525	0.849486	0.0143673	0.742233	0.782768	0.00962342	-0.326011	-2.59326	-0.0456886	-1.63549	REDUN_OF_Curdlan100_UP	REDUN_OF_Curdlan100_UP	NONE	NONE	NONE	NONE	NONE	NONE	NONE
1434019_at	1434019_at	Pdap1	0.170826	0.0196168	0.21513	0.0246874	3.22235	0.370037	4.05807	0.32929	0.835723	3.68803	0.0052368	0.716133	0.000887742	0.746143	0.41543	0.0019474	0.392851	-2.45946	1.22857	-1.67147	REDUN_OF_Curdlan100_UP	REDUN_OF_Curdlan100_UP	NONE	NONE	NONE	NONE	NONE	NONE	NONE
1416229_at	1416229_at	Rfk	0.201675	-0.0240272	0.201816	0.0241679	3.7596	-0.447912	3.76222	0.318576	0.00262337	4.21013	0.00167246	0.660131	0.00166316	0.754106	0.997939	0.000643889	0.96332	-2.34837	0.965944	-1.65869	REDUN_OF_Curdlan100_UP	REDUN_OF_Curdlan100_UP	NONE	NONE	NONE	NONE	NONE	NONE	NONE
1452691_at	1452691_at	Rbm17	0.153646	-0.0178941	0.159515	0.023763	2.90243	-0.338026	3.0133	0.317415	0.110867	3.35133	0.0102625	0.739671	0.00813699	0.754971	0.91308	0.00398434	0.0688743	-2.49553	0.179741	-1.68621	REDUN_OF_Curdlan100_UP	REDUN_OF_Curdlan100_UP	NONE	NONE	NONE	NONE	NONE	NONE	NONE
1450011_at	1450011_at	Hsd17b12	0.217779	0.023806	0.265288	0.0237035	4.70357	0.51416	5.72967	0.362001	1.02611	5.21551	0.000229717	0.614061	2.92162e-05	0.722015	0.319874	8.08345e-05	1.46388	-2.72553	2.48998	-1.92881	REDUN_OF_Curdlan100_UP	REDUN_OF_Curdlan100_UP	NONE	NONE	NONE	NONE	NONE	NONE	NONE
1452086_at	1452086_at	Trmt5	0.205058	-0.0204019	0.207697	0.023041	2.86101	-0.284652	2.89783	0.227316	0.0368207	3.18248	0.011188	0.779506	0.0103616	0.823013	0.971077	0.00569739	0.768178	-1.80818	0.804998	-1.25254	REDUN_OF_Curdlan100_UP	REDUN_OF_Curdlan100_UP	NONE	NONE	NONE	NONE	NONE	NONE	NONE
1431054_at	1431054_at	Lsm6	0.175062	-0.0154721	0.181126	0.0215358	3.22274	-0.284828	3.33437	0.280336	0.111627	3.6192	0.00523245	0.779374	0.00413032	0.782758	0.912487	0.00225454	0.461374	-2.47654	0.573001	-1.67225	REDUN_OF_Curdlan100_UP	REDUN_OF_Curdlan100_UP	NONE	NONE	NONE	NONE	NONE	NONE	NONE
1416364_at	1416364_at	Hsp90ab1	0.164926	0.0204575	0.206146	0.0207625	2.75943	0.342281	3.4491	0.245638	0.689666	3.10681	0.0138131	0.736526	0.00323721	0.809038	0.500135	0.00668395	0.249726	-2.16742	0.939392	-1.52899	REDUN_OF_Curdlan100_UP	REDUN_OF_Curdlan100_UP	NONE	NONE	NONE	NONE	NONE	NONE	NONE
1452585_at	1452585_at	Mrps28	0.313249	-0.0321339	0.301365	0.0202497	5.01276	-0.514223	4.82258	0.229135	-0.190177	5.33681	0.000121825	0.614018	0.000179741	0.821623	0.851526	6.33927e-05	2.61239	-1.88615	2.42221	-1.46818	REDUN_OF_Curdlan100_UP	REDUN_OF_Curdlan100_UP	NONE	NONE	NONE	NONE	NONE	NONE	NONE
1437851_x_at	1437851_x_at	Rnps1	0.166803	-0.0303263	0.156325	0.0198481	2.81627	-0.512022	2.63936	0.236959	-0.176912	3.15138	0.0122786	0.615524	0.0176853	0.81565	0.861764	0.00608427	0.283702	-2.02054	0.10679	-1.55384	REDUN_OF_Curdlan100_UP	REDUN_OF_Curdlan100_UP	NONE	NONE	NONE	NONE	NONE	NONE	NONE
1448784_at	1448784_at	Taf10	0.177891	0.0433376	0.239963	0.0187341	3.72067	0.906426	5.01893	0.277067	1.29826	4.1125	0.00181681	0.377955	0.000120307	0.785222	0.212323	0.000791221	0.583352	-2.23089	1.88161	-1.94135	REDUN_OF_Curdlan100_UP	REDUN_OF_Curdlan100_UP	NONE	NONE	NONE	NONE	NONE	NONE	NONE
1451180_a_at	1451180_a_at	Nt5c3b	0.228169	-0.00422727	0.241937	0.0179951	3.81434	-0.070668	4.0445	0.212717	0.230159	4.11517	0.00148872	0.944524	0.000913605	0.834193	0.82084	0.000786768	1.30677	-2.4369	1.53693	-1.5604	REDUN_OF_Curdlan100_UP	REDUN_OF_Curdlan100_UP	NONE	NONE	NONE	NONE	NONE	NONE	NONE
1449821_a_at	1449821_a_at	Memo1	0.167509	0.00704154	0.192461	0.0179109	2.60572	0.109536	2.99387	0.197012	0.388153	2.88433	0.0189446	0.914119	0.00847559	0.846261	0.702941	0.0106574	0.272364	-2.22382	0.660517	-1.45292	REDUN_OF_Curdlan100_UP	REDUN_OF_Curdlan100_UP	NONE	NONE	NONE	NONE	NONE	NONE	NONE
1434594_at	1434594_at	Dnah1	0.149963	0.00847904	0.175849	0.0174073	2.47296	0.139824	2.89984	0.202978	0.426878	2.76001	0.0248004	0.890518	0.0103183	0.841672	0.67507	0.0137965	-0.000613864	-2.33375	0.426264	-1.5461	REDUN_OF_Curdlan100_UP	REDUN_OF_Curdlan100_UP	NONE	NONE	NONE	NONE	NONE	NONE	NONE
1424110_a_at	1424110_a_at	Nme1	0.328466	0.0093371	0.353293	0.0154903	7.28832	0.207181	7.83922	0.243043	0.550895	7.63204	1.65728e-06	0.838443	6.50104e-07	0.811013	0.5892	9.2001e-07	3.95997	-3.12117	4.51087	-2.11046	REDUN_OF_Curdlan100_UP	REDUN_OF_Curdlan100_UP	NONE	NONE	NONE	NONE	NONE	NONE	NONE
1433635_at	1433635_at	Wdr18	0.259515	0.00100827	0.275953	0.0154297	3.52131	0.0136811	3.74436	0.148042	0.223044	3.73067	0.00277644	0.989251	0.00172755	0.884131	0.826281	0.00177856	1.48599	-2.02164	1.70903	-1.29115	REDUN_OF_Curdlan100_UP	REDUN_OF_Curdlan100_UP	NONE	NONE	NONE	NONE	NONE	NONE	NONE
1425097_a_at	1425097_a_at	Zfp106	0.176165	0.0263453	0.217579	0.0150684	3.36401	0.503083	4.15483	0.203465	0.790825	3.65175	0.00387852	0.621656	0.000723547	0.841298	0.440436	0.00210368	0.499646	-2.36128	1.29047	-1.82194	REDUN_OF_Curdlan100_UP	REDUN_OF_Curdlan100_UP	NONE	NONE	NONE	NONE	NONE	NONE	NONE
1415740_at	1415740_at	Psmc5	0.206706	0.0351824	0.254812	0.0129232	3.65433	0.621986	4.50478	0.161552	0.850454	3.8828	0.00209217	0.54258	0.000347107	0.87365	0.407429	0.00128725	1.0025	-2.02985	1.85295	-1.71358	REDUN_OF_Curdlan100_UP	REDUN_OF_Curdlan100_UP	NONE	NONE	NONE	NONE	NONE	NONE	NONE
1425780_a_at	1425780_a_at	Tmem167	0.178072	-0.0331521	0.157752	0.0128322	3.40764	-0.63441	3.01879	0.173637	-0.388849	3.6532	0.00353534	0.534643	0.00804382	0.864295	0.702435	0.00209722	0.537189	-2.23604	0.14834	-1.85607	REDUN_OF_Curdlan100_UP	REDUN_OF_Curdlan100_UP	NONE	NONE	NONE	NONE	NONE	NONE	NONE
1438941_x_at	1438941_x_at	Ampd2	0.601683	-0.0256627	0.588712	0.0126919	8.94065	-0.381333	8.74791	0.133356	-0.192738	9.12924	1.12371e-07	0.707896	1.51155e-07	0.895549	0.849552	8.44266e-08	6.71174	-1.84758	6.519	-1.44272	REDUN_OF_Curdlan100_UP	REDUN_OF_Curdlan100_UP	NONE	NONE	NONE	NONE	NONE	NONE	NONE
1434212_at	1434212_at	Ndufs8	0.169257	-0.0153985	0.165339	0.0114807	2.5043	-0.227834	2.44633	0.120114	-0.0579666	2.67416	0.0232803	0.822617	0.0261655	0.905865	0.954482	0.0164668	0.28492	-1.99154	0.226954	-1.44922	REDUN_OF_Curdlan100_UP	REDUN_OF_Curdlan100_UP	NONE	NONE	NONE	NONE	NONE	NONE	NONE
1419363_a_at	1419363_a_at	Mrpl35	0.151961	-0.0381653	0.124873	0.0110767	2.71517	-0.681919	2.23117	0.139946	-0.484005	2.91309	0.0151344	0.504894	0.0400912	0.890422	0.63484	0.0100368	0.0350423	-1.99821	-0.448963	-1.75519	REDUN_OF_Curdlan100_UP	REDUN_OF_Curdlan100_UP	NONE	NONE	NONE	NONE	NONE	NONE	NONE
1428666_at	1428666_at	Nars	0.150236	0.0396839	0.200877	0.0109574	3.16297	0.835476	4.22913	0.163122	1.06617	3.39366	0.00593722	0.415565	0.000618624	0.872434	0.301934	0.00364189	0.00497197	-2.32252	1.07114	-2.06992	REDUN_OF_Curdlan100_UP	REDUN_OF_Curdlan100_UP	NONE	NONE	NONE	NONE	NONE	NONE	NONE
1415762_x_at	1415762_x_at	Mrpl52	0.187638	0.0449752	0.242926	0.0103128	3.61906	0.867458	4.68542	0.140649	1.06637	3.81797	0.0022552	0.39832	0.0002385	0.889876	0.301846	0.0014773	0.725939	-2.02566	1.7923	-1.9051	REDUN_OF_Curdlan100_UP	REDUN_OF_Curdlan100_UP	NONE	NONE	NONE	NONE	NONE	NONE	NONE
1450638_at	1450638_at	NA	0.12654	0.0167728	0.151708	0.00839494	2.63776	0.349633	3.16238	0.12374	0.524627	2.81275	0.0177433	0.731104	0.00594452	0.903039	0.606926	0.0123686	-0.489031	-2.77715	0.0355967	-2.08723	REDUN_OF_Curdlan100_UP	REDUN_OF_Curdlan100_UP	NONE	NONE	NONE	NONE	NONE	NONE	NONE
1448357_at	1448357_at	Snrpg	0.205808	0.0260278	0.236341	0.00450522	4.0112	0.507284	4.60629	0.062089	0.595091	4.09901	0.000980359	0.618771	0.00028101	0.951249	0.559979	0.00081411	1.08769	-2.41622	1.68278	-2.00514	REDUN_OF_Curdlan100_UP	REDUN_OF_Curdlan100_UP	NONE	NONE	NONE	NONE	NONE	NONE	NONE
1454955_at	1454955_at	Ipo7	0.165992	-0.00887483	0.161174	0.00405681	3.59445	-0.192179	3.49012	0.0621175	-0.104331	3.6823	0.00237641	0.849983	0.00296685	0.951227	0.918183	0.00197131	0.346303	-3.05597	0.241972	-2.23467	REDUN_OF_Curdlan100_UP	REDUN_OF_Curdlan100_UP	NONE	NONE	NONE	NONE	NONE	NONE	NONE
1430980_a_at	1430980_a_at	Eif4a1	0.166692	-0.010855	0.159108	0.00327125	3.48496	-0.226942	3.32641	0.0483595	-0.158551	3.55335	0.00299956	0.823299	0.00420062	0.962019	0.875976	0.00259352	0.348973	-2.90905	0.190422	-2.16912	REDUN_OF_Curdlan100_UP	REDUN_OF_Curdlan100_UP	NONE	NONE	NONE	NONE	NONE	NONE	NONE
1420154_at	1420154_at	NA	0.17679	0.00342042	0.182774	0.00256345	2.21078	0.0427728	2.28561	0.0226672	0.0748291	2.24283	0.0417195	0.966404	0.0360284	0.982192	0.941264	0.0391863	0.335009	-1.833	0.409838	-1.3037	REDUN_OF_Curdlan100_UP	REDUN_OF_Curdlan100_UP	NONE	NONE	NONE	NONE	NONE	NONE	NONE
1428309_s_at	1428309_s_at	Pdrg1	0.156244	0.0275222	0.186129	0.00236274	2.69123	0.474057	3.20599	0.0287773	0.514755	2.73193	0.0158991	0.641766	0.0054212	0.977393	0.613655	0.0146204	0.107549	-2.10963	0.622303	-1.79816	REDUN_OF_Curdlan100_UP	REDUN_OF_Curdlan100_UP	NONE	NONE	NONE	NONE	NONE	NONE	NONE
1452160_at	1452160_at	Tiparp	0.246112	-0.00930367	0.238445	0.00163619	3.78327	-0.143017	3.66541	0.017785	-0.117866	3.80842	0.00159036	0.888035	0.00204344	0.986027	0.907619	0.00150757	1.47745	-2.16281	1.35958	-1.61268	REDUN_OF_Curdlan100_UP	REDUN_OF_Curdlan100_UP	NONE	NONE	NONE	NONE	NONE	NONE	NONE
1416696_at	1416696_at	D17Wsu104e	0.167335	0.0381147	0.206914	0.00146458	2.90372	0.661396	3.59053	0.0179707	0.686811	2.92913	0.010235	0.517627	0.00239631	0.985881	0.501886	0.0097059	0.300805	-1.94152	0.987616	-1.82257	REDUN_OF_Curdlan100_UP	REDUN_OF_Curdlan100_UP	NONE	NONE	NONE	NONE	NONE	NONE	NONE
1425617_at	1425617_at	Dhx9	0.197718	-0.000904184	0.197992	0.00117851	3.06487	-0.014016	3.06912	0.0129177	0.00425245	3.08314	0.00730119	0.988988	0.00723615	0.989851	0.996659	0.00702577	0.739686	-2.31117	0.743938	-1.63124	REDUN_OF_Curdlan100_UP	REDUN_OF_Curdlan100_UP	NONE	NONE	NONE	NONE	NONE	NONE	NONE
1433984_a_at	1433984_a_at	Mdh2	0.126925	-0.00671066	0.121002	0.000787099	2.31924	-0.12262	2.211	0.0101698	-0.108238	2.33362	0.0337138	0.903912	0.0417015	0.99201	0.915132	0.032767	-0.421632	-2.61825	-0.52987	-1.92792	REDUN_OF_Curdlan100_UP	REDUN_OF_Curdlan100_UP	NONE	NONE	NONE	NONE	NONE	NONE	NONE
1435442_at	1435442_at	Dcaf13	0.170756	0.0380929	0.209107	0.000258296	2.87984	0.642445	3.52664	0.00308032	0.646801	2.8842	0.0107576	0.529545	0.00274513	0.99758	0.526792	0.0106604	0.350056	-1.88734	0.996858	-1.78575	REDUN_OF_Curdlan100_UP	REDUN_OF_Curdlan100_UP	NONE	NONE	NONE	NONE	NONE	NONE	NONE
1415744_at	1415744_at	H2-Ke2	0.204857	-0.0321371	0.172103	-0.000617044	3.77717	-0.592547	3.17324	-0.00804483	-0.603924	3.76579	0.00161114	0.56164	0.00580972	0.993679	0.554232	0.00165058	1.01146	-2.17316	0.407531	-1.94761	REDUN_OF_Curdlan100_UP	REDUN_OF_Curdlan100_UP	NONE	NONE	NONE	NONE	NONE	NONE	NONE
1456163_at	1456163_at	Fam72a	0.163235	0.0137736	0.17635	-0.000659178	2.30332	0.194352	2.48837	-0.00657701	0.185051	2.29402	0.0347912	0.848309	0.0240412	0.994832	0.855479	0.0354357	0.186754	-1.92222	0.371806	-1.49006	REDUN_OF_Curdlan100_UP	REDUN_OF_Curdlan100_UP	NONE	NONE	NONE	NONE	NONE	NONE	NONE
1430536_a_at	1430536_a_at	NA	0.362123	0.0518189	0.412632	-0.00131027	6.91584	0.98964	7.88046	-0.0176943	0.964616	6.89082	3.19264e-06	0.336858	6.0709e-07	0.986098	0.348874	3.33867e-06	4.05114	-1.87507	5.01575	-2.00796	REDUN_OF_Curdlan100_UP	REDUN_OF_Curdlan100_UP	NONE	NONE	NONE	NONE	NONE	NONE	NONE
1417054_a_at	1417054_a_at	0610009D07Rik	0.188618	0.0324161	0.218935	-0.00209848	4.17265	0.717118	4.84334	-0.032826	0.670695	4.12622	0.00069685	0.483482	0.000172238	0.974213	0.511835	0.000768607	0.854308	-2.60122	1.525	-2.31359	REDUN_OF_Curdlan100_UP	REDUN_OF_Curdlan100_UP	NONE	NONE	NONE	NONE	NONE	NONE	NONE
1428876_at	1428876_at	Srp72	0.140072	0.00572246	0.143428	-0.00236553	2.94028	0.120122	3.01075	-0.0351118	0.0704664	2.89063	0.00948222	0.905859	0.00818065	0.972418	0.944682	0.0105184	-0.208412	-3.02857	-0.137945	-2.19135	REDUN_OF_Curdlan100_UP	REDUN_OF_Curdlan100_UP	NONE	NONE	NONE	NONE	NONE	NONE	NONE
1416288_at	1416288_at	Dnaja1	0.120356	-0.00641156	0.108417	-0.00552708	2.63066	-0.14014	2.36972	-0.0854238	-0.260947	2.50986	0.0180028	0.890272	0.0304991	0.932968	0.797411	0.0230199	-0.647941	-3.13847	-0.908889	-2.2329	REDUN_OF_Curdlan100_UP	REDUN_OF_Curdlan100_UP	NONE	NONE	NONE	NONE	NONE	NONE	NONE
1433688_x_at	1433688_x_at	Rpl14	0.148747	-0.0334888	0.109535	-0.00572399	3.23971	-0.729384	2.38565	-0.0881536	-0.854052	3.11504	0.00504793	0.47615	0.0295455	0.930832	0.405491	0.0065691	-0.0272817	-2.5376	-0.881333	-2.22195	REDUN_OF_Curdlan100_UP	REDUN_OF_Curdlan100_UP	NONE	NONE	NONE	NONE	NONE	NONE	NONE
1423697_at	1423697_at	Psmd6	0.154618	0.0358943	0.184187	-0.00632561	3.37294	0.783021	4.01797	-0.0975743	0.64503	3.23495	0.00380568	0.444877	0.000966406	0.923464	0.52791	0.00509902	0.100741	-2.48918	0.745771	-2.21622	REDUN_OF_Curdlan100_UP	REDUN_OF_Curdlan100_UP	NONE	NONE	NONE	NONE	NONE	NONE	NONE
1453005_at	1453005_at	Prpf31	0.445323	0.000274738	0.438111	-0.00748688	5.93265	0.0036601	5.83657	-0.0705277	-0.0960811	5.83291	1.97345e-05	0.997124	2.37459e-05	0.944634	0.924631	2.39144e-05	3.93433	-1.99466	3.83825	-1.3425	REDUN_OF_Curdlan100_UP	REDUN_OF_Curdlan100_UP	NONE	NONE	NONE	NONE	NONE	NONE	NONE
1433833_at	1433833_at	Fndc3b	0.103698	0.0461931	0.142151	-0.00773951	2.27774	1.01464	3.12238	-0.120208	0.84464	2.10774	0.0365907	0.325147	0.00646815	0.905792	0.410575	0.0509218	-1.01703	-2.28014	-0.172395	-2.20955	REDUN_OF_Curdlan100_UP	REDUN_OF_Curdlan100_UP	NONE	NONE	NONE	NONE	NONE	NONE	NONE
1453752_at	1453752_at	NA	0.143191	0.0269595	0.161602	-0.00854807	2.36526	0.445323	2.66938	-0.0998428	0.304124	2.22406	0.0307709	0.661961	0.0166292	0.921691	0.764893	0.0406519	-0.112475	-2.03241	0.19165	-1.65218	REDUN_OF_Curdlan100_UP	REDUN_OF_Curdlan100_UP	NONE	NONE	NONE	NONE	NONE	NONE	NONE
1418274_at	1418274_at	NA	0.179341	-0.0120325	0.158758	-0.00855086	3.72065	-0.249628	3.29363	-0.125439	-0.427026	3.54325	0.00181687	0.806003	0.00450305	0.901715	0.674964	0.00264984	0.608719	-2.8623	0.181693	-2.07503	REDUN_OF_Curdlan100_UP	REDUN_OF_Curdlan100_UP	NONE	NONE	NONE	NONE	NONE	NONE	NONE
1416202_at	1416202_at	Phb2	0.228758	-0.0171123	0.202803	-0.00884285	4.39725	-0.328936	3.89833	-0.120194	-0.498916	4.22727	0.000434576	0.746405	0.00124548	0.905803	0.624525	0.000621055	1.51391	-2.5544	1.015	-1.91863	REDUN_OF_Curdlan100_UP	REDUN_OF_Curdlan100_UP	NONE	NONE	NONE	NONE	NONE	NONE	NONE
1433569_x_at	1433569_x_at	Ran	0.226641	0.0132057	0.230034	-0.00981335	4.44582	0.259044	4.51237	-0.136118	0.0665442	4.25332	0.000392579	0.798854	0.000341661	0.8934	0.947756	0.000587902	1.5034	-2.68337	1.56995	-1.94449	REDUN_OF_Curdlan100_UP	REDUN_OF_Curdlan100_UP	NONE	NONE	NONE	NONE	NONE	NONE	NONE
1423215_at	1423215_at	Spcs2	0.152472	0.0130978	0.154381	-0.011189	2.7681	0.237787	2.80275	-0.143637	0.0346534	2.56496	0.0135677	0.815019	0.0126279	0.887553	0.972778	0.0205853	0.0448782	-2.48543	0.0795315	-1.78197	REDUN_OF_Curdlan100_UP	REDUN_OF_Curdlan100_UP	NONE	NONE	NONE	NONE	NONE	NONE	NONE
1427404_x_at	1427404_x_at	NA	0.196665	-0.00322046	0.182237	-0.0112076	3.53081	-0.0578181	3.27178	-0.142279	-0.259032	3.32959	0.00272093	0.954599	0.00471648	0.888608	0.798864	0.00417237	0.837802	-2.63519	0.578771	-1.76196	REDUN_OF_Curdlan100_UP	REDUN_OF_Curdlan100_UP	NONE	NONE	NONE	NONE	NONE	NONE	NONE
1460730_at	1460730_at	Eif2b1	0.161704	-0.0140852	0.136088	-0.0115317	2.80478	-0.24431	2.36045	-0.141434	-0.444328	2.60476	0.0125748	0.810049	0.0310666	0.889265	0.662666	0.0189815	0.203015	-2.35746	-0.241313	-1.69829	REDUN_OF_Curdlan100_UP	REDUN_OF_Curdlan100_UP	NONE	NONE	NONE	NONE	NONE	NONE	NONE
1460701_a_at	1460701_a_at	Mrpl52	0.224335	0.0109245	0.223506	-0.0117539	3.29048	0.160237	3.27831	-0.121907	-0.0121658	3.11807	0.00453322	0.87467	0.00465162	0.904468	0.990441	0.00652717	1.09032	-2.03992	1.07816	-1.43384	REDUN_OF_Curdlan100_UP	REDUN_OF_Curdlan100_UP	NONE	NONE	NONE	NONE	NONE	NONE	NONE
1427876_at	1427876_at	Zc3h15	0.172084	0.0475558	0.207556	-0.0120831	3.30323	0.912858	3.98415	-0.164007	0.680917	3.07129	0.00441225	0.374662	0.00103819	0.871748	0.505512	0.00720317	0.423905	-1.96647	1.10482	-1.87199	REDUN_OF_Curdlan100_UP	REDUN_OF_Curdlan100_UP	NONE	NONE	NONE	NONE	NONE	NONE	NONE
1424345_s_at	1424345_s_at	Ube2m	0.180502	0.0121858	0.180329	-0.0123589	3.4258	0.231277	3.42251	-0.165861	-0.00328584	3.19123	0.00340154	0.819987	0.00342537	0.870312	0.997418	0.005593	0.578909	-2.61561	0.575623	-1.84719	REDUN_OF_Curdlan100_UP	REDUN_OF_Curdlan100_UP	NONE	NONE	NONE	NONE	NONE	NONE	NONE
1419022_a_at	1419022_a_at	NA	0.138786	0.0198505	0.145779	-0.0128577	2.22184	0.317789	2.33379	-0.145551	0.111949	2.016	0.040829	0.754692	0.0327562	0.886066	0.912235	0.0606431	-0.179528	-2.08357	-0.0675786	-1.55247	REDUN_OF_Curdlan100_UP	REDUN_OF_Curdlan100_UP	NONE	NONE	NONE	NONE	NONE	NONE	NONE
1452043_at	1452043_at	2310011J03Rik	0.196302	0.0155825	0.197387	-0.0144981	3.15823	0.250701	3.17567	-0.164935	0.0174468	2.92497	0.00599692	0.805188	0.00577995	0.871029	0.986293	0.00979065	0.74494	-2.16259	0.762387	-1.54152	REDUN_OF_Curdlan100_UP	REDUN_OF_Curdlan100_UP	NONE	NONE	NONE	NONE	NONE	NONE	NONE
1437109_s_at	1437109_s_at	Lsm6	0.150966	0.0279688	0.164391	-0.0145446	3.00264	0.556285	3.26964	-0.204554	0.267001	2.71336	0.00832104	0.585596	0.00473782	0.84046	0.792827	0.0151911	0.0192221	-2.42714	0.286223	-1.90504	REDUN_OF_Curdlan100_UP	REDUN_OF_Curdlan100_UP	NONE	NONE	NONE	NONE	NONE	NONE	NONE
1455456_a_at	1455456_a_at	Timm50	0.147743	0.0175213	0.150036	-0.0152277	2.73938	0.324871	2.78191	-0.199648	0.0425264	2.45704	0.0143973	0.749423	0.0131854	0.844233	0.966597	0.0256084	-0.0418535	-2.45636	0.000672991	-1.76698	REDUN_OF_Curdlan100_UP	REDUN_OF_Curdlan100_UP	NONE	NONE	NONE	NONE	NONE	NONE	NONE
1454663_at	1454663_at	Eif5	0.233842	-0.0115011	0.20608	-0.0162601	3.41485	-0.167954	3.00945	-0.167904	-0.405405	3.1774	0.00348154	0.868692	0.00820304	0.868731	0.690467	0.00575889	1.22436	-2.02254	0.818957	-1.38101	REDUN_OF_Curdlan100_UP	REDUN_OF_Curdlan100_UP	NONE	NONE	NONE	NONE	NONE	NONE	NONE
1423151_at	1423151_at	Dnajb11	0.12022	0.0525563	0.155573	-0.0172038	2.46979	1.07971	3.19607	-0.249915	0.726278	2.11636	0.0249593	0.296036	0.00553613	0.805785	0.478	0.0500864	-0.611794	-2.00187	0.114484	-1.92909	REDUN_OF_Curdlan100_UP	REDUN_OF_Curdlan100_UP	NONE	NONE	NONE	NONE	NONE	NONE	NONE
1451254_at	1451254_at	Ikbkap	0.156893	-0.0127283	0.126578	-0.0175867	3.04059	-0.246676	2.45308	-0.241003	-0.587506	2.69976	0.00768373	0.808248	0.0258128	0.812567	0.564939	0.0156227	0.133581	-2.66033	-0.453925	-1.81456	REDUN_OF_Curdlan100_UP	REDUN_OF_Curdlan100_UP	NONE	NONE	NONE	NONE	NONE	NONE	NONE
1417724_at	1417724_at	Alyref	0.223032	0.0505251	0.254996	-0.0185609	4.17422	0.945616	4.77245	-0.245636	0.598234	3.82684	0.000694545	0.358194	0.000199274	0.809039	0.55793	0.00144972	1.36685	-1.86175	1.96509	-1.73947	REDUN_OF_Curdlan100_UP	REDUN_OF_Curdlan100_UP	NONE	NONE	NONE	NONE	NONE	NONE	NONE
1434545_x_at	1434545_x_at	Bola2	0.17267	0.0163961	0.17014	-0.0189261	2.84528	0.270177	2.80359	-0.220523	-0.04169	2.53341	0.0115604	0.790425	0.012606	0.828211	0.967254	0.0219476	0.373559	-2.20154	0.331869	-1.52725	REDUN_OF_Curdlan100_UP	REDUN_OF_Curdlan100_UP	NONE	NONE	NONE	NONE	NONE	NONE	NONE
1448542_at	1448542_at	Bccip	0.167445	-0.00314551	0.145306	-0.0189927	3.28901	-0.0617853	2.85416	-0.263795	-0.434848	2.91595	0.00454734	0.951487	0.0113487	0.795254	0.669393	0.00997704	0.342655	-2.88457	-0.0921924	-1.81959	REDUN_OF_Curdlan100_UP	REDUN_OF_Curdlan100_UP	NONE	NONE	NONE	NONE	NONE	NONE	NONE
1448403_at	1448403_at	Lars	0.155348	0.0282416	0.164352	-0.0192379	2.97641	0.541097	3.14891	-0.260632	0.172508	2.60782	0.00879165	0.595781	0.00611602	0.79765	0.865169	0.0188636	0.10247	-2.33284	0.274977	-1.77155	REDUN_OF_Curdlan100_UP	REDUN_OF_Curdlan100_UP	NONE	NONE	NONE	NONE	NONE	NONE	NONE
1433478_at	1433478_at	Parl	0.351267	0.0589048	0.3908	-0.0193722	6.9511	1.16565	7.7334	-0.271069	0.782296	6.56775	2.99809e-06	0.260582	7.75725e-07	0.789751	0.445291	5.9933e-06	3.9828	-1.80265	4.7651	-1.82783	REDUN_OF_Curdlan100_UP	REDUN_OF_Curdlan100_UP	NONE	NONE	NONE	NONE	NONE	NONE	NONE
1416038_at	1416038_at	Snd1	0.432139	-0.00997721	0.402734	-0.0194272	9.03051	-0.208496	8.41604	-0.287068	-0.614472	8.62454	9.80086e-08	0.837432	2.54486e-07	0.777688	0.547411	1.8317e-07	5.89592	-2.92609	5.28145	-1.92942	REDUN_OF_Curdlan100_UP	REDUN_OF_Curdlan100_UP	NONE	NONE	NONE	NONE	NONE	NONE	NONE
1439448_x_at	1439448_x_at	Tmed9	0.139036	0.0357834	0.155095	-0.0197246	2.69322	0.69315	3.00429	-0.27017	0.311072	2.31114	0.0158343	0.498004	0.00829232	0.79043	0.759701	0.034258	-0.212384	-2.21245	0.0986874	-1.7844	REDUN_OF_Curdlan100_UP	REDUN_OF_Curdlan100_UP	NONE	NONE	NONE	NONE	NONE	NONE	NONE
1434544_at	1434544_at	Bola2	0.140246	0.0497112	0.170228	-0.0197294	2.66065	0.943084	3.22944	-0.264665	0.568792	2.28636	0.01693	0.359449	0.0051588	0.794595	0.577275	0.0359752	-0.18504	-1.9026	0.383752	-1.74754	REDUN_OF_Curdlan100_UP	REDUN_OF_Curdlan100_UP	NONE	NONE	NONE	NONE	NONE	NONE	NONE
1416064_a_at	1416064_a_at	Hspa5	0.130653	0.0718061	0.182302	-0.020157	3.05813	1.68073	4.26706	-0.333616	1.20893	2.58633	0.0074054	0.111932	0.000571149	0.742935	0.243987	0.0197089	-0.452846	-1.83025	0.756082	-2.14902	REDUN_OF_Curdlan100_UP	REDUN_OF_Curdlan100_UP	NONE	NONE	NONE	NONE	NONE	NONE	NONE
1450907_at	1450907_at	Spcs2	0.161485	-0.00795115	0.133176	-0.0203581	3.09386	-0.152334	2.55149	-0.275797	-0.54237	2.70382	0.00686895	0.880799	0.0211569	0.786181	0.594924	0.0154925	0.220044	-2.72148	-0.322326	-1.7563	REDUN_OF_Curdlan100_UP	REDUN_OF_Curdlan100_UP	NONE	NONE	NONE	NONE	NONE	NONE	NONE
1427955_a_at	1427955_a_at	Deb1	0.22895	-0.0180379	0.189949	-0.020964	3.98473	-0.313938	3.30593	-0.257998	-0.678802	3.61987	0.00103691	0.757562	0.00438709	0.799647	0.506816	0.0022513	1.37408	-2.29671	0.695279	-1.58801	REDUN_OF_Curdlan100_UP	REDUN_OF_Curdlan100_UP	NONE	NONE	NONE	NONE	NONE	NONE	NONE
1452918_at	1452918_at	D19Ertd737e	0.122591	0.0354133	0.136329	-0.0216754	2.33429	0.674318	2.59588	-0.291844	0.261588	1.92157	0.0327231	0.509589	0.0193287	0.774099	0.796926	0.0723768	-0.521907	-2.18188	-0.260319	-1.7278	REDUN_OF_Curdlan100_UP	REDUN_OF_Curdlan100_UP	NONE	NONE	NONE	NONE	NONE	NONE	NONE
1421751_a_at	1421751_a_at	Psmd14	0.183284	0.0647083	0.226226	-0.0217662	3.89647	1.37565	4.80939	-0.327201	0.912914	3.43374	0.00125041	0.187598	0.000184685	0.747693	0.374634	0.00334459	0.707598	-1.81323	1.62051	-1.92767	REDUN_OF_Curdlan100_UP	REDUN_OF_Curdlan100_UP	NONE	NONE	NONE	NONE	NONE	NONE	NONE
1417274_at	1417274_at	NA	0.20265	-0.00995151	0.170671	-0.0220268	3.54408	-0.174039	2.98482	-0.272392	-0.55926	3.15886	0.00264517	0.863984	0.00863789	0.788751	0.58361	0.00598888	0.920774	-2.44927	0.361514	-1.58257	REDUN_OF_Curdlan100_UP	REDUN_OF_Curdlan100_UP	NONE	NONE	NONE	NONE	NONE	NONE	NONE
1432635_a_at	1432635_a_at	Sec62	0.13998	0.0273565	0.144939	-0.0223969	2.21955	0.433772	2.2982	-0.251115	0.0786411	1.86442	0.0410112	0.670158	0.0351451	0.804873	0.938278	0.0804286	-0.158886	-1.94467	-0.0802449	-1.4307	REDUN_OF_Curdlan100_UP	REDUN_OF_Curdlan100_UP	NONE	NONE	NONE	NONE	NONE	NONE	NONE
1422577_at	1422577_at	Cs	0.135154	0.0354025	0.148058	-0.0224983	2.33521	0.611693	2.55817	-0.274874	0.222962	1.94648	0.0326637	0.549204	0.0208714	0.786877	0.826344	0.0690975	-0.256521	-1.98004	-0.0335586	-1.55776	REDUN_OF_Curdlan100_UP	REDUN_OF_Curdlan100_UP	NONE	NONE	NONE	NONE	NONE	NONE	NONE
1455789_x_at	1455789_x_at	Hspa8	0.197902	0.0102653	0.18516	-0.0230069	3.10845	0.161237	2.90832	-0.255527	-0.200133	2.74708	0.00666095	0.873894	0.0101373	0.801522	0.843859	0.0141702	0.752394	-2.19482	0.552261	-1.41046	REDUN_OF_Curdlan100_UP	REDUN_OF_Curdlan100_UP	NONE	NONE	NONE	NONE	NONE	NONE	NONE
1418223_at	1418223_at	Sec11a	0.185849	0.0445791	0.207125	-0.0233032	3.75471	0.900629	4.18454	-0.332901	0.429835	3.28391	0.00168995	0.38094	0.000679585	0.743465	0.672961	0.00459673	0.724262	-2.12981	1.1541	-1.80995	REDUN_OF_Curdlan100_UP	REDUN_OF_Curdlan100_UP	NONE	NONE	NONE	NONE	NONE	NONE	NONE
1448685_at	1448685_at	Uqcc2	0.131539	0.00627725	0.11391	-0.0239059	2.6411	0.126038	2.28715	-0.339408	-0.353957	2.16111	0.0176221	0.901248	0.0359192	0.738649	0.727922	0.045945	-0.370679	-2.88575	-0.724636	-1.79024	REDUN_OF_Curdlan100_UP	REDUN_OF_Curdlan100_UP	NONE	NONE	NONE	NONE	NONE	NONE	NONE
1448242_at	1448242_at	Sec61a1	0.213801	-0.0261518	0.163727	-0.0239226	3.95876	-0.484228	3.03158	-0.313215	-0.927182	3.51581	0.00109561	0.634685	0.00783054	0.758101	0.367399	0.00280913	1.18135	-2.29318	0.254169	-1.65071	REDUN_OF_Curdlan100_UP	REDUN_OF_Curdlan100_UP	NONE	NONE	NONE	NONE	NONE	NONE	NONE
1428678_s_at	1428678_s_at	Wdr73	0.207064	-0.00900223	0.17399	-0.0240721	3.3555	-0.145882	2.81953	-0.275837	-0.535975	2.96541	0.00394916	0.885808	0.0121958	0.78615	0.599236	0.00899646	0.924733	-2.28489	0.388757	-1.44298	REDUN_OF_Curdlan100_UP	REDUN_OF_Curdlan100_UP	NONE	NONE	NONE	NONE	NONE	NONE	NONE
1439553_s_at	1439553_s_at	NA	0.237538	-0.00580743	0.206888	-0.0248421	4.34704	-0.106278	3.78614	-0.321465	-0.560899	3.89242	0.000482804	0.916662	0.00158068	0.751955	0.582518	0.0012612	1.60198	-2.63878	1.04108	-1.61959	REDUN_OF_Curdlan100_UP	REDUN_OF_Curdlan100_UP	NONE	NONE	NONE	NONE	NONE	NONE	NONE
1419444_at	1419444_at	NA	0.128021	0.0329501	0.134837	-0.0261343	2.63937	0.679322	2.77989	-0.380991	0.14052	2.10057	0.0176848	0.506495	0.0132405	0.708145	0.889976	0.0516273	-0.453135	-2.41318	-0.312615	-1.80574	REDUN_OF_Curdlan100_UP	REDUN_OF_Curdlan100_UP	NONE	NONE	NONE	NONE	NONE	NONE	NONE
1421046_a_at	1421046_a_at	Pabpc4	0.288851	-0.0119125	0.250794	-0.0261441	4.66007	-0.192186	4.04609	-0.298248	-0.613972	4.23828	0.000251355	0.849978	0.000910535	0.769294	0.547733	0.00060682	2.2401	-2.22778	1.62613	-1.41293	REDUN_OF_Curdlan100_UP	REDUN_OF_Curdlan100_UP	NONE	NONE	NONE	NONE	NONE	NONE	NONE
1450697_at	1450697_at	Slc30a7	0.189825	0.0244305	0.187673	-0.0265832	3.80415	0.489594	3.76101	-0.3767	-0.0431393	3.27142	0.00152133	0.630964	0.00166744	0.71127	0.966116	0.00472006	0.798111	-2.51644	0.754972	-1.74889	REDUN_OF_Curdlan100_UP	REDUN_OF_Curdlan100_UP	NONE	NONE	NONE	NONE	NONE	NONE	NONE
1437828_s_at	1437828_s_at	Wdr46	0.44436	0.0124743	0.42986	-0.0269746	6.55912	0.18413	6.34508	-0.281546	-0.214036	6.16095	6.08892e-06	0.856189	9.04495e-06	0.781845	0.833181	1.27772e-05	4.345	-2.02999	4.13096	-1.28408	REDUN_OF_Curdlan100_UP	REDUN_OF_Curdlan100_UP	NONE	NONE	NONE	NONE	NONE	NONE	NONE
1454610_at	1454610_at	2007-09-01	0.152612	0.00386998	0.129178	-0.0273032	2.60628	0.0660911	2.20609	-0.329711	-0.40019	2.14	0.0189227	0.948112	0.042102	0.745831	0.694228	0.0478572	0.044602	-2.49559	-0.355588	-1.48167	REDUN_OF_Curdlan100_UP	REDUN_OF_Curdlan100_UP	NONE	NONE	NONE	NONE	NONE	NONE	NONE
1415761_at	1415761_at	Mrpl52	0.236845	0.0281417	0.237645	-0.0273416	4.23759	0.503508	4.25191	-0.345911	0.0143153	3.7484	0.000607697	0.621364	0.000589656	0.733847	0.988753	0.00171276	1.55381	-2.18027	1.56813	-1.55181	REDUN_OF_Curdlan100_UP	REDUN_OF_Curdlan100_UP	NONE	NONE	NONE	NONE	NONE	NONE	NONE
1426713_s_at	1426713_s_at	Eprs	0.2293	0.0411792	0.241302	-0.0291779	4.57232	0.821127	4.81163	-0.411406	0.23931	3.99051	0.000301562	0.423457	0.000183833	0.686149	0.813857	0.0010243	1.58127	-2.16992	1.82058	-1.70359	REDUN_OF_Curdlan100_UP	REDUN_OF_Curdlan100_UP	NONE	NONE	NONE	NONE	NONE	NONE	NONE
1415710_at	1415710_at	Cox18	0.174064	0.0331148	0.177963	-0.0292162	3.04639	0.579559	3.11462	-0.361564	0.0682307	2.53506	0.00759061	0.57016	0.00657491	0.722336	0.946434	0.0218744	0.421157	-2.04567	0.489388	-1.49475	REDUN_OF_Curdlan100_UP	REDUN_OF_Curdlan100_UP	NONE	NONE	NONE	NONE	NONE	NONE	NONE
1452852_at	1452852_at	Twistnb	0.183051	0.018199	0.170597	-0.0306527	3.31925	0.330001	3.09343	-0.393027	-0.225823	2.76343	0.00426492	0.745615	0.00687518	0.699407	0.824155	0.0136994	0.599306	-2.38994	0.373483	-1.53026	REDUN_OF_Curdlan100_UP	REDUN_OF_Curdlan100_UP	NONE	NONE	NONE	NONE	NONE	NONE	NONE
1442138_at	1442138_at	Gpr62	0.161678	0.0147686	0.144752	-0.0316938	2.67042	0.243932	2.39087	-0.37016	-0.279553	2.14693	0.0165939	0.810336	0.0292397	0.716044	0.783347	0.0472214	0.192877	-2.23361	-0.0866758	-1.38173	REDUN_OF_Curdlan100_UP	REDUN_OF_Curdlan100_UP	NONE	NONE	NONE	NONE	NONE	NONE	NONE
1448061_at	1448061_at	Msr1	0.601216	0.00498315	0.574362	-0.031838	10.8898	0.0902593	10.4034	-0.407773	-0.486419	10.3131	7.0453e-09	0.929184	1.35556e-08	0.688762	0.633165	1.53449e-08	8.17284	-2.62668	7.68642	-1.51339	REDUN_OF_Curdlan100_UP	REDUN_OF_Curdlan100_UP	NONE	NONE	NONE	NONE	NONE	NONE	NONE
1429400_at	1429400_at	Clcn5	0.414885	0.0053996	0.388287	-0.0319971	6.47775	0.084306	6.06247	-0.353258	-0.415276	5.97816	7.07231e-06	0.933843	1.53993e-05	0.728436	0.683371	1.80862e-05	4.13574	-2.2577	3.72046	-1.30279	REDUN_OF_Curdlan100_UP	REDUN_OF_Curdlan100_UP	NONE	NONE	NONE	NONE	NONE	NONE	NONE
1438769_a_at	1438769_a_at	Thyn1	0.14154	0.0278551	0.136789	-0.0326053	2.42831	0.477893	2.34681	-0.395548	-0.0814959	1.86892	0.0271293	0.639091	0.0319204	0.697583	0.936043	0.0797675	-0.145151	-2.09557	-0.226647	-1.42416	REDUN_OF_Curdlan100_UP	REDUN_OF_Curdlan100_UP	NONE	NONE	NONE	NONE	NONE	NONE	NONE
1423358_at	1423358_at	Ece2	0.312571	0.0105618	0.289995	-0.0331377	5.08996	0.171991	4.72233	-0.381569	-0.367629	4.55034	0.000104151	0.865568	0.000220979	0.707724	0.717894	0.000315673	2.64734	-2.27064	2.27971	-1.34563	REDUN_OF_Curdlan100_UP	REDUN_OF_Curdlan100_UP	NONE	NONE	NONE	NONE	NONE	NONE	NONE
1420157_s_at	1420157_s_at	Abcf1	0.175387	-0.0111294	0.128372	-0.035886	3.81558	-0.242123	2.79275	-0.552042	-1.02283	3.03487	0.00148482	0.811714	0.0128924	0.588432	0.321376	0.00777652	0.552304	-3.02115	-0.470524	-1.75544	REDUN_OF_Curdlan100_UP	REDUN_OF_Curdlan100_UP	NONE	NONE	NONE	NONE	NONE	NONE	NONE
1423041_a_at	1423041_a_at	Bzw1	0.233407	0.0417374	0.239041	-0.0361029	4.81112	0.860316	4.92727	-0.52621	0.116142	4.06695	0.000184027	0.40213	0.000145032	0.60585	0.908963	0.000871221	1.71923	-2.23157	1.83538	-1.66009	REDUN_OF_Curdlan100_UP	REDUN_OF_Curdlan100_UP	NONE	NONE	NONE	NONE	NONE	NONE	NONE
1457826_a_at	1457826_a_at	1810043H04Rik	0.205195	0.0411914	0.210042	-0.0363445	3.94735	0.792403	4.04059	-0.494382	0.0932406	3.24819	0.00112245	0.439542	0.000921209	0.627653	0.926852	0.00495811	1.06179	-2.09316	1.15503	-1.54602	REDUN_OF_Curdlan100_UP	REDUN_OF_Curdlan100_UP	NONE	NONE	NONE	NONE	NONE	NONE	NONE
1424365_at	1424365_at	NA	0.295975	0.0408129	0.299883	-0.0369048	5.78357	0.797513	5.85993	-0.509928	0.0763667	5.06242	2.63118e-05	0.436652	2.26986e-05	0.616958	0.94006	0.000110133	2.85246	-2.13359	2.92883	-1.56268	REDUN_OF_Curdlan100_UP	REDUN_OF_Curdlan100_UP	NONE	NONE	NONE	NONE	NONE	NONE	NONE
1417364_at	1417364_at	NA	0.18484	-0.00282242	0.145064	-0.0369528	4.2838	-0.0654117	3.36198	-0.605574	-0.921823	3.42739	0.000551393	0.948644	0.00389528	0.553162	0.370105	0.00339004	0.807434	-3.41095	-0.114389	-1.85259	REDUN_OF_Curdlan100_UP	REDUN_OF_Curdlan100_UP	NONE	NONE	NONE	NONE	NONE	NONE	NONE
1419275_at	1419275_at	Dazap1	0.166268	0.0165953	0.145679	-0.0371839	2.80634	0.280103	2.45884	-0.443784	-0.347502	2.17873	0.0125343	0.782932	0.0255157	0.663051	0.732674	0.0444024	0.274573	-2.25166	-0.0729286	-1.34644	REDUN_OF_Curdlan100_UP	REDUN_OF_Curdlan100_UP	NONE	NONE	NONE	NONE	NONE	NONE	NONE
1427058_at	1427058_at	Eif4a1	0.158521	0.0291353	0.150332	-0.0373243	3.63324	0.667772	3.44555	-0.604902	-0.187689	2.77778	0.00218819	0.513652	0.00326172	0.553598	0.853444	0.0132986	0.195287	-2.77018	0.00759793	-1.82609	REDUN_OF_Curdlan100_UP	REDUN_OF_Curdlan100_UP	NONE	NONE	NONE	NONE	NONE	NONE	NONE
1445684_s_at	1445684_s_at	Hdac2	0.2034	0.0213788	0.186426	-0.0383534	3.56499	0.374705	3.26748	-0.475331	-0.297514	2.89277	0.00253009	0.712725	0.00475959	0.640878	0.769844	0.0104715	0.935946	-2.25434	0.638433	-1.38369	REDUN_OF_Curdlan100_UP	REDUN_OF_Curdlan100_UP	NONE	NONE	NONE	NONE	NONE	NONE	NONE
1420592_a_at	1420592_a_at	Anp32e	0.201158	0.0419948	0.203686	-0.0394666	3.63294	0.758432	3.6786	-0.504007	0.0456595	2.92017	0.00218955	0.459052	0.00198687	0.621021	0.964138	0.00988941	0.923919	-1.95059	0.969579	-1.41156	REDUN_OF_Curdlan100_UP	REDUN_OF_Curdlan100_UP	NONE	NONE	NONE	NONE	NONE	NONE	NONE
1455726_at	1455726_at	Vcpkmt	0.169566	0.00560041	0.13547	-0.0396963	3.22773	0.106605	2.57871	-0.534311	-0.649024	2.4721	0.00517747	0.916407	0.0200173	0.600361	0.52539	0.0248432	0.372444	-2.74868	-0.27658	-1.48468	REDUN_OF_Curdlan100_UP	REDUN_OF_Curdlan100_UP	NONE	NONE	NONE	NONE	NONE	NONE	NONE
1422792_at	1422792_at	Pafah1b2	0.191773	-0.00413353	0.147399	-0.0402403	3.42655	-0.0738567	2.63369	-0.50841	-0.792857	2.70754	0.00339612	0.942026	0.0178917	0.617998	0.439284	0.0153742	0.746392	-2.6063	-0.0464651	-1.38674	REDUN_OF_Curdlan100_UP	REDUN_OF_Curdlan100_UP	NONE	NONE	NONE	NONE	NONE	NONE	NONE
1449506_a_at	1449506_a_at	Eef1d	0.169818	0.0113108	0.140009	-0.0411198	2.87422	0.191438	2.36969	-0.492121	-0.504526	2.17826	0.0108844	0.850554	0.0305005	0.629216	0.620664	0.0444435	0.335428	-2.34735	-0.169098	-1.30308	REDUN_OF_Curdlan100_UP	REDUN_OF_Curdlan100_UP	NONE	NONE	NONE	NONE	NONE	NONE	NONE
1450010_at	1450010_at	Hsd17b12	0.195611	0.0241086	0.178483	-0.0412368	3.1093	0.383213	2.83704	-0.463489	-0.272259	2.45383	0.00664905	0.706528	0.0117601	0.649161	0.788852	0.0257742	0.725001	-2.00108	0.452742	-1.22246	REDUN_OF_Curdlan100_UP	REDUN_OF_Curdlan100_UP	NONE	NONE	NONE	NONE	NONE	NONE	NONE
1426195_a_at	1426195_a_at	Cst3	0.15193	0.0278461	0.137065	-0.0427106	3.27799	0.600797	2.95727	-0.651606	-0.320713	2.35648	0.00465481	0.556263	0.00915107	0.523765	0.752516	0.0313133	0.0416403	-2.63555	-0.279072	-1.63684	REDUN_OF_Curdlan100_UP	REDUN_OF_Curdlan100_UP	NONE	NONE	NONE	NONE	NONE	NONE	NONE
1448774_at	1448774_at	Stoml2	0.20729	0.00965154	0.173787	-0.0431546	3.97688	0.185166	3.33412	-0.585433	-0.642761	3.14895	0.00105431	0.85539	0.00413249	0.566299	0.529345	0.00611548	1.09911	-2.6926	0.456351	-1.44946	REDUN_OF_Curdlan100_UP	REDUN_OF_Curdlan100_UP	NONE	NONE	NONE	NONE	NONE	NONE	NONE
1424170_at	1424170_at	Phf5a	0.156074	0.000189905	0.110584	-0.0456798	3.08951	0.00375919	2.18903	-0.639393	-0.90048	2.18527	0.00693213	0.997046	0.0435234	0.531478	0.381016	0.0438424	0.120236	-2.96551	-0.780243	-1.4602	REDUN_OF_Curdlan100_UP	REDUN_OF_Curdlan100_UP	NONE	NONE	NONE	NONE	NONE	NONE	NONE
1453106_a_at	1453106_a_at	Rnmt	0.125681	0.0350207	0.113675	-0.0470275	2.47015	0.688298	2.23416	-0.653564	-0.235981	1.54587	0.0249413	0.500974	0.0398569	0.522534	0.816396	0.141388	-0.477957	-2.25981	-0.713939	-1.43106	REDUN_OF_Curdlan100_UP	REDUN_OF_Curdlan100_UP	NONE	NONE	NONE	NONE	NONE	NONE	NONE
1422579_at	1422579_at	Hspe1	0.246958	-0.00159254	0.196696	-0.0486695	4.85298	-0.0312949	3.86528	-0.676279	-0.987698	3.89657	0.000168866	0.975416	0.00133604	0.508375	0.33778	0.00125014	1.90533	-2.91635	0.91763	-1.40802	REDUN_OF_Curdlan100_UP	REDUN_OF_Curdlan100_UP	NONE	NONE	NONE	NONE	NONE	NONE	NONE
1423973_a_at	1423973_a_at	Arf3	0.255052	-0.0099256	0.196241	-0.0488848	5.40228	-0.210235	4.15661	-0.732163	-1.24567	4.36685	5.56395e-05	0.836097	0.000720837	0.474497	0.230547	0.000463162	2.22511	-2.96694	0.97944	-1.51444	REDUN_OF_Curdlan100_UP	REDUN_OF_Curdlan100_UP	NONE	NONE	NONE	NONE	NONE	NONE	NONE
1451071_a_at	1451071_a_at	Atp1a1	0.121775	0.0430304	0.115441	-0.0493639	2.45595	0.867839	2.32822	-0.703976	-0.127733	1.46038	0.0256642	0.398118	0.0331196	0.491413	0.899927	0.16325	-0.569251	-2.15736	-0.696984	-1.43517	REDUN_OF_Curdlan100_UP	REDUN_OF_Curdlan100_UP	NONE	NONE	NONE	NONE	NONE	NONE	NONE
1422547_at	1422547_at	Ranbp1	0.355602	-0.00153297	0.304257	-0.0498123	6.49467	-0.0279979	5.55691	-0.643301	-0.937763	5.58491	6.85492e-06	0.978005	4.09739e-05	0.529003	0.362096	3.87783e-05	3.75509	-2.71159	2.81733	-1.29388	REDUN_OF_Curdlan100_UP	REDUN_OF_Curdlan100_UP	NONE	NONE	NONE	NONE	NONE	NONE	NONE
1418119_at	1418119_at	Rbm8a	0.173424	0.0502642	0.172642	-0.0510464	3.42682	0.993208	3.41136	-0.713234	-0.0154567	2.41816	0.00339413	0.335168	0.00350744	0.485818	0.987856	0.0276869	0.462858	-1.97076	0.447401	-1.3826	REDUN_OF_Curdlan100_UP	REDUN_OF_Curdlan100_UP	NONE	NONE	NONE	NONE	NONE	NONE	NONE
1437902_s_at	1437902_s_at	Rarres2	0.153188	0.0298266	0.128136	-0.0548788	2.84438	0.553817	2.37922	-0.72053	-0.465167	1.8254	0.0115819	0.587244	0.0299272	0.481436	0.647985	0.0863757	0.0592015	-2.23137	-0.405965	-1.24889	REDUN_OF_Curdlan100_UP	REDUN_OF_Curdlan100_UP	NONE	NONE	NONE	NONE	NONE	NONE	NONE
1451330_a_at	1451330_a_at	Inpp5b	0.186923	0.0175034	0.149158	-0.0552681	4.03214	0.377567	3.21751	-0.843009	-0.814627	2.83994	0.000937836	0.710638	0.00529067	0.41146	0.427063	0.0116893	0.796472	-2.8581	-0.018156	-1.44495	REDUN_OF_Curdlan100_UP	REDUN_OF_Curdlan100_UP	NONE	NONE	NONE	NONE	NONE	NONE	NONE
1450904_at	1450904_at	Tmem167	0.229946	0.0303634	0.205034	-0.0552755	4.15991	0.549297	3.70923	-0.707092	-0.450681	3.15993	0.000715841	0.590271	0.00186157	0.489526	0.658175	0.00597543	1.44629	-2.16432	0.995606	-1.21173	REDUN_OF_Curdlan100_UP	REDUN_OF_Curdlan100_UP	NONE	NONE	NONE	NONE	NONE	NONE	NONE
1454887_at	1454887_at	Pak2	0.184238	0.0133507	0.142034	-0.0555542	3.37671	0.24469	2.6032	-0.719973	-0.773505	2.35851	0.00377535	0.809759	0.0190421	0.48177	0.45033	0.0311868	0.627513	-2.5045	-0.145992	-1.224	REDUN_OF_Curdlan100_UP	REDUN_OF_Curdlan100_UP	NONE	NONE	NONE	NONE	NONE	NONE	NONE
1448704_s_at	1448704_s_at	Vimp	0.158545	0.0238049	0.126165	-0.0561845	3.55425	0.533657	2.82837	-0.890632	-0.725886	2.29471	0.00258856	0.600803	0.0119739	0.386123	0.478233	0.0353876	0.191556	-2.82904	-0.53433	-1.48716	REDUN_OF_Curdlan100_UP	REDUN_OF_Curdlan100_UP	NONE	NONE	NONE	NONE	NONE	NONE	NONE
1417744_a_at	1417744_a_at	Ralb	0.278396	0.0275172	0.248573	-0.057341	4.58961	0.453646	4.09794	-0.66844	-0.491671	3.64429	0.00029092	0.656083	0.000815956	0.513237	0.629527	0.00213733	2.11673	-2.01924	1.62505	-1.08015	REDUN_OF_Curdlan100_UP	REDUN_OF_Curdlan100_UP	NONE	NONE	NONE	NONE	NONE	NONE	NONE
1418963_at	1418963_at	Fam188a	0.162697	0.0492948	0.151063	-0.0609294	2.94892	0.893477	2.73804	-0.780897	-0.210878	1.84456	0.00931253	0.384643	0.0144372	0.446091	0.835604	0.0834085	0.230143	-1.8253	0.0192645	-1.14157	REDUN_OF_Curdlan100_UP	REDUN_OF_Curdlan100_UP	NONE	NONE	NONE	NONE	NONE	NONE	NONE
1431132_x_at	1431132_x_at	Tsr3	0.165697	0.0504528	0.155009	-0.0611408	2.99809	0.912886	2.8047	-0.782254	-0.193387	1.89182	0.00840087	0.374648	0.0125768	0.445315	0.849052	0.076474	0.284013	-1.80119	0.0906254	-1.13689	REDUN_OF_Curdlan100_UP	REDUN_OF_Curdlan100_UP	NONE	NONE	NONE	NONE	NONE	NONE	NONE
1416228_at	1416228_at	NA	0.284356	0.0552385	0.274643	-0.0649517	5.66156	1.09981	5.46817	-0.914428	-0.193391	4.36836	3.33682e-05	0.287443	4.88207e-05	0.373861	0.849049	0.00046169	2.67504	-1.88671	2.48165	-1.19736	REDUN_OF_Curdlan100_UP	REDUN_OF_Curdlan100_UP	NONE	NONE	NONE	NONE	NONE	NONE	NONE
1422501_s_at	1422501_s_at	Idh3a	0.203838	0.0295055	0.166616	-0.0667274	3.7538	0.543361	3.06833	-0.86891	-0.685464	2.52497	0.00169322	0.594257	0.00724821	0.397548	0.502713	0.0223263	0.991455	-2.21898	0.305991	-1.08436	REDUN_OF_Curdlan100_UP	REDUN_OF_Curdlan100_UP	NONE	NONE	NONE	NONE	NONE	NONE	NONE
1453257_at	1453257_at	Agpat5	0.242879	0.0562222	0.231738	-0.067364	4.77137	1.10449	4.55249	-0.935761	-0.21888	3.448	0.00019972	0.285468	0.000314266	0.363095	0.829469	0.00324474	1.82462	-1.84227	1.60574	-1.14791	REDUN_OF_Curdlan100_UP	REDUN_OF_Curdlan100_UP	NONE	NONE	NONE	NONE	NONE	NONE	NONE
1417242_at	1417242_at	NA	0.13225	0.0426084	0.107416	-0.067442	2.91739	0.939927	2.36957	-1.052	-0.547823	1.42964	0.00994704	0.361018	0.0305083	0.308193	0.59126	0.171765	-0.391564	-2.36903	-0.939387	-1.28779	REDUN_OF_Curdlan100_UP	REDUN_OF_Curdlan100_UP	NONE	NONE	NONE	NONE	NONE	NONE	NONE
1452032_at	1452032_at	Prkar1a	0.112636	0.0539217	0.0961059	-0.0704516	2.55306	1.22222	2.17839	-1.12917	-0.374675	0.956169	0.0210895	0.239059	0.0444324	0.275219	0.712747	0.352996	-0.846915	-2.17776	-1.22159	-1.27497	REDUN_OF_Curdlan100_UP	REDUN_OF_Curdlan100_UP	NONE	NONE	NONE	NONE	NONE	NONE	NONE
1426386_at	1426386_at	Rpl7l1	0.199915	0.0269973	0.15328	-0.0736317	3.6351	0.490899	2.78714	-0.946719	-0.847964	2.29624	0.00217953	0.630061	0.0130433	0.357648	0.408775	0.0352813	0.907613	-2.23659	0.0596487	-0.981905	REDUN_OF_Curdlan100_UP	REDUN_OF_Curdlan100_UP	NONE	NONE	NONE	NONE	NONE	NONE	NONE
1451090_a_at	1451090_a_at	Eif2s3x	0.161084	0.0385856	0.124754	-0.0749158	3.04348	0.729025	2.35707	-1.00086	-0.68641	1.62805	0.00763714	0.476363	0.0312764	0.331564	0.502132	0.122746	0.209427	-2.10503	-0.476983	-1.00311	REDUN_OF_Curdlan100_UP	REDUN_OF_Curdlan100_UP	NONE	NONE	NONE	NONE	NONE	NONE	NONE
1451216_at	1451216_at	Zfp330	0.257845	0.0447464	0.225532	-0.0770593	5.11824	0.888217	4.47682	-1.08161	-0.641414	3.58861	9.83574e-05	0.387382	0.000367959	0.295215	0.530197	0.00240614	2.14073	-2.08929	1.49932	-1.0238	REDUN_OF_Curdlan100_UP	REDUN_OF_Curdlan100_UP	NONE	NONE	NONE	NONE	NONE	NONE	NONE
1451470_s_at	1451470_s_at	Eif5a	0.279271	0.0605071	0.261748	-0.0780305	5.6793	1.23048	5.32294	-1.12206	-0.356357	4.09246	3.22316e-05	0.236032	6.51731e-05	0.278142	0.726158	0.000825461	2.62888	-1.81994	2.27252	-1.03491	REDUN_OF_Curdlan100_UP	REDUN_OF_Curdlan100_UP	NONE	NONE	NONE	NONE	NONE	NONE	NONE
1427250_at	1427250_at	Atp2a2	0.207006	0.0329612	0.160273	-0.079694	4.59651	0.731893	3.55882	-1.25128	-1.03769	2.82692	0.00028678	0.474658	0.00256356	0.228546	0.31461	0.0120099	1.2658	-2.59881	0.228113	-1.10388	REDUN_OF_Curdlan100_UP	REDUN_OF_Curdlan100_UP	NONE	NONE	NONE	NONE	NONE	NONE	NONE
1448440_x_at	1448440_x_at	D17Wsu104e	0.267319	0.0308428	0.216438	-0.0817238	4.97727	0.574268	4.02991	-1.07596	-0.947365	3.45564	0.000130957	0.57365	0.000942277	0.297662	0.357329	0.0031925	2.18439	-2.21861	1.23703	-0.898908	REDUN_OF_Curdlan100_UP	REDUN_OF_Curdlan100_UP	NONE	NONE	NONE	NONE	NONE	NONE	NONE
1423207_at	1423207_at	Tmem167	0.259392	0.0359569	0.21318	-0.0821691	4.74076	0.657163	3.89617	-1.0619	-0.844594	3.239	0.000212732	0.520276	0.00125122	0.303807	0.4106	0.00505544	1.9993	-2.0843	1.1547	-0.876605	REDUN_OF_Curdlan100_UP	REDUN_OF_Curdlan100_UP	NONE	NONE	NONE	NONE	NONE	NONE	NONE
1424542_at	1424542_at	S100a4	0.26055	0.0654826	0.236823	-0.0892097	5.93306	1.49112	5.39277	-1.43643	-0.540296	3.90164	1.9719e-05	0.155085	5.67025e-05	0.169852	0.596321	0.00123676	2.51737	-1.92457	1.97707	-0.97883	REDUN_OF_Curdlan100_UP	REDUN_OF_Curdlan100_UP	NONE	NONE	NONE	NONE	NONE	NONE	NONE
1436839_at	1436839_at	Ccdc71l	0.379609	0.0503699	0.335502	-0.094477	7.08748	0.940431	6.26398	-1.24729	-0.8235	5.32355	2.35464e-06	0.360767	1.05255e-05	0.229969	0.422145	6.50938e-05	4.28691	-1.86014	3.46341	-0.733017	REDUN_OF_Curdlan100_UP	REDUN_OF_Curdlan100_UP	NONE	NONE	NONE	NONE	NONE	NONE	NONE
1448122_at	1448122_at	Tcp1	0.287328	0.05461	0.239832	-0.102106	6.10973	1.16122	5.09977	-1.53526	-1.00996	3.93855	1.40775e-05	0.262325	0.000102102	0.14396	0.327318	0.0011436	2.92014	-2.02837	1.91018	-0.720124	REDUN_OF_Curdlan100_UP	REDUN_OF_Curdlan100_UP	NONE	NONE	NONE	NONE	NONE	NONE	NONE
1429587_at	1429587_at	Rbm34	0.235937	0.0451383	0.177706	-0.10337	4.69909	0.899005	3.53931	-1.45578	-1.15978	2.64031	0.000231854	0.381778	0.00267215	0.164502	0.262897	0.0176509	1.71159	-2.0885	0.551811	-0.656705	REDUN_OF_Curdlan100_UP	REDUN_OF_Curdlan100_UP	NONE	NONE	NONE	NONE	NONE	NONE	NONE
1460260_s_at	1460260_s_at	Kpna1	0.217488	0.0562687	0.170035	-0.103722	4.71919	1.22095	3.68952	-1.59143	-1.02967	2.46857	0.000222418	0.239524	0.00194126	0.130776	0.318246	0.0250208	1.4644	-2.03384	0.434725	-0.710054	REDUN_OF_Curdlan100_UP	REDUN_OF_Curdlan100_UP	NONE	NONE	NONE	NONE	NONE	NONE	NONE
1426705_s_at	1426705_s_at	Iars	0.497925	0.050635	0.435947	-0.112613	10.1619	1.03338	8.897	-1.62511	-1.26487	7.86362	1.89224e-08	0.31656	1.20129e-07	0.123374	0.223757	6.24279e-07	7.10061	-2.02789	5.83574	-0.539534	REDUN_OF_Curdlan100_UP	REDUN_OF_Curdlan100_UP	NONE	NONE	NONE	NONE	NONE	NONE	NONE
1415723_at	1415723_at	Eif5	0.210319	0.0555726	0.147313	-0.118578	4.75606	1.25669	3.33128	-1.89609	-1.42477	2.07459	0.000206123	0.226629	0.00415745	0.0758738	0.173145	0.0542574	1.36402	-2.13534	-0.0607515	-0.502445	REDUN_OF_Curdlan100_UP	REDUN_OF_Curdlan100_UP	NONE	NONE	NONE	NONE	NONE	NONE	NONE
1450241_a_at	1450241_a_at	Evi2a	-0.381486	-0.0646096	-0.321618	0.124478	-8.06223	-1.36544	-6.79699	1.86017	1.26524	-5.43155	4.50135e-07	0.190719	3.95123e-06	0.0810588	0.223629	5.24969e-05	4.89217	-1.80462	3.62693	-0.381399	REDUN_OF_Curdlan100_DOWN	REDUN_OF_Curdlan100_DOWN	NONE	NONE	NONE	NONE	NONE	NONE	NONE
1417964_at	1417964_at	Ap3d1	-0.193874	-0.0623663	-0.143188	0.113052	-4.13102	-1.32889	-3.05101	1.70335	1.08001	-1.72212	0.00076086	0.202243	0.00751714	0.107549	0.295908	0.104023	0.934851	-1.86728	-0.145156	-0.556687	REDUN_OF_Curdlan100_DOWN	REDUN_OF_Curdlan100_DOWN	NONE	NONE	NONE	NONE	NONE	NONE	NONE
1425264_s_at	1425264_s_at	Mbp	-0.238113	-0.0547728	-0.196123	0.0967625	-4.74163	-1.09071	-3.90547	1.3625	0.836154	-2.81476	0.000212351	0.291309	0.00122675	0.191627	0.415194	0.0123171	1.75462	-1.89629	0.91847	-0.749631	REDUN_OF_Curdlan100_DOWN	REDUN_OF_Curdlan100_DOWN	NONE	NONE	NONE	NONE	NONE	NONE	NONE
1422714_at	1422714_at	Ube2i	-0.139723	-0.0603555	-0.103887	0.0961916	-2.8496	-1.23093	-2.11874	1.3872	0.730866	-0.887808	0.0114568	0.235869	0.0498578	0.184114	0.475268	0.387596	-0.209595	-1.82827	-0.940461	-0.775981	REDUN_OF_Curdlan100_DOWN	REDUN_OF_Curdlan100_DOWN	NONE	NONE	NONE	NONE	NONE	NONE	NONE
1418292_at	1418292_at	Asna1	-0.148432	-0.051618	-0.104702	0.0953474	-3.17418	-1.10384	-2.23904	1.44178	0.935144	-1.1352	0.00579822	0.28574	0.0394787	0.168359	0.363403	0.27276	-0.0335385	-2.10388	-0.968683	-0.82642	REDUN_OF_Curdlan100_DOWN	REDUN_OF_Curdlan100_DOWN	NONE	NONE	NONE	NONE	NONE	NONE	NONE
1453774_at	1453774_at	Amer1	-0.310044	-0.0474173	-0.271806	0.0856554	-5.42239	-0.829285	-4.75364	1.05927	0.668751	-3.92436	5.34597e-05	0.418959	0.000207152	0.304968	0.513043	0.00117855	2.79903	-1.79408	2.13028	-0.795727	REDUN_OF_Curdlan100_DOWN	REDUN_OF_Curdlan100_DOWN	NONE	NONE	NONE	NONE	NONE	NONE	NONE
1419415_a_at	1419415_a_at	Rarg	-0.174798	-0.0221252	-0.118416	0.0785073	-3.51099	-0.444406	-2.3785	1.11503	1.13249	-1.9341	0.00283806	0.662611	0.02997	0.281055	0.273863	0.0707106	0.498097	-2.56849	-0.634392	-1.0154	REDUN_OF_Curdlan100_DOWN	REDUN_OF_Curdlan100_DOWN	NONE	NONE	NONE	NONE	NONE	NONE	NONE
1448867_at	1448867_at	Tmem9b	-0.173159	-0.0491608	-0.143918	0.0784018	-3.29452	-0.935333	-2.73819	1.05477	0.556338	-1.80285	0.00449449	0.363309	0.0144328	0.306961	0.58556	0.089986	0.440627	-1.91856	-0.115711	-0.96324	REDUN_OF_Curdlan100_DOWN	REDUN_OF_Curdlan100_DOWN	NONE	NONE	NONE	NONE	NONE	NONE	NONE
1449556_at	1449556_at	NA	-0.161721	-0.0144901	-0.0992143	0.0769966	-3.48872	-0.312589	-2.1403	1.17451	1.34842	-1.82771	0.00297567	0.758569	0.0478297	0.257115	0.196018	0.0860126	0.252846	-2.92329	-1.09558	-1.1136	REDUN_OF_Curdlan100_DOWN	REDUN_OF_Curdlan100_DOWN	NONE	NONE	NONE	NONE	NONE	NONE	NONE
1452969_at	1452969_at	Atp2b1	-0.362328	-0.0477375	-0.335349	0.0747165	-7.32013	-0.964444	-6.77507	1.06738	0.54506	-5.81063	1.56839e-06	0.348958	4.1105e-06	0.301401	0.593115	2.49677e-05	4.28967	-2.06602	3.74461	-1.07548	REDUN_OF_Curdlan100_DOWN	REDUN_OF_Curdlan100_DOWN	NONE	NONE	NONE	NONE	NONE	NONE	NONE
1422186_s_at	1422186_s_at	Cyb5r3	-0.173803	-0.0374736	-0.141782	0.0694947	-3.47199	-0.748593	-2.83232	0.981651	0.639672	-2.08373	0.00308343	0.464801	0.011876	0.340662	0.531301	0.0533185	0.475509	-2.24789	-0.164163	-1.13718	REDUN_OF_Curdlan100_DOWN	REDUN_OF_Curdlan100_DOWN	NONE	NONE	NONE	NONE	NONE	NONE	NONE
1451161_a_at	1451161_a_at	Emr1	-0.237566	-0.0522438	-0.224826	0.0649834	-4.88862	-1.07507	-4.62647	0.945563	0.262155	-3.55139	0.000156965	0.298046	0.000269486	0.35822	0.796496	0.00260435	1.80192	-2.01162	1.53977	-1.23706	REDUN_OF_Curdlan100_DOWN	REDUN_OF_Curdlan100_DOWN	NONE	NONE	NONE	NONE	NONE	NONE	NONE
1425455_a_at	1425455_a_at	Churc1	-0.253389	-0.0264933	-0.214975	0.0649072	-4.78222	-0.500007	-4.05723	0.866202	0.724987	-3.55722	0.000195306	0.623773	0.000889327	0.398988	0.47877	0.00257227	1.95126	-2.33094	1.22628	-1.13558	REDUN_OF_Curdlan100_DOWN	REDUN_OF_Curdlan100_DOWN	NONE	NONE	NONE	NONE	NONE	NONE	NONE
1434702_at	1434702_at	Ddrgk1	-0.196428	-0.0522166	-0.189732	0.0589131	-3.60398	-0.958045	-3.48111	0.764319	0.122865	-2.52307	0.00232873	0.352078	0.00302422	0.455633	0.903721	0.0224125	0.851847	-1.79408	0.728982	-1.18173	REDUN_OF_Curdlan100_DOWN	REDUN_OF_Curdlan100_DOWN	NONE	NONE	NONE	NONE	NONE	NONE	NONE
1434587_x_at	1434587_x_at	Ptdss2	-0.194446	-0.0148717	-0.153398	0.0559199	-3.57	-0.273043	-2.81636	0.725972	0.753637	-2.54332	0.00250328	0.78826	0.0122762	0.478182	0.461848	0.0215107	0.816025	-2.48093	0.0623876	-1.22138	REDUN_OF_Curdlan100_DOWN	REDUN_OF_Curdlan100_DOWN	NONE	NONE	NONE	NONE	NONE	NONE	NONE
1438677_at	1438677_at	Pkp4	-0.476967	-0.0316444	-0.453429	0.0551821	-7.71169	-0.511633	-7.33113	0.630877	0.380561	-6.8195	8.04499e-07	0.61579	1.53883e-06	0.536894	0.708458	3.79434e-06	5.28646	-1.9136	4.9059	-1.08402	REDUN_OF_Curdlan100_DOWN	REDUN_OF_Curdlan100_DOWN	NONE	NONE	NONE	NONE	NONE	NONE	NONE
1451207_at	1451207_at	Micu1	-0.255355	-0.0298716	-0.231271	0.0539558	-5.40225	-0.631958	-4.89273	0.807147	0.50952	-4.26077	5.56432e-05	0.536205	0.000155651	0.431238	0.617237	0.00057876	2.22888	-2.54141	1.71936	-1.43677	REDUN_OF_Curdlan100_DOWN	REDUN_OF_Curdlan100_DOWN	NONE	NONE	NONE	NONE	NONE	NONE	NONE
1426799_at	1426799_at	Rab8b	-0.324132	-0.0618398	-0.333948	0.0520246	-7.2123	-1.376	-7.4307	0.81855	-0.218397	-6.0547	1.8917e-06	0.18749	1.29626e-06	0.424884	0.829839	1.56287e-05	3.87464	-1.96166	4.09303	-1.54153	REDUN_OF_Curdlan100_DOWN	REDUN_OF_Curdlan100_DOWN	NONE	NONE	NONE	NONE	NONE	NONE	NONE
1435636_at	1435636_at	Ago2	-0.37252	0.00374203	-0.318807	0.0499706	-7.9451	0.07981	-6.79951	0.753615	1.14558	-6.87932	5.45565e-07	0.937363	3.93331e-06	0.461861	0.268559	3.40808e-06	4.7459	-3.11939	3.60031	-1.50856	REDUN_OF_Curdlan100_DOWN	REDUN_OF_Curdlan100_DOWN	NONE	NONE	NONE	NONE	NONE	NONE	NONE
1426367_at	1426367_at	Cab39l	-0.226326	-0.0331541	-0.211943	0.0475379	-3.86241	-0.565798	-3.61694	0.573652	0.245468	-3.05115	0.00134419	0.579261	0.00226536	0.574058	0.809167	0.00751502	1.30256	-1.99405	1.05709	-1.23644	REDUN_OF_Curdlan100_DOWN	REDUN_OF_Curdlan100_DOWN	NONE	NONE	NONE	NONE	NONE	NONE	NONE
1450099_a_at	1450099_a_at	Gba	-0.121646	-0.0504254	-0.124958	0.0471132	-2.31089	-0.957924	-2.37381	0.632863	-0.0629212	-1.41589	0.0342747	0.352137	0.0302512	0.535628	0.950597	0.175689	-0.538635	-1.8916	-0.475714	-1.38206	REDUN_OF_Curdlan100_DOWN	REDUN_OF_Curdlan100_DOWN	NONE	NONE	NONE	NONE	NONE	NONE	NONE
1426908_at	1426908_at	Galnt7	-0.168263	-0.00724422	-0.128682	0.0468254	-3.24668	-0.139779	-2.48295	0.638877	0.763729	-2.34318	0.00497391	0.890552	0.0243056	0.531806	0.455975	0.0321517	0.352393	-2.75451	-0.411335	-1.4077	REDUN_OF_Curdlan100_DOWN	REDUN_OF_Curdlan100_DOWN	NONE	NONE	NONE	NONE	NONE	NONE	NONE
1424621_at	1424621_at	Krcc1	-0.249718	-0.00751515	-0.210808	0.0464249	-4.65449	-0.140075	-3.92925	0.61187	0.725239	-3.78918	0.000254274	0.890322	0.00116637	0.54909	0.47862	0.00157052	1.85864	-2.65578	1.1334	-1.3651	REDUN_OF_Curdlan100_DOWN	REDUN_OF_Curdlan100_DOWN	NONE	NONE	NONE	NONE	NONE	NONE	NONE
1456193_x_at	1456193_x_at	Gpx4	-0.215099	-0.0143554	-0.18431	0.0451441	-3.86141	-0.257705	-3.3087	0.573051	0.552711	-3.05099	0.00134706	0.799869	0.00436146	0.574455	0.587984	0.00751749	1.16864	-2.43506	0.615928	-1.33102	REDUN_OF_Curdlan100_DOWN	REDUN_OF_Curdlan100_DOWN	NONE	NONE	NONE	NONE	NONE	NONE	NONE
1431811_a_at	1431811_a_at	Fbxo34	-0.181817	-0.0236196	-0.16247	0.0429664	-3.44315	-0.447296	-3.07677	0.575355	0.366379	-2.62948	0.00327835	0.660566	0.00712054	0.572933	0.718809	0.0180465	0.602536	-2.39332	0.236157	-1.43326	REDUN_OF_Curdlan100_DOWN	REDUN_OF_Curdlan100_DOWN	NONE	NONE	NONE	NONE	NONE	NONE	NONE
1417842_at	1417842_at	Caml	-0.110392	-0.0374975	-0.105725	0.0421644	-2.21984	-0.754023	-2.12599	0.599533	0.0938438	-1.37197	0.0409886	0.461622	0.0491667	0.557085	0.926381	0.188717	-0.796456	-2.26227	-0.890299	-1.53331	REDUN_OF_Curdlan100_DOWN	REDUN_OF_Curdlan100_DOWN	NONE	NONE	NONE	NONE	NONE	NONE	NONE
1450905_at	1450905_at	Plxnc1	-0.498422	-0.0206271	-0.477007	0.0420419	-9.29679	-0.384746	-8.89735	0.554503	0.399439	-8.51261	6.57119e-08	0.705414	1.20065e-07	0.586786	0.69477	2.18391e-07	6.49893	-2.41312	6.09949	-1.42389	REDUN_OF_Curdlan100_DOWN	REDUN_OF_Curdlan100_DOWN	NONE	NONE	NONE	NONE	NONE	NONE	NONE
1435240_at	1435240_at	Baz2b	-0.373757	0.00855829	-0.32419	0.0410089	-6.63544	0.151938	-5.75546	0.514806	0.879984	-5.90739	5.29561e-06	0.881106	2.77874e-05	0.61362	0.391696	2.07157e-05	3.97244	-2.51106	3.09246	-1.36822	REDUN_OF_Curdlan100_DOWN	REDUN_OF_Curdlan100_DOWN	NONE	NONE	NONE	NONE	NONE	NONE	NONE
1456018_at	1456018_at	Brd9	-0.254937	-0.0235896	-0.238161	0.040366	-4.3612	-0.403545	-4.0742	0.488284	0.286993	-3.67066	0.000468681	0.691807	0.000857952	0.631872	0.777745	0.00202073	1.79516	-2.16249	1.50816	-1.32618	REDUN_OF_Curdlan100_DOWN	REDUN_OF_Curdlan100_DOWN	NONE	NONE	NONE	NONE	NONE	NONE	NONE
1426945_at	1426945_at	Ipo5	-0.142211	-0.039465	-0.14143	0.0402454	-2.34597	-0.651035	-2.3331	0.469454	0.0128734	-1.68207	0.0319736	0.524124	0.0328007	0.644983	0.989886	0.111669	-0.128499	-1.82344	-0.141373	-1.28026	REDUN_OF_Curdlan100_DOWN	REDUN_OF_Curdlan100_DOWN	NONE	NONE	NONE	NONE	NONE	NONE	NONE
1435740_at	1435740_at	Zmiz1	-0.311703	-0.0397351	-0.311445	0.0399931	-6.33094	-0.807055	-6.32571	0.574378	0.00523898	-5.51865	9.28661e-06	0.431289	9.37783e-06	0.573578	0.995884	4.41838e-05	3.28432	-2.23957	3.27908	-1.57991	REDUN_OF_Curdlan100_DOWN	REDUN_OF_Curdlan100_DOWN	NONE	NONE	NONE	NONE	NONE	NONE	NONE
1455556_at	1455556_at	Notch2	-0.264455	-0.0556009	-0.281193	0.038863	-5.99639	-1.26073	-6.37592	0.623102	-0.379525	-5.11519	1.74666e-05	0.225209	8.54042e-06	0.541864	0.709212	9.89648e-05	2.59521	-2.14046	2.97474	-1.7819	REDUN_OF_Curdlan100_DOWN	REDUN_OF_Curdlan100_DOWN	NONE	NONE	NONE	NONE	NONE	NONE	NONE
1435646_at	1435646_at	Ikbkg	-0.208505	-0.0150361	-0.184867	0.0386741	-4.11662	-0.296865	-3.64992	0.539921	0.466698	-3.35306	0.000784364	0.77033	0.00211188	0.596574	0.646912	0.00396973	1.15509	-2.66467	0.68839	-1.5542	REDUN_OF_Curdlan100_DOWN	REDUN_OF_Curdlan100_DOWN	NONE	NONE	NONE	NONE	NONE	NONE	NONE
1433940_at	1433940_at	Spag7	-0.133995	-0.0333793	-0.130288	0.0370862	-2.22306	-0.553785	-2.16156	0.435073	0.0615003	-1.60778	0.0407313	0.587266	0.0459047	0.669233	0.951711	0.127138	-0.26554	-1.93482	-0.32704	-1.32464	REDUN_OF_Curdlan100_DOWN	REDUN_OF_Curdlan100_DOWN	NONE	NONE	NONE	NONE	NONE	NONE	NONE
1433539_at	1433539_at	Commd3	-0.163743	-0.0381917	-0.165305	0.0366292	-3.57963	-0.83492	-3.61379	0.566224	-0.0341575	-2.77887	0.00245251	0.415869	0.00228061	0.578978	0.973168	0.0132685	0.300438	-2.44428	0.334596	-1.75252	REDUN_OF_Curdlan100_DOWN	REDUN_OF_Curdlan100_DOWN	NONE	NONE	NONE	NONE	NONE	NONE	NONE
1417323_at	1417323_at	Psrc1	-0.315734	-0.0442336	-0.323541	0.0364267	-5.46098	-0.76507	-5.59601	0.445506	-0.13503	-4.83094	4.95209e-05	0.455198	3.79419e-05	0.661832	0.894246	0.000176682	2.86656	-1.82935	3.00159	-1.38903	REDUN_OF_Curdlan100_DOWN	REDUN_OF_Curdlan100_DOWN	NONE	NONE	NONE	NONE	NONE	NONE	NONE
1452246_at	1452246_at	Ostf1	-0.186033	-0.0518395	-0.201476	0.0363962	-3.70335	-1.03197	-4.01078	0.512327	-0.30743	-2.97881	0.00188497	0.317202	0.000981228	0.615315	0.762421	0.00874739	0.7173	-1.95408	1.02473	-1.59913	REDUN_OF_Curdlan100_DOWN	REDUN_OF_Curdlan100_DOWN	NONE	NONE	NONE	NONE	NONE	NONE	NONE
1460413_s_at	1460413_s_at	Zdhhc1	-0.16495	-0.0238785	-0.152739	0.0360895	-2.37975	-0.344496	-2.20358	0.368167	0.17617	-1.85908	0.0298955	0.734891	0.0423088	0.717501	0.862337	0.0812206	0.215687	-1.81957	0.0395173	-1.16206	REDUN_OF_Curdlan100_DOWN	REDUN_OF_Curdlan100_DOWN	NONE	NONE	NONE	NONE	NONE	NONE	NONE
1434162_at	1434162_at	Cacul1	-0.294196	-0.000631572	-0.260928	0.0338997	-6.16051	-0.0132252	-5.46387	0.50195	0.69664	-5.45064	1.27879e-05	0.989609	4.92382e-05	0.622435	0.495874	5.05456e-05	3.01949	-3.1278	2.32285	-1.71909	REDUN_OF_Curdlan100_DOWN	REDUN_OF_Curdlan100_DOWN	NONE	NONE	NONE	NONE	NONE	NONE	NONE
1429360_at	1429360_at	Klf3	-0.225274	-0.00200951	-0.194999	0.032285	-3.92206	-0.034986	-3.39496	0.397456	0.527102	-3.35997	0.00118431	0.972517	0.00363181	0.696203	0.605245	0.00391187	1.31054	-2.57654	0.783434	-1.44917	REDUN_OF_Curdlan100_DOWN	REDUN_OF_Curdlan100_DOWN	NONE	NONE	NONE	NONE	NONE	NONE	NONE
1434330_at	1434330_at	Tbcel	-0.204709	-0.0458753	-0.21929	0.0312944	-3.88444	-0.870502	-4.16112	0.419897	-0.276677	-3.29062	0.00128276	0.396704	0.000714011	0.68006	0.785516	0.00453186	1.03813	-1.97581	1.31481	-1.59275	REDUN_OF_Curdlan100_DOWN	REDUN_OF_Curdlan100_DOWN	NONE	NONE	NONE	NONE	NONE	NONE	NONE
1452734_at	1452734_at	NA	-0.232574	-0.0731591	-0.2746	0.0311333	-5.42527	-1.70659	-6.40561	0.513535	-0.980341	-4.69902	5.31554e-05	0.106933	8.08221e-06	0.614489	0.341289	0.000231886	1.92621	-1.79247	2.90655	-1.96068	REDUN_OF_Curdlan100_DOWN	REDUN_OF_Curdlan100_DOWN	NONE	NONE	NONE	NONE	NONE	NONE	NONE
1435561_at	1435561_at	Erf	-0.106095	-0.0506254	-0.125991	0.030729	-2.23291	-1.06548	-2.65165	0.45731	-0.418748	-1.58617	0.0399552	0.302234	0.0172452	0.653503	0.680883	0.131965	-0.924049	-2.09147	-0.505302	-1.77499	REDUN_OF_Curdlan100_DOWN	REDUN_OF_Curdlan100_DOWN	NONE	NONE	NONE	NONE	NONE	NONE	NONE
1455331_at	1455331_at	Plekhm3	-0.408957	0.0260208	-0.353691	0.0292447	-8.58126	0.546002	-7.42161	0.433916	1.15965	-7.96761	1.96024e-07	0.592482	1.31665e-06	0.670056	0.262947	5.257e-07	5.43376	-2.60149	4.27411	-1.7917	REDUN_OF_Curdlan100_DOWN	REDUN_OF_Curdlan100_DOWN	NONE	NONE	NONE	NONE	NONE	NONE	NONE
1422456_at	1422456_at	Nsf	-0.182224	-0.0153758	-0.168644	0.0289554	-3.45712	-0.291708	-3.19949	0.388439	0.257629	-2.90778	0.00318247	0.774201	0.00549621	0.702733	0.799927	0.0101486	0.611344	-2.55407	0.353715	-1.62383	REDUN_OF_Curdlan100_DOWN	REDUN_OF_Curdlan100_DOWN	NONE	NONE	NONE	NONE	NONE	NONE	NONE
1425388_a_at	1425388_a_at	Tpk1	-0.234766	-0.0201738	-0.226486	0.0284543	-3.62731	-0.3117	-3.49937	0.310873	0.127941	-3.18767	0.00221595	0.759232	0.00290907	0.75985	0.899766	0.00563528	1.3097	-2.00591	1.18176	-1.32793	REDUN_OF_Curdlan100_DOWN	REDUN_OF_Curdlan100_DOWN	NONE	NONE	NONE	NONE	NONE	NONE	NONE
1434397_at	1434397_at	Zdhhc17	-0.186174	-0.0103177	-0.16863	0.0278618	-2.64849	-0.146779	-2.39891	0.280268	0.249581	-2.25213	0.0173575	0.885112	0.0287739	0.782808	0.806039	0.038479	0.514604	-1.98711	0.265023	-1.22862	REDUN_OF_Curdlan100_DOWN	REDUN_OF_Curdlan100_DOWN	NONE	NONE	NONE	NONE	NONE	NONE	NONE
1419366_at	1419366_at	Zmat5	-0.245204	-0.020509	-0.23802	0.0276936	-3.62236	-0.302976	-3.51622	0.289286	0.106136	-3.21325	0.00223941	0.765752	0.00280665	0.776021	0.916774	0.0053386	1.40644	-1.91295	1.3003	-1.27761	REDUN_OF_Curdlan100_DOWN	REDUN_OF_Curdlan100_DOWN	NONE	NONE	NONE	NONE	NONE	NONE	NONE
1426501_a_at	1426501_a_at	Tifa	-0.646309	0.0195721	-0.600768	0.0259692	-13.1844	0.399262	-12.2554	0.374597	0.929022	-12.6547	4.25379e-10	0.694899	1.25853e-09	0.712803	0.366473	7.8326e-10	10.1245	-2.66067	9.19546	-1.7891	REDUN_OF_Curdlan100_DOWN	REDUN_OF_Curdlan100_DOWN	NONE	NONE	NONE	NONE	NONE	NONE	NONE
1427384_at	1427384_at	Chd6	-0.171632	-0.0202192	-0.167195	0.0246561	-2.90242	-0.34192	-2.82739	0.294829	0.0750309	-2.48547	0.0102629	0.736793	0.0119984	0.771858	0.941106	0.0241827	0.365813	-2.19468	0.290782	-1.49882	REDUN_OF_Curdlan100_DOWN	REDUN_OF_Curdlan100_DOWN	NONE	NONE	NONE	NONE	NONE	NONE	NONE
1416857_at	1416857_at	Sdf2	-0.223201	-0.0254499	-0.224163	0.0244873	-4.56266	-0.520245	-4.58234	0.353956	-0.0196757	-4.06209	0.000307685	0.609908	0.00029535	0.727923	0.984542	0.000880224	1.49637	-2.54605	1.51604	-1.81424	REDUN_OF_Curdlan100_DOWN	REDUN_OF_Curdlan100_DOWN	NONE	NONE	NONE	NONE	NONE	NONE	NONE
1418067_at	1418067_at	Cfl2	-0.139011	-0.0437065	-0.158765	0.0239516	-2.57231	-0.808763	-2.93786	0.313397	-0.365553	-2.1291	0.0202799	0.430334	0.00953042	0.757966	0.719413	0.0488737	-0.203353	-1.9669	0.1622	-1.64929	REDUN_OF_Curdlan100_DOWN	REDUN_OF_Curdlan100_DOWN	NONE	NONE	NONE	NONE	NONE	NONE	NONE
1451695_a_at	1451695_a_at	Gpx4	-0.203872	-0.0250901	-0.205389	0.0235726	-4.20646	-0.517682	-4.23777	0.343916	-0.0313102	-3.72009	0.000648889	0.611656	0.000607468	0.735319	0.975404	0.00181904	1.11153	-2.57725	1.14284	-1.84453	REDUN_OF_Curdlan100_DOWN	REDUN_OF_Curdlan100_DOWN	NONE	NONE	NONE	NONE	NONE	NONE	NONE
1426580_at	1426580_at	Plk4	-0.138196	-0.030078	-0.145251	0.0230228	-2.26463	-0.49289	-2.38024	0.266775	-0.115614	-1.88735	0.0375466	0.628684	0.0298663	0.792998	0.909375	0.0771071	-0.193433	-1.96517	-0.0778193	-1.47134	REDUN_OF_Curdlan100_DOWN	REDUN_OF_Curdlan100_DOWN	NONE	NONE	NONE	NONE	NONE	NONE	NONE
1427906_at	1427906_at	1110037F02Rik	-0.170178	-0.0330203	-0.182265	0.0209334	-2.78726	-0.540824	-2.98522	0.242437	-0.197965	-2.4444	0.01304	0.595965	0.00863065	0.811475	0.845527	0.0262671	0.330484	-1.91595	0.528449	-1.49476	REDUN_OF_Curdlan100_DOWN	REDUN_OF_Curdlan100_DOWN	NONE	NONE	NONE	NONE	NONE	NONE	NONE
1422572_at	1422572_at	Rhog	-0.218644	0.0248113	-0.174684	0.0191492	-3.96531	0.449974	-3.16805	0.245569	0.797262	-3.61802	0.0010805	0.658674	0.00587382	0.80909	0.436794	0.00226017	1.24493	-2.27041	0.447664	-1.67803	REDUN_OF_Curdlan100_DOWN	REDUN_OF_Curdlan100_DOWN	NONE	NONE	NONE	NONE	NONE	NONE	NONE
1452586_at	1452586_at	Anapc13	-0.122032	-0.00971063	-0.113062	0.0186806	-2.3599	-0.187788	-2.18643	0.255444	0.173465	-1.99865	0.0311009	0.853368	0.0437435	0.801585	0.864428	0.0626608	-0.540861	-2.71297	-0.714326	-1.7957	REDUN_OF_Curdlan100_DOWN	REDUN_OF_Curdlan100_DOWN	NONE	NONE	NONE	NONE	NONE	NONE	NONE
1450062_a_at	1450062_a_at	Maged1	-0.191214	-0.00595593	-0.180186	0.0169842	-3.1602	-0.0984336	-2.97793	0.198483	0.182264	-2.8795	0.00597204	0.922792	0.00876354	0.845129	0.85763	0.0107653	0.681151	-2.38061	0.498887	-1.55447	REDUN_OF_Curdlan100_DOWN	REDUN_OF_Curdlan100_DOWN	NONE	NONE	NONE	NONE	NONE	NONE	NONE
1417397_at	1417397_at	Slc9a1	-0.154742	-0.0105866	-0.148527	0.0168013	-2.52187	-0.172534	-2.42059	0.193617	0.101283	-2.24806	0.0224668	0.865148	0.0275523	0.848875	0.920565	0.0387875	0.0772741	-2.27206	-0.0240085	-1.53497	REDUN_OF_Curdlan100_DOWN	REDUN_OF_Curdlan100_DOWN	NONE	NONE	NONE	NONE	NONE	NONE	NONE
1423686_a_at	1423686_a_at	Prr13	-0.156739	-0.0020014	-0.142327	0.0164127	-3.11772	-0.0398102	-2.83106	0.230848	0.286658	-2.79125	0.00653209	0.968729	0.0119072	0.820314	0.777997	0.0129326	0.134037	-2.94387	-0.152621	-1.87893	REDUN_OF_Curdlan100_DOWN	REDUN_OF_Curdlan100_DOWN	NONE	NONE	NONE	NONE	NONE	NONE	NONE
1423928_at	1423928_at	Ubac2	-0.17321	-0.0226266	-0.179759	0.0160781	-2.51456	-0.32848	-2.60963	0.165047	-0.0950675	-2.28115	0.0228018	0.746744	0.0187939	0.870942	0.925424	0.036346	0.336954	-1.84913	0.432022	-1.37475	REDUN_OF_Curdlan100_DOWN	REDUN_OF_Curdlan100_DOWN	NONE	NONE	NONE	NONE	NONE	NONE	NONE
1448303_at	1448303_at	Gpnmb	-0.1544	-0.0171954	-0.156003	0.0155924	-3.44278	-0.38342	-3.47853	0.245845	-0.0357423	-3.09511	0.00328093	0.706378	0.00304089	0.80888	0.971923	0.0068509	0.0981066	-2.96126	0.133849	-2.1192	REDUN_OF_Curdlan100_DOWN	REDUN_OF_Curdlan100_DOWN	NONE	NONE	NONE	NONE	NONE	NONE	NONE
1423185_a_at	1423185_a_at	Ubap1	-0.248304	0.0345945	-0.19895	0.0147604	-4.46675	0.622321	-3.5789	0.187754	0.887846	-4.20123	0.000375781	0.542365	0.00245632	0.853394	0.387576	0.000656091	1.7684	-2.07603	0.880553	-1.72027	REDUN_OF_Curdlan100_DOWN	REDUN_OF_Curdlan100_DOWN	NONE	NONE	NONE	NONE	NONE	NONE	NONE
1427838_at	1427838_at	Tubb2a	-0.17492	-0.00949626	-0.17001	0.014406	-2.23947	-0.121579	-2.17661	0.130417	0.0628589	-2.05503	0.0394455	0.904723	0.0445858	0.897837	0.950646	0.0563175	0.319047	-1.79884	0.256188	-1.22752	REDUN_OF_Curdlan100_DOWN	REDUN_OF_Curdlan100_DOWN	NONE	NONE	NONE	NONE	NONE	NONE	NONE
1434143_at	1434143_at	Atmin	-0.140851	-0.031422	-0.158107	0.014166	-2.52177	-0.562575	-2.83072	0.17934	-0.308949	-2.26815	0.0224714	0.581403	0.0119156	0.859887	0.761286	0.0372878	-0.163803	-2.123	0.145146	-1.71965	REDUN_OF_Curdlan100_DOWN	REDUN_OF_Curdlan100_DOWN	NONE	NONE	NONE	NONE	NONE	NONE	NONE
1425371_at	1425371_at	Polb	-0.172923	0.00435327	-0.154949	0.0136201	-2.50154	0.0629753	-2.24153	0.139322	0.260007	-2.30451	0.0234104	0.950554	0.0392863	0.890908	0.798124	0.0347099	0.331605	-2.10696	0.0715984	-1.39505	REDUN_OF_Curdlan100_DOWN	REDUN_OF_Curdlan100_DOWN	NONE	NONE	NONE	NONE	NONE	NONE	NONE
1434704_at	1434704_at	Kmt2e	-0.193784	-0.0173374	-0.198264	0.012857	-3.59827	-0.321929	-3.68146	0.168812	-0.0831931	-3.35954	0.00235717	0.751611	0.00197481	0.868028	0.934714	0.00391551	0.812999	-2.46334	0.896192	-1.80067	REDUN_OF_Curdlan100_DOWN	REDUN_OF_Curdlan100_DOWN	NONE	NONE	NONE	NONE	NONE	NONE	NONE
1452087_at	1452087_at	Epsti1	-0.586239	0.0211078	-0.554133	0.0109988	-11.2607	0.405448	-10.644	0.14939	0.616717	-11.0495	4.34168e-09	0.690437	9.77808e-09	0.883084	0.545965	5.71109e-09	8.37948	-2.47582	7.76276	-1.88797	REDUN_OF_Curdlan100_DOWN	REDUN_OF_Curdlan100_DOWN	NONE	NONE	NONE	NONE	NONE	NONE	NONE
1428707_at	1428707_at	Ptms	-0.191862	-0.0410515	-0.223523	0.00939095	-3.43221	-0.734365	-3.99858	0.118789	-0.566371	-3.26421	0.00335551	0.473191	0.00100693	0.906898	0.57888	0.00479264	0.748873	-1.94897	1.31524	-1.77861	REDUN_OF_Curdlan100_DOWN	REDUN_OF_Curdlan100_DOWN	NONE	NONE	NONE	NONE	NONE	NONE	NONE
1419838_s_at	1419838_s_at	Plk4	-0.166458	-0.0391769	-0.198617	0.00701749	-2.77014	-0.65197	-3.30532	0.0825779	-0.535187	-2.65335	0.0135106	0.523536	0.00439276	0.935196	0.599769	0.0171852	0.273885	-1.84428	0.809072	-1.68254	REDUN_OF_Curdlan100_DOWN	REDUN_OF_Curdlan100_DOWN	NONE	NONE	NONE	NONE	NONE	NONE	NONE
1436159_at	1436159_at	Usp32	-0.205507	-0.058263	-0.2568	0.00696969	-4.42342	-1.25408	-5.52748	0.106079	-1.10406	-4.2734	0.000411412	0.227554	4.3421e-05	0.916818	0.285648	0.000563588	1.19475	-1.97459	2.29881	-2.17693	REDUN_OF_Curdlan100_DOWN	REDUN_OF_Curdlan100_DOWN	NONE	NONE	NONE	NONE	NONE	NONE	NONE
1416522_a_at	1416522_a_at	Grcc10	-0.131156	-0.0428754	-0.167601	0.0064302	-2.54216	-0.831041	-3.24856	0.0881299	-0.706406	-2.41752	0.0215617	0.417994	0.00495416	0.93085	0.489941	0.0277221	-0.365248	-2.07636	0.341158	-1.96771	REDUN_OF_Curdlan100_DOWN	REDUN_OF_Curdlan100_DOWN	NONE	NONE	NONE	NONE	NONE	NONE	NONE
1420624_a_at	1420624_a_at	Vamp8	-0.139204	-0.0041736	-0.13777	0.00560729	-2.40702	-0.0721672	-2.38223	0.0685594	0.0247904	-2.31006	0.028311	0.94335	0.0297481	0.946177	0.980524	0.0343312	-0.186684	-2.52153	-0.211474	-1.76546	REDUN_OF_Curdlan100_DOWN	REDUN_OF_Curdlan100_DOWN	NONE	NONE	NONE	NONE	NONE	NONE	NONE
1447880_x_at	1447880_x_at	S1pr2	-0.16747	-0.0168088	-0.178745	0.00553429	-2.84367	-0.285415	-3.03511	0.0664488	-0.191442	-2.74969	0.0115992	0.778932	0.00777271	0.947831	0.850551	0.0140939	0.29665	-2.2616	0.488092	-1.73456	REDUN_OF_Curdlan100_DOWN	REDUN_OF_Curdlan100_DOWN	NONE	NONE	NONE	NONE	NONE	NONE	NONE
1437143_a_at	1437143_a_at	Tmx1	-0.147909	-0.0475434	-0.190023	0.00542876	-2.73185	-0.878117	-3.50969	0.0709002	-0.777849	-2.63158	0.014623	0.392679	0.00284589	0.944342	0.447836	0.0179692	-0.0386251	-1.89235	0.739223	-1.88812	REDUN_OF_Curdlan100_DOWN	REDUN_OF_Curdlan100_DOWN	NONE	NONE	NONE	NONE	NONE	NONE	NONE
1455294_at	1455294_at	Ago2	-0.311242	-0.0333197	-0.339202	0.00535963	-5.29936	-0.567318	-5.77542	0.0645276	-0.476062	-5.20811	6.83193e-05	0.578252	2.67307e-05	0.949337	0.640368	8.20482e-05	2.74539	-1.98666	3.22145	-1.74141	REDUN_OF_Curdlan100_DOWN	REDUN_OF_Curdlan100_DOWN	NONE	NONE	NONE	NONE	NONE	NONE	NONE
1454988_s_at	1454988_s_at	Rab22a	-0.246426	-0.0301793	-0.271279	0.00532633	-4.02726	-0.49321	-4.43342	0.0615511	-0.406163	-3.94021	0.000947574	0.628463	0.000402889	0.951671	0.689921	0.00113957	1.57586	-1.95819	1.98202	-1.67185	REDUN_OF_Curdlan100_DOWN	REDUN_OF_Curdlan100_DOWN	NONE	NONE	NONE	NONE	NONE	NONE	NONE
1448437_a_at	1448437_a_at	Gtpbp2	-0.150932	-0.00924997	-0.155265	0.00491727	-2.17842	-0.133506	-2.24096	0.0501844	-0.0625343	-2.10745	0.0444291	0.895433	0.0393305	0.960587	0.9509	0.0509501	0.013457	-2.03146	0.0759913	-1.48068	REDUN_OF_Curdlan100_DOWN	REDUN_OF_Curdlan100_DOWN	NONE	NONE	NONE	NONE	NONE	NONE	NONE
1415683_at	1415683_at	Nmt1	-0.106925	-0.0144137	-0.117868	0.00347134	-2.25223	-0.303605	-2.48272	0.051703	-0.230486	-2.17912	0.038471	0.765281	0.0243171	0.959396	0.820591	0.0443695	-0.907312	-2.85594	-0.676826	-2.18243	REDUN_OF_Curdlan100_DOWN	REDUN_OF_Curdlan100_DOWN	NONE	NONE	NONE	NONE	NONE	NONE	NONE
1430574_at	1430574_at	Cdkn3	-0.234627	-0.0244928	-0.255756	0.0033636	-3.92566	-0.409801	-4.27918	0.0397946	-0.353523	-3.86938	0.0011753	0.687303	0.000556773	0.968742	0.728241	0.00132445	1.41594	-2.09992	1.76946	-1.73485	REDUN_OF_Curdlan100_DOWN	REDUN_OF_Curdlan100_DOWN	NONE	NONE	NONE	NONE	NONE	NONE	NONE
1433500_at	1433500_at	Dennd2a	-0.363726	-0.00138984	-0.362027	0.00308937	-5.16052	-0.019719	-5.13641	0.0309937	0.0241128	-5.11669	9.03042e-05	0.984508	9.48096e-05	0.975652	0.981056	9.86656e-05	3.03233	-2.10847	3.00822	-1.47386	REDUN_OF_Curdlan100_DOWN	REDUN_OF_Curdlan100_DOWN	NONE	NONE	NONE	NONE	NONE	NONE	NONE
1448513_a_at	1448513_a_at	Npc2	-0.114464	0.000357933	-0.111339	0.00276646	-2.29501	0.00717658	-2.23236	0.0392216	0.0626443	-2.23954	0.035367	0.994361	0.0399977	0.969192	0.950814	0.03944	-0.712506	-3.00034	-0.77515	-2.08741	REDUN_OF_Curdlan100_DOWN	REDUN_OF_Curdlan100_DOWN	NONE	NONE	NONE	NONE	NONE	NONE	NONE
1420621_a_at	1420621_a_at	App	-0.198559	-0.0109987	-0.206834	0.00272447	-2.81663	-0.15602	-2.934	0.0273279	-0.117372	-2.77798	0.0122694	0.877939	0.00960761	0.978531	0.908004	0.0132929	0.68883	-1.97178	0.806203	-1.47725	REDUN_OF_Curdlan100_DOWN	REDUN_OF_Curdlan100_DOWN	NONE	NONE	NONE	NONE	NONE	NONE	NONE
1455491_at	1455491_at	Hnrnph3	-0.130114	-0.0491583	-0.176553	0.00271938	-2.51302	-0.949443	-3.40994	0.0371387	-0.896921	-2.46049	0.0228732	0.356303	0.00351809	0.970827	0.382857	0.0254307	-0.384082	-1.94766	0.512838	-2.01142	REDUN_OF_Curdlan100_DOWN	REDUN_OF_Curdlan100_DOWN	NONE	NONE	NONE	NONE	NONE	NONE	NONE
1423785_at	1423785_at	Egln1	-0.135379	-0.0127693	-0.145869	0.00227901	-2.51788	-0.237492	-2.71298	0.0299718	-0.195105	-2.47549	0.0226494	0.815244	0.015203	0.976455	0.847729	0.0246742	-0.271927	-2.55231	-0.0768222	-1.94272	REDUN_OF_Curdlan100_DOWN	REDUN_OF_Curdlan100_DOWN	NONE	NONE	NONE	NONE	NONE	NONE	NONE
1455205_a_at	1455205_a_at	Usp19	-0.115444	-0.0413712	-0.15588	0.0009352	-2.43848	-0.873868	-3.29259	0.0139681	-0.854114	-2.41872	0.0265815	0.394921	0.00451296	0.989025	0.405457	0.0276555	-0.729917	-2.29452	0.124198	-2.22642	REDUN_OF_Curdlan100_DOWN	REDUN_OF_Curdlan100_DOWN	NONE	NONE	NONE	NONE	NONE	NONE	NONE
1416425_at	1416425_at	Pex19	-0.173353	-0.00960096	-0.182138	0.000816129	-2.51561	-0.139324	-2.64309	0.0083744	-0.12748	-2.50376	0.0227537	0.890906	0.0175507	0.99342	0.900124	0.0233054	0.338892	-2.03739	0.466372	-1.53079	REDUN_OF_Curdlan100_DOWN	REDUN_OF_Curdlan100_DOWN	NONE	NONE	NONE	NONE	NONE	NONE	NONE
1426688_at	1426688_at	Sdha	-0.153081	-0.037487	-0.190537	3.1453e-05	-2.87434	-0.70388	-3.57763	0.000417605	-0.703289	-2.87375	0.0108816	0.491472	0.00246297	0.999672	0.49183	0.010895	0.0578511	-2.11261	0.76114	-1.99114	REDUN_OF_Curdlan100_DOWN	REDUN_OF_Curdlan100_DOWN	NONE	NONE	NONE	NONE	NONE	NONE	NONE
1417378_at	1417378_at	Cadm1	-0.352705	-0.0459373	-0.398616	2.59466e-05	-6.19769	-0.807206	-7.00444	0.000322391	-0.80675	-6.19723	1.19219e-05	0.431205	2.72698e-06	0.999747	0.43146	1.19321e-05	3.5619	-1.82858	4.36865	-1.86346	REDUN_OF_Curdlan100_DOWN	REDUN_OF_Curdlan100_DOWN	NONE	NONE	NONE	NONE	NONE	NONE	NONE
1443101_at	1443101_at	NA	-0.167993	0.01899	-0.149204	-0.000201232	-2.41151	0.272599	-2.1418	-0.00204258	0.26971	-2.4144	0.0280578	0.788595	0.0476917	0.998395	0.790778	0.027896	0.258283	-1.88063	-0.011427	-1.52052	REDUN_OF_Curdlan100_DOWN	REDUN_OF_Curdlan100_DOWN	NONE	NONE	NONE	NONE	NONE	NONE	NONE
1417753_at	1417753_at	Pkd2	-0.178889	-0.0123361	-0.19145	-0.000224585	-2.87201	-0.198051	-3.07366	-0.00254956	-0.201657	-2.87561	0.0109348	0.845461	0.00716734	0.997997	0.842688	0.0108529	0.46381	-2.21014	0.665467	-1.7003	REDUN_OF_Curdlan100_DOWN	REDUN_OF_Curdlan100_DOWN	NONE	NONE	NONE	NONE	NONE	NONE	NONE
1424754_at	1424754_at	Ms4a7	-0.123638	0.0216214	-0.104436	-0.00241924	-2.72326	0.476234	-2.30031	-0.0376791	0.422948	-2.77655	0.0148842	0.640248	0.0349985	0.970403	0.677877	0.0133325	-0.580639	-2.82767	-1.00359	-2.29853	REDUN_OF_Curdlan100_DOWN	REDUN_OF_Curdlan100_DOWN	NONE	NONE	NONE	NONE	NONE	NONE	NONE
1452105_a_at	1452105_a_at	Tsc2	-0.142375	-0.037477	-0.183018	-0.00316603	-2.40925	-0.634179	-3.097	-0.0378832	-0.687754	-2.46282	0.0281849	0.53479	0.00682357	0.970242	0.501307	0.0253118	-0.129022	-1.90409	0.558732	-1.75695	REDUN_OF_Curdlan100_DOWN	REDUN_OF_Curdlan100_DOWN	NONE	NONE	NONE	NONE	NONE	NONE	NONE
1433767_at	1433767_at	Arel1	-0.243466	-0.0061563	-0.252873	-0.00325112	-3.26419	-0.0825385	-3.39032	-0.0308216	-0.126127	-3.30778	0.00479289	0.935227	0.00366782	0.975787	0.901179	0.00436997	1.25311	-1.92854	1.37924	-1.39122	REDUN_OF_Curdlan100_DOWN	REDUN_OF_Curdlan100_DOWN	NONE	NONE	NONE	NONE	NONE	NONE	NONE
1448732_at	1448732_at	Ctsb	-0.134474	-0.0302722	-0.168228	-0.00348177	-2.91522	-0.656262	-3.64696	-0.0533728	-0.731743	-2.9907	0.00999218	0.52084	0.00212521	0.958086	0.474747	0.00853209	-0.336591	-2.59555	0.395152	-2.24601	REDUN_OF_Curdlan100_DOWN	REDUN_OF_Curdlan100_DOWN	NONE	NONE	NONE	NONE	NONE	NONE	NONE
1426763_at	1426763_at	Oaz2	-0.128273	0.00754464	-0.125519	-0.00479098	-2.44145	0.143599	-2.38904	-0.0644795	0.0524109	-2.53263	0.0264234	0.887583	0.0293468	0.949375	0.95884	0.0219822	-0.413534	-2.71138	-0.465945	-1.9543	REDUN_OF_Curdlan100_DOWN	REDUN_OF_Curdlan100_DOWN	NONE	NONE	NONE	NONE	NONE	NONE	NONE
1425419_a_at	1425419_a_at	Raf1	-0.225083	-0.0473459	-0.27753	-0.00510132	-4.51568	-0.949867	-5.56789	-0.0723683	-1.05221	-4.61803	0.000339307	0.356094	4.00977e-05	0.943192	0.308098	0.000274247	1.50634	-2.05948	2.55855	-2.05556	REDUN_OF_Curdlan100_DOWN	REDUN_OF_Curdlan100_DOWN	NONE	NONE	NONE	NONE	NONE	NONE	NONE
1419396_at	1419396_at	Arid3a	-0.157288	-0.0408591	-0.203969	-0.00582206	-2.83961	-0.737652	-3.68237	-0.0743233	-0.842761	-2.94472	0.0116975	0.471244	0.00197102	0.94166	0.411595	0.00939474	0.131573	-1.97038	0.974334	-1.84055	REDUN_OF_Curdlan100_DOWN	REDUN_OF_Curdlan100_DOWN	NONE	NONE	NONE	NONE	NONE	NONE	NONE
1460671_at	1460671_at	Gpx1	-0.106867	-0.01782	-0.130659	-0.00597185	-2.46341	-0.410774	-3.01184	-0.0973392	-0.548432	-2.60106	0.0252821	0.686604	0.008162	0.923648	0.590851	0.0191254	-0.994276	-3.04691	-0.445844	-2.34761	REDUN_OF_Curdlan100_DOWN	REDUN_OF_Curdlan100_DOWN	NONE	NONE	NONE	NONE	NONE	NONE	NONE
1439360_x_at	1439360_x_at	Ncaph2	-0.154191	-0.000351391	-0.160858	-0.00631545	-2.47636	-0.00564346	-2.58344	-0.0717207	-0.107072	-2.57779	0.0246307	0.995566	0.0198254	0.9437	0.916043	0.0200547	0.0673135	-2.40341	0.174385	-1.63174	REDUN_OF_Curdlan100_DOWN	REDUN_OF_Curdlan100_DOWN	NONE	NONE	NONE	NONE	NONE	NONE	NONE
1425186_at	1425186_at	Lmbrd1	-0.265778	0.0252487	-0.247175	-0.00664556	-3.98708	0.37877	-3.708	-0.070494	0.279076	-4.08677	0.00103177	0.709762	0.00186641	0.944661	0.783707	0.000835443	1.73685	-1.87146	1.45777	-1.52066	REDUN_OF_Curdlan100_DOWN	REDUN_OF_Curdlan100_DOWN	NONE	NONE	NONE	NONE	NONE	NONE	NONE
1452597_at	1452597_at	Cmc2	-0.290261	0.00985955	-0.287074	-0.00667247	-4.83404	0.164202	-4.78096	-0.0785764	0.0530777	-4.94516	0.000175561	0.871597	0.000195813	0.938329	0.958317	0.000139825	2.33593	-2.33391	2.28285	-1.68786	REDUN_OF_Curdlan100_DOWN	REDUN_OF_Curdlan100_DOWN	NONE	NONE	NONE	NONE	NONE	NONE	NONE
1418481_at	1418481_at	Pkmyt1	-0.183181	-0.0176605	-0.207587	-0.00674522	-2.98984	-0.28825	-3.38818	-0.0778482	-0.398344	-3.09993	0.00854758	0.776799	0.00368448	0.938899	0.695561	0.00678162	0.541572	-2.16001	0.939916	-1.65334	REDUN_OF_Curdlan100_DOWN	REDUN_OF_Curdlan100_DOWN	NONE	NONE	NONE	NONE	NONE	NONE	NONE
1427076_at	1427076_at	Mpeg1	-0.137056	0.00239202	-0.141488	-0.00682408	-2.95038	0.0514924	-3.04579	-0.103874	-0.0954082	-3.09728	0.00928408	0.959561	0.00760019	0.91854	0.925157	0.0068196	-0.278641	-3.17753	-0.183233	-2.17939	REDUN_OF_Curdlan100_DOWN	REDUN_OF_Curdlan100_DOWN	NONE	NONE	NONE	NONE	NONE	NONE	NONE
1455117_at	1455117_at	Mcm9	-0.253273	5.12135e-05	-0.260761	-0.00753936	-3.41284	0.000690098	-3.51374	-0.0718366	-0.100902	-3.51443	0.00349649	0.999458	0.00282152	0.943609	0.920863	0.00281738	1.3916	-2.02055	1.4925	-1.3574	REDUN_OF_Curdlan100_DOWN	REDUN_OF_Curdlan100_DOWN	NONE	NONE	NONE	NONE	NONE	NONE	NONE
1417288_at	1417288_at	Plekha2	-0.217977	0.00198013	-0.223857	-0.0078599	-4.13008	0.0375182	-4.24149	-0.105305	-0.111406	-4.279	0.000762372	0.970529	0.000602736	0.917422	0.912659	0.000556981	1.28798	-2.80458	1.39938	-1.90436	REDUN_OF_Curdlan100_DOWN	REDUN_OF_Curdlan100_DOWN	NONE	NONE	NONE	NONE	NONE	NONE	NONE
1428347_at	1428347_at	Cyfip2	-0.313052	-0.00140848	-0.324048	-0.00958725	-6.40642	-0.0288237	-6.63144	-0.138732	-0.225021	-6.60262	8.07004e-06	0.977356	5.33437e-06	0.891366	0.824768	5.6227e-06	3.33677	-3.04083	3.56179	-2.03184	REDUN_OF_Curdlan100_DOWN	REDUN_OF_Curdlan100_DOWN	NONE	NONE	NONE	NONE	NONE	NONE	NONE
1418000_a_at	1418000_a_at	Itm2b	-0.133163	-0.0299856	-0.174425	-0.0112764	-2.99432	-0.674259	-3.92214	-0.179295	-0.927821	-3.24789	0.00846753	0.509625	0.0011841	0.859922	0.367077	0.00496126	-0.37859	-2.69865	0.549231	-2.20571	REDUN_OF_Curdlan100_DOWN	REDUN_OF_Curdlan100_DOWN	NONE	NONE	NONE	NONE	NONE	NONE	NONE
1452141_a_at	1452141_a_at	Sepp1	-0.0987097	-0.0142983	-0.124858	-0.0118499	-2.20312	-0.319126	-2.78672	-0.187015	-0.583605	-2.4676	0.0423469	0.753696	0.0130545	0.853964	0.567499	0.0250698	-1.14476	-3.02875	-0.561151	-2.18029	REDUN_OF_Curdlan100_DOWN	REDUN_OF_Curdlan100_DOWN	NONE	NONE	NONE	NONE	NONE	NONE	NONE
1433723_s_at	1433723_s_at	Serf2	-0.123018	-0.0399569	-0.17615	-0.0131753	-2.41954	-0.785881	-3.46455	-0.183236	-1.04502	-2.67867	0.0276103	0.443246	0.00313257	0.85688	0.311313	0.0163149	-0.530691	-2.16435	0.514324	-1.90289	REDUN_OF_Curdlan100_DOWN	REDUN_OF_Curdlan100_DOWN	NONE	NONE	NONE	NONE	NONE	NONE	NONE
1442066_at	1442066_at	Pianp	-0.33381	0.00877966	-0.339762	-0.0147314	-4.25545	0.111924	-4.33132	-0.132793	-0.0758739	-4.44325	0.000585277	0.912254	0.000498998	0.895987	0.940446	0.000394698	2.34323	-1.80029	2.41911	-1.21935	REDUN_OF_Curdlan100_DOWN	REDUN_OF_Curdlan100_DOWN	NONE	NONE	NONE	NONE	NONE	NONE	NONE
1422124_a_at	1422124_a_at	Ptprc	-0.134138	0.0231044	-0.125815	-0.0147819	-2.43746	0.419837	-2.28623	-0.189933	0.151232	-2.70606	0.0266359	0.680103	0.0359845	0.851714	0.881654	0.0154211	-0.288232	-2.30585	-0.439463	-1.73742	REDUN_OF_Curdlan100_DOWN	REDUN_OF_Curdlan100_DOWN	NONE	NONE	NONE	NONE	NONE	NONE	NONE
1439144_at	1439144_at	Cwf19l1	-0.161977	-0.0079987	-0.186144	-0.0161682	-2.64718	-0.130723	-3.04214	-0.186844	-0.39496	-2.91142	0.0174041	0.897599	0.00765868	0.854096	0.698009	0.0100719	0.195733	-2.32072	0.590693	-1.54659	REDUN_OF_Curdlan100_DOWN	REDUN_OF_Curdlan100_DOWN	NONE	NONE	NONE	NONE	NONE	NONE	NONE
1439271_x_at	1439271_x_at	Ik	-0.188788	0.0193722	-0.188141	-0.0187251	-3.98292	0.408701	-3.96927	-0.279342	0.0136522	-4.37797	0.0010409	0.688094	0.00107147	0.783506	0.989274	0.000452487	0.81833	-2.75589	0.804678	-1.95836	REDUN_OF_Curdlan100_DOWN	REDUN_OF_Curdlan100_DOWN	NONE	NONE	NONE	NONE	NONE	NONE	NONE
1454645_at	1454645_at	Mgrn1	-0.169235	-0.00325499	-0.19569	-0.0231999	-2.79472	-0.0537524	-3.2316	-0.270907	-0.436872	-3.17784	0.0128398	0.957788	0.00513531	0.789874	0.667953	0.00575351	0.31765	-2.42332	0.754522	-1.48065	REDUN_OF_Curdlan100_DOWN	REDUN_OF_Curdlan100_DOWN	NONE	NONE	NONE	NONE	NONE	NONE	NONE
1448578_at	1448578_at	Pafah1b1	-0.152493	0.0181509	-0.161113	-0.0267704	-2.35865	0.280744	-2.49197	-0.292788	-0.13332	-2.77271	0.0311783	0.78245	0.0238673	0.77339	0.895577	0.0134387	0.0385651	-2.03934	0.171885	-1.34776	REDUN_OF_Curdlan100_DOWN	REDUN_OF_Curdlan100_DOWN	NONE	NONE	NONE	NONE	NONE	NONE	NONE
1423144_at	1423144_at	Pik3ca	-0.182683	0.0544947	-0.155458	-0.0272698	-3.42958	1.02305	-2.91847	-0.362001	0.511105	-3.94152	0.00337432	0.321273	0.00992457	0.722015	0.616152	0.0011364	0.613563	-1.79296	0.102459	-1.62922	REDUN_OF_Curdlan100_DOWN	REDUN_OF_Curdlan100_DOWN	NONE	NONE	NONE	NONE	NONE	NONE	NONE
1415738_at	1415738_at	Txndc12	-0.208427	0.0346497	-0.201147	-0.0273696	-3.31269	0.550714	-3.19698	-0.307596	0.115707	-3.74769	0.00432471	0.589322	0.00552547	0.762297	0.909302	0.00171534	0.928622	-1.83335	0.812915	-1.37819	REDUN_OF_Curdlan100_DOWN	REDUN_OF_Curdlan100_DOWN	NONE	NONE	NONE	NONE	NONE	NONE	NONE
1428708_x_at	1428708_x_at	Ptms	-0.190126	-0.0203255	-0.238132	-0.0276803	-3.51859	-0.376157	-4.40701	-0.362229	-0.888426	-4.03086	0.00279257	0.711666	0.00042578	0.721849	0.387273	0.000940385	0.742597	-2.39983	1.63102	-1.60069	REDUN_OF_Curdlan100_DOWN	REDUN_OF_Curdlan100_DOWN	NONE	NONE	NONE	NONE	NONE	NONE	NONE
1420811_a_at	1420811_a_at	Ctnnb1	-0.205064	0.0267811	-0.208108	-0.0298255	-4.46039	0.582522	-4.52661	-0.45873	-0.0662199	-5.10913	0.000380809	0.568211	0.000331668	0.652504	0.948011	0.000100186	1.19771	-2.68016	1.26392	-1.84834	REDUN_OF_Curdlan100_DOWN	REDUN_OF_Curdlan100_DOWN	NONE	NONE	NONE	NONE	NONE	NONE	NONE
1452286_at	1452286_at	Slain2	-0.138706	-0.00725714	-0.178547	-0.0325846	-2.52493	-0.132105	-3.25019	-0.419424	-0.72526	-3.11808	0.0223281	0.896523	0.00493711	0.680399	0.478607	0.00652702	-0.205597	-2.59842	0.519663	-1.51135	REDUN_OF_Curdlan100_DOWN	REDUN_OF_Curdlan100_DOWN	NONE	NONE	NONE	NONE	NONE	NONE	NONE
1460341_at	1460341_at	Plekhb2	-0.172297	-0.0217497	-0.227328	-0.0332806	-3.47878	-0.43914	-4.58987	-0.475143	-1.11109	-4.15073	0.00303924	0.666344	0.000290759	0.641009	0.282698	0.000729834	0.450197	-2.58945	1.56129	-1.66639	REDUN_OF_Curdlan100_DOWN	REDUN_OF_Curdlan100_DOWN	NONE	NONE	NONE	NONE	NONE	NONE	NONE
1449024_a_at	1449024_a_at	Hexa	-0.183579	-0.00439015	-0.221348	-0.0333784	-3.4666	-0.0829008	-4.17979	-0.445687	-0.713197	-4.09689	0.003119	0.934943	0.000686423	0.661704	0.485841	0.000817759	0.634093	-2.7496	1.34729	-1.5572	REDUN_OF_Curdlan100_DOWN	REDUN_OF_Curdlan100_DOWN	NONE	NONE	NONE	NONE	NONE	NONE	NONE
1426912_at	1426912_at	Rfwd2	-0.124245	-0.0076953	-0.169469	-0.0375284	-2.11832	-0.131201	-2.88936	-0.452437	-0.771044	-2.75816	0.0498978	0.897227	0.0105462	0.656936	0.451747	0.0138494	-0.439112	-2.42623	0.331932	-1.35594	REDUN_OF_Curdlan100_DOWN	REDUN_OF_Curdlan100_DOWN	NONE	NONE	NONE	NONE	NONE	NONE	NONE
1418577_at	1418577_at	Trim8	-0.199801	-0.000669338	-0.239051	-0.03858	-3.62314	-0.0121376	-4.33487	-0.49469	-0.711735	-4.32273	0.00223572	0.990464	0.000495296	0.62744	0.486721	0.000508079	0.903082	-2.70792	1.61482	-1.42868	REDUN_OF_Curdlan100_DOWN	REDUN_OF_Curdlan100_DOWN	NONE	NONE	NONE	NONE	NONE	NONE	NONE
1431266_at	1431266_at	NA	-0.134593	0.0361338	-0.138125	-0.0396662	-2.35783	0.633	-2.41971	-0.491355	-0.0618808	-3.05271	0.0312293	0.535541	0.027601	0.629746	0.951412	0.00749039	-0.269907	-1.99473	-0.208027	-1.36673	REDUN_OF_Curdlan100_DOWN	REDUN_OF_Curdlan100_DOWN	NONE	NONE	NONE	NONE	NONE	NONE	NONE
1435443_at	1435443_at	Eya3	-0.170519	0.0419364	-0.169279	-0.0406957	-2.94158	0.723433	-2.92018	-0.49641	0.0214023	-3.64361	0.00945662	0.479699	0.0098893	0.626253	0.983185	0.00214043	0.353972	-1.86417	0.332569	-1.3333	REDUN_OF_Curdlan100_DOWN	REDUN_OF_Curdlan100_DOWN	NONE	NONE	NONE	NONE	NONE	NONE	NONE
1455066_s_at	1455066_s_at	Mia3	-0.158199	0.00336785	-0.202651	-0.0478194	-3.2484	0.0691541	-4.16115	-0.694311	-0.91275	-4.2303	0.00495586	0.945711	0.000713965	0.497294	0.374717	0.000617098	0.168365	-3.01088	1.08111	-1.4836	REDUN_OF_Curdlan100_DOWN	REDUN_OF_Curdlan100_DOWN	NONE	NONE	NONE	NONE	NONE	NONE	NONE
1435988_x_at	1435988_x_at	Ik	-0.106186	0.0354953	-0.119249	-0.0485585	-2.15109	0.719058	-2.41573	-0.695574	-0.264633	-3.13478	0.0468435	0.482318	0.0278219	0.496523	0.79462	0.00630112	-0.887583	-2.31962	-0.62295	-1.45309	REDUN_OF_Curdlan100_DOWN	REDUN_OF_Curdlan100_DOWN	NONE	NONE	NONE	NONE	NONE	NONE	NONE
1422452_at	1422452_at	Bag3	-0.118777	0.0300874	-0.139073	-0.0503835	-2.15066	0.544787	-2.51816	-0.645081	-0.367496	-3.06294	0.0468827	0.593299	0.0226365	0.527878	0.717992	0.00733086	-0.565356	-2.17123	-0.197861	-1.27543	REDUN_OF_Curdlan100_DOWN	REDUN_OF_Curdlan100_DOWN	NONE	NONE	NONE	NONE	NONE	NONE	NONE
1448418_s_at	1448418_s_at	Dcaf11	-0.279621	0.00726154	-0.327953	-0.0555939	-5.23555	0.135963	-6.14052	-0.736047	-0.904964	-6.27648	7.76435e-05	0.89352	1.32804e-05	0.472194	0.378706	1.02818e-05	2.42699	-2.6726	3.33195	-1.24991	REDUN_OF_Curdlan100_DOWN	REDUN_OF_Curdlan100_DOWN	NONE	NONE	NONE	NONE	NONE	NONE	NONE
1452267_at	1452267_at	Flywch1	-0.2051	0.0313967	-0.23758	-0.0638775	-3.23263	0.494851	-3.74456	-0.711907	-0.511938	-4.23941	0.00512415	0.627329	0.00172679	0.486618	0.615581	0.000605371	0.868438	-1.86934	1.38038	-0.959826	REDUN_OF_Curdlan100_DOWN	REDUN_OF_Curdlan100_DOWN	NONE	NONE	NONE	NONE	NONE	NONE	NONE
1423791_at	1423791_at	Ik	-0.198865	0.0278347	-0.235628	-0.0645975	-3.44224	0.481804	-4.07859	-0.790651	-0.636345	-4.56039	0.0032847	0.636369	0.000850032	0.440535	0.533413	0.000309139	0.845823	-2.11462	1.48217	-1.0453	REDUN_OF_Curdlan100_DOWN	REDUN_OF_Curdlan100_DOWN	NONE	NONE	NONE	NONE	NONE	NONE	NONE
1455389_s_at	1455389_s_at	Ago2	-0.233667	0.0734961	-0.224804	-0.0646332	-5.53175	1.73992	-5.32193	-1.08195	0.209816	-7.06185	4.30565e-05	0.100774	6.53041e-05	0.295071	0.836419	2.46352e-06	1.9807	-1.81113	1.77089	-1.42902	REDUN_OF_Curdlan100_DOWN	REDUN_OF_Curdlan100_DOWN	NONE	NONE	NONE	NONE	NONE	NONE	NONE
1424027_at	1424027_at	Pxn	-0.128912	0.037197	-0.157032	-0.0653164	-2.18859	0.631507	-2.66598	-0.784111	-0.477393	-3.29749	0.0435607	0.536492	0.0167457	0.444255	0.63944	0.00446633	-0.358013	-1.91509	0.11938	-1.01661	REDUN_OF_Curdlan100_DOWN	REDUN_OF_Curdlan100_DOWN	NONE	NONE	NONE	NONE	NONE	NONE	NONE
1419872_at	1419872_at	Csf1r	-0.149192	0.0370924	-0.201256	-0.0891568	-3.25922	0.810314	-4.39661	-1.37724	-1.13739	-5.20693	0.00484357	0.429467	0.000435154	0.187115	0.271868	8.22429e-05	-0.0176522	-2.46656	1.11974	-0.939865	REDUN_OF_Curdlan100_DOWN	REDUN_OF_Curdlan100_DOWN	NONE	NONE	NONE	NONE	NONE	NONE	NONE
1417601_at	1417601_at	Rgs1	-0.0197012	0.511703	1.16991	0.677912	-0.299792	7.78659	17.8026	7.29436	18.1024	10.016	0.768136	7.09683e-07	4.37248e-12	1.64e-06	3.37459e-12	2.32131e-08	-1.98276	5.50404	15.52	5.68036	POTENCE_BY_GMCSF_UP	NONE	NONE	NONE	NONE	POTENCE_BY_GMCSF_UP	NONE	NONE	NONE
1420810_at	1420810_at	NA	-0.0335619	0.314498	0.917796	0.63686	-0.627503	5.88014	17.1599	8.41973	17.7874	11.2798	0.539048	2.18315e-05	7.72339e-12	2.52996e-07	4.43053e-12	4.23649e-09	-2.17703	3.07561	14.3554	6.43663	POTENCE_BY_GMCSF_UP	NONE	NONE	NONE	NONE	POTENCE_BY_GMCSF_UP	NONE	NONE	NONE
1456494_a_at	1456494_a_at	NA	0.00100582	0.29928	0.84252	0.542234	0.0139513	4.15117	11.6862	5.31819	11.6722	7.53501	0.989039	0.000729165	2.5302e-09	6.57948e-05	2.57475e-09	1.08458e-06	-2.06662	2.07059	9.6056	3.847	POTENCE_BY_GMCSF_UP	NONE	NONE	NONE	NONE	POTENCE_BY_GMCSF_UP	NONE	NONE	NONE
1451860_a_at	1451860_a_at	Trim30a	-0.0168458	0.23183	0.626263	0.411279	-0.228614	3.14615	8.49898	3.94668	8.7276	5.35283	0.822021	0.00615183	2.2314e-07	0.00112404	1.55993e-07	6.13972e-05	-1.80703	1.11051	6.46334	2.50726	POTENCE_BY_GMCSF_UP	NONE	NONE	NONE	NONE	POTENCE_BY_GMCSF_UP	NONE	NONE	NONE
1417103_at	1417103_at	Ddt	-0.0253485	0.296784	0.569745	0.29831	-0.4209	4.92795	9.46035	3.50251	9.88125	4.5324	0.679342	0.000144828	5.16089e-08	0.0028897	2.8091e-08	0.000327691	-2.06978	2.43727	6.96967	1.74134	POTENCE_BY_GMCSF_UP	NONE	NONE	NONE	NONE	POTENCE_BY_GMCSF_UP	NONE	NONE	NONE
1421457_a_at	1421457_a_at	Samsn1	-0.00518092	0.612842	0.861627	0.253965	-0.0782768	9.25923	13.018	2.71322	13.0963	3.7588	0.938564	6.94903e-08	5.14132e-10	0.0151953	4.70162e-10	0.00167529	-2.18802	6.99293	10.7517	1.11071	POTENCE_BY_GMCSF_UP	NONE	NONE	NONE	NONE	POTENCE_BY_GMCSF_UP	NONE	NONE	NONE
1453069_at	1453069_at	Pik3cb	-0.0225865	0.1801	0.38421	0.226696	-0.333715	2.66098	5.67669	2.3684	6.0104	3.01571	0.742862	0.0169186	3.23961e-05	0.030579	1.70054e-05	0.00809589	-1.88253	0.44473	3.46044	0.80128	POTENCE_BY_GMCSF_UP	NONE	NONE	NONE	NONE	POTENCE_BY_GMCSF_UP	NONE	NONE	NONE
1418115_s_at	1418115_s_at	Tor1aip2	0.0296791	0.239467	0.481043	0.211896	0.645692	5.2098	10.4655	3.25974	9.81978	5.25566	0.527492	8.17686e-05	1.24529e-08	0.00483824	3.06644e-08	7.4571e-05	-2.61768	1.94643	7.2021	0.952192	POTENCE_BY_GMCSF_UP	NONE	NONE	NONE	NONE	POTENCE_BY_GMCSF_UP	NONE	NONE	NONE
1431972_a_at	1431972_a_at	Ccser2	-0.0198795	0.18037	0.372167	0.211676	-0.295754	2.68343	5.53685	2.2268	5.8326	2.85342	0.771164	0.0161562	4.2626e-05	0.0404351	2.39289e-05	0.0113663	-1.93585	0.451831	3.30525	0.648819	POTENCE_BY_GMCSF_UP	NONE	NONE	NONE	NONE	POTENCE_BY_GMCSF_UP	NONE	NONE	NONE
1418116_at	1418116_at	Tor1aip2	-0.0149582	0.161667	0.358173	0.211465	-0.265074	2.8649	6.3472	2.64979	6.61227	3.4823	0.794286	0.0110978	9.00945e-06	0.0173112	5.52441e-06	0.00301661	-2.39308	0.206745	3.68904	0.770192	POTENCE_BY_GMCSF_UP	NONE	NONE	NONE	NONE	POTENCE_BY_GMCSF_UP	NONE	NONE	NONE
1460710_at	1460710_at	Adora2a	-0.0043713	0.25327	0.454237	0.205338	-0.0539568	3.12623	5.60685	1.79222	5.66081	2.48063	0.957627	0.00641588	3.71426e-05	0.0917342	3.34171e-05	0.02442	-1.79756	1.27471	3.75534	0.483001	POTENCE_BY_GMCSF_UP	NONE	NONE	NONE	NONE	POTENCE_BY_GMCSF_UP	NONE	NONE	NONE
1448681_at	1448681_at	Il15ra	-0.036225	0.162056	0.329327	0.203496	-0.587367	2.62764	5.33984	2.33315	5.92721	2.71221	0.56503	0.0181147	6.30095e-05	0.0327974	1.99417e-05	0.0152272	-1.8448	0.195474	2.90768	0.613353	POTENCE_BY_GMCSF_UP	NONE	NONE	NONE	NONE	POTENCE_BY_GMCSF_UP	NONE	NONE	NONE
1451611_at	1451611_at	Pla2g16	-0.0284512	0.205776	0.380092	0.202767	-0.41742	3.01904	5.5765	2.10356	5.99392	2.55746	0.681834	0.0080396	3.94249e-05	0.051332	1.75495e-05	0.0209016	-1.7833	0.81832	3.37578	0.547419	POTENCE_BY_GMCSF_UP	NONE	NONE	NONE	NONE	POTENCE_BY_GMCSF_UP	NONE	NONE	NONE
1417483_at	1417483_at	Nfkbiz	-0.0031444	1.62702	1.82529	0.20141	-0.0468914	24.2633	27.22	2.12384	27.2669	2.95667	0.963171	3.40069e-14	5.47673e-15	0.0493706	5.32869e-15	0.00916255	-2.19001	22.0264	24.9831	0.542112	POTENCE_BY_GMCSF_UP	NONE	NONE	NONE	NONE	POTENCE_BY_GMCSF_UP	NONE	NONE	NONE
1427005_at	1427005_at	Plk2	-0.0231244	0.726237	0.897901	0.194788	-0.381404	11.9782	14.8096	2.27176	15.191	2.83134	0.707845	1.76229e-09	7.38127e-11	0.0370242	5.01312e-11	0.0119001	-2.09263	9.50421	12.3356	0.522348	POTENCE_BY_GMCSF_UP	NONE	NONE	NONE	NONE	POTENCE_BY_GMCSF_UP	NONE	NONE	NONE
1450698_at	1450698_at	Dusp2	0.0373088	1.67061	1.89302	0.185099	0.664764	29.7668	33.7297	2.33209	33.0649	3.96284	0.515525	1.31532e-15	1.77944e-16	0.0328663	2.44826e-16	0.00108617	-2.00792	27.0941	31.057	0.44222	POTENCE_BY_GMCSF_UP	NONE	NONE	NONE	NONE	POTENCE_BY_GMCSF_UP	NONE	NONE	NONE
1448994_at	1448994_at	Sp1	-0.00665603	0.179236	0.346247	0.173667	-0.112088	3.01833	5.83081	2.06798	5.9429	2.81248	0.912127	0.00805147	2.40118e-05	0.0549456	1.93503e-05	0.0123756	-2.41392	0.492329	3.30481	0.281825	POTENCE_BY_GMCSF_UP	NONE	NONE	NONE	NONE	POTENCE_BY_GMCSF_UP	NONE	NONE	NONE
1460174_at	1460174_at	Dexi	0.0253115	0.269512	0.465207	0.170383	0.378742	4.03276	6.96098	1.80275	6.58224	2.92822	0.709783	0.0009366	2.94584e-06	0.0900026	5.83634e-06	0.0097245	-1.86574	1.78828	4.7165	0.215665	POTENCE_BY_GMCSF_UP	NONE	NONE	NONE	NONE	POTENCE_BY_GMCSF_UP	NONE	NONE	NONE
1424614_at	1424614_at	Pgap2	-0.0444267	0.142245	0.265853	0.168035	-0.814672	2.60841	4.87506	2.17883	5.68974	2.26666	0.427039	0.0188408	0.000161387	0.0443942	3.15813e-05	0.0373971	-1.93594	-0.142205	2.12445	0.233851	POTENCE_BY_GMCSF_UP	NONE	NONE	NONE	NONE	POTENCE_BY_GMCSF_UP	NONE	NONE	NONE
1425154_a_at	1425154_a_at	Csf1	0.00319286	0.243184	0.397763	0.151386	0.0465978	3.54912	5.80511	1.56227	5.75851	2.25598	0.963402	0.00261696	2.52361e-05	0.137487	2.76231e-05	0.0381891	-2.14256	1.35997	3.61595	0.0143036	POTENCE_BY_GMCSF_UP	NONE	NONE	NONE	NONE	POTENCE_BY_GMCSF_UP	NONE	NONE	NONE
1418627_at	1418627_at	Gclm	-0.00619325	0.333492	0.474986	0.147688	-0.100691	5.422	7.72245	1.69786	7.82314	2.30045	0.921027	5.35019e-05	7.90106e-07	0.108598	6.67733e-07	0.0349891	-2.33805	2.98326	5.28371	-0.0265839	POTENCE_BY_GMCSF_UP	NONE	NONE	NONE	NONE	POTENCE_BY_GMCSF_UP	NONE	NONE	NONE
1417517_at	1417517_at	Plagl2	-0.00686385	0.450098	0.590378	0.147144	-0.111033	7.281	9.55025	1.68311	9.66128	2.26924	0.91295	1.67847e-06	4.52486e-08	0.111464	3.85111e-08	0.0372074	-2.31544	4.85453	7.12377	-0.032665	POTENCE_BY_GMCSF_UP	NONE	NONE	NONE	NONE	POTENCE_BY_GMCSF_UP	NONE	NONE	NONE
1417190_at	1417190_at	Nampt	0.0439628	0.127051	0.317721	0.146707	0.775753	2.2419	5.6064	1.83052	4.83064	3.3645	0.449038	0.0392581	3.71761e-05	0.0855742	0.000176789	0.0038745	-1.87109	-0.404947	2.95955	-0.0410851	POTENCE_BY_GMCSF_UP	NONE	NONE	NONE	NONE	POTENCE_BY_GMCSF_UP	NONE	NONE	NONE
1429049_at	1429049_at	Nuak2	0.0363309	0.190367	0.357692	0.130994	0.651125	3.41177	6.41058	1.66006	5.75945	2.99881	0.524068	0.00350442	8.0081e-06	0.116073	2.75726e-05	0.0083883	-2.03719	0.72346	3.72226	-0.240862	POTENCE_BY_GMCSF_UP	NONE	NONE	NONE	NONE	POTENCE_BY_GMCSF_UP	NONE	NONE	NONE
1426004_a_at	1426004_a_at	Tgm2	0.00106036	0.651665	0.781379	0.128653	0.0193778	11.909	14.2794	1.66247	14.26	2.37047	0.984776	1.91893e-09	1.28247e-10	0.115584	1.30907e-10	0.0304537	-2.72182	9.16776	11.5382	-0.275849	POTENCE_BY_GMCSF_UP	NONE	NONE	NONE	NONE	POTENCE_BY_GMCSF_UP	NONE	NONE	NONE
1455032_at	1455032_at	Ccnyl1	0.00336566	0.146501	0.278341	0.128475	0.0578277	2.51713	4.78237	1.56088	4.72454	2.26525	0.954591	0.0226837	0.000195243	0.137814	0.000219973	0.037501	-2.51943	-0.0601254	2.20512	-0.261513	POTENCE_BY_GMCSF_UP	NONE	NONE	NONE	NONE	POTENCE_BY_GMCSF_UP	NONE	NONE	NONE
1417060_at	1417060_at	Ppp1r11	-0.0102014	0.248962	0.36696	0.128199	-0.194678	4.75105	7.00284	1.72991	7.19752	2.25179	0.848058	0.000208262	2.73471e-06	0.10259	1.94117e-06	0.0385046	-2.66783	1.88854	4.14033	-0.294188	POTENCE_BY_GMCSF_UP	NONE	NONE	NONE	NONE	POTENCE_BY_GMCSF_UP	NONE	NONE	NONE
1425405_a_at	1425405_a_at	Adar	0.0269766	0.210966	0.364638	0.126695	0.481213	3.76326	6.50448	1.59807	6.02327	2.74123	0.636781	0.0016595	6.73218e-06	0.129288	1.65931e-05	0.0143426	-2.19452	1.08753	3.82875	-0.293957	POTENCE_BY_GMCSF_UP	NONE	NONE	NONE	NONE	POTENCE_BY_GMCSF_UP	NONE	NONE	NONE
1435056_x_at	1435056_x_at	Pofut2	0.0113976	0.279342	0.416544	0.125804	0.182716	4.47817	6.67767	1.42608	6.49496	2.1995	0.857281	0.000366927	4.90365e-06	0.172773	6.85138e-06	0.0426459	-2.22195	2.0735	4.273	-0.274273	POTENCE_BY_GMCSF_UP	NONE	NONE	NONE	NONE	POTENCE_BY_GMCSF_UP	NONE	NONE	NONE
1417500_a_at	1417500_a_at	Tgm2	0.0256094	0.678741	0.823896	0.119546	0.411972	10.9187	13.2538	1.35983	12.8418	2.33507	0.685743	6.78112e-09	3.93298e-10	0.192452	6.29798e-10	0.032673	-2.00104	8.50571	10.8408	-0.346419	POTENCE_BY_GMCSF_UP	NONE	NONE	NONE	NONE	POTENCE_BY_GMCSF_UP	NONE	NONE	NONE
1437277_x_at	1437277_x_at	Tgm2	0.0166686	0.605411	0.740289	0.118209	0.345837	12.5609	15.3593	1.73423	15.0135	2.79841	0.733902	8.74516e-10	4.23755e-11	0.101803	5.99562e-11	0.012742	-2.76633	9.44877	12.2472	-0.466399	POTENCE_BY_GMCSF_UP	NONE	NONE	NONE	NONE	POTENCE_BY_GMCSF_UP	NONE	NONE	NONE
1455658_at	1455658_at	Cggbp1	0.0506412	0.183042	0.321518	0.0878345	1.06841	3.86177	6.78328	1.31034	5.71487	2.92151	0.300951	0.00134604	4.05012e-06	0.2083	3.00709e-05	0.00986175	-2.09624	0.697119	3.61863	-0.927403	POTENCE_BY_GMCSF_UP	NONE	NONE	NONE	NONE	POTENCE_BY_GMCSF_UP	NONE	NONE	NONE
1448822_at	1448822_at	Psmb6	0.0402698	0.122428	0.245575	0.0828777	0.815203	2.47836	4.9713	1.18634	4.1561	2.49294	0.426743	0.0245318	0.000132562	0.252545	0.000721621	0.0238208	-2.22132	-0.558164	1.93477	-0.96081	POTENCE_BY_GMCSF_UP	NONE	NONE	NONE	NONE	POTENCE_BY_GMCSF_UP	NONE	NONE	NONE
1455320_at	1455320_at	Nampt	0.0356382	0.148918	0.26359	0.0790336	0.669128	2.79602	4.94906	1.04928	4.27993	2.15303	0.512809	0.0128052	0.000138717	0.309406	0.0005559	0.0466684	-2.14721	-0.0203146	2.13272	-0.942175	POTENCE_BY_GMCSF_UP	NONE	NONE	NONE	NONE	POTENCE_BY_GMCSF_UP	NONE	NONE	NONE
1416496_at	1416496_at	Mrfap1	-0.0517117	-0.112522	-0.219597	-0.0553627	-1.15321	-2.50934	-4.89719	-0.87302	-3.74398	-2.38785	0.265503	0.0230439	0.000154234	0.39537	0.00172894	0.0294162	-2.19192	-0.835787	1.55206	-1.49234	POTENCE_BY_GMCSF_DOWN	NONE	NONE	NONE	NONE	POTENCE_BY_GMCSF_DOWN	NONE	NONE	NONE
1428388_at	1428388_at	Tnks2	-0.0407269	-0.117528	-0.22531	-0.0670552	-0.898675	-2.59336	-4.97166	-1.04626	-4.07299	-2.37831	0.381949	0.0194286	0.000132463	0.310756	0.000860161	0.0299815	-2.41121	-0.716529	1.66178	-1.29418	POTENCE_BY_GMCSF_DOWN	NONE	NONE	NONE	NONE	POTENCE_BY_GMCSF_DOWN	NONE	NONE	NONE
1415729_at	1415729_at	Pdpk1	-0.0450965	-0.111271	-0.223784	-0.0674173	-1.01994	-2.5166	-5.06131	-1.07818	-4.04137	-2.54471	0.322702	0.0227081	0.000110382	0.296701	0.000919692	0.0214501	-2.37259	-0.875936	1.66877	-1.32071	POTENCE_BY_GMCSF_DOWN	NONE	NONE	NONE	NONE	POTENCE_BY_GMCSF_DOWN	NONE	NONE	NONE
1450853_at	1450853_at	Tle4	-0.0623469	-0.118694	-0.254073	-0.0730319	-1.29373	-2.46295	-5.27212	-1.07158	-3.9784	-2.80917	0.213847	0.0253054	7.215e-05	0.299565	0.00105093	0.0124608	-1.81884	-0.649619	2.15955	-1.12934	POTENCE_BY_GMCSF_DOWN	NONE	NONE	NONE	NONE	POTENCE_BY_GMCSF_DOWN	NONE	NONE	NONE
1452169_a_at	1452169_a_at	Dgkz	-0.0356033	-0.292593	-0.4022	-0.0740042	-0.725687	-5.9638	-8.19788	-1.0666	-7.47219	-2.23408	0.478353	1.85906e-05	3.61061e-07	0.301745	1.2073e-06	0.0398634	-2.3317	2.90641	5.14049	-1.0953	POTENCE_BY_GMCSF_DOWN	NONE	NONE	NONE	NONE	POTENCE_BY_GMCSF_DOWN	NONE	NONE	NONE
1454694_a_at	1454694_a_at	Top2a	-0.0549363	-0.142386	-0.275069	-0.0777465	-1.15685	-2.99837	-5.7924	-1.15767	-4.63555	-2.79404	0.264057	0.00839605	2.58649e-05	0.263733	0.000264455	0.0128581	-2.00185	-0.160339	2.6337	-1.07588	POTENCE_BY_GMCSF_DOWN	NONE	NONE	NONE	NONE	POTENCE_BY_GMCSF_DOWN	NONE	NONE	NONE
1419976_s_at	1419976_s_at	Nfatc3	-0.0389374	-0.148008	-0.266598	-0.0796528	-0.757092	-2.87784	-5.18368	-1.09514	-4.42659	-2.30585	0.459832	0.0108027	8.6184e-05	0.289424	0.000408689	0.0346182	-2.15948	-0.0387373	2.26711	-0.967193	POTENCE_BY_GMCSF_DOWN	NONE	NONE	NONE	NONE	POTENCE_BY_GMCSF_DOWN	NONE	NONE	NONE
1424215_at	1424215_at	Fundc1	-0.0375962	-0.165443	-0.287205	-0.0841663	-0.744117	-3.2745	-5.68446	-1.17793	-4.94035	-2.40996	0.46743	0.00468931	3.19079e-05	0.255787	0.000141206	0.0281448	-2.22473	0.305653	2.71562	-0.921362	POTENCE_BY_GMCSF_DOWN	NONE	NONE	NONE	NONE	POTENCE_BY_GMCSF_DOWN	NONE	NONE	NONE
1437624_x_at	1437624_x_at	Nudt16l1	-0.0287306	-0.138879	-0.253619	-0.0860099	-0.554035	-2.67811	-4.89075	-1.17281	-4.33671	-2.21263	0.587099	0.0163337	0.000156283	0.257779	0.000493384	0.0415688	-2.33854	-0.214456	1.99818	-0.87255	POTENCE_BY_GMCSF_DOWN	NONE	NONE	NONE	NONE	POTENCE_BY_GMCSF_DOWN	NONE	NONE	NONE
1422638_s_at	1422638_s_at	Rassf5	-0.0288871	-0.163957	-0.283599	-0.090755	-0.597914	-3.39363	-5.87001	-1.32828	-5.2721	-2.47638	0.558139	0.00364209	2.22616e-05	0.20244	7.21531e-05	0.0246297	-2.50683	0.288891	2.76528	-0.867102	POTENCE_BY_GMCSF_DOWN	NONE	NONE	NONE	NONE	POTENCE_BY_GMCSF_DOWN	NONE	NONE	NONE
1434481_at	1434481_at	Msl1	-0.0437498	-0.160792	-0.308888	-0.104346	-0.863129	-3.17222	-6.09397	-1.45566	-5.23084	-2.92175	0.400626	0.00582227	1.45047e-05	0.164533	7.83818e-05	0.00985682	-2.09619	0.212906	3.13466	-0.636887	POTENCE_BY_GMCSF_DOWN	NONE	NONE	NONE	NONE	POTENCE_BY_GMCSF_DOWN	NONE	NONE	NONE
1419449_a_at	1419449_a_at	Gnai2	-0.00127844	-0.124082	-0.230325	-0.104965	-0.027805	-2.69867	-5.00936	-1.61424	-4.98156	-2.31069	0.978156	0.0156575	0.000122671	0.125722	0.000129818	0.0342886	-3.23456	-0.563691	1.747	-0.692597	POTENCE_BY_GMCSF_DOWN	NONE	NONE	NONE	NONE	POTENCE_BY_GMCSF_DOWN	NONE	NONE	NONE
1434384_at	1434384_at	Nrip1	-0.0525934	-0.220786	-0.383233	-0.109854	-1.08683	-4.56249	-7.91941	-1.6052	-6.83258	-3.35693	0.292971	0.000307795	5.6919e-07	0.127705	3.7061e-06	0.00393727	-2.01288	1.46278	4.8197	-0.586627	POTENCE_BY_GMCSF_DOWN	NONE	NONE	NONE	NONE	POTENCE_BY_GMCSF_DOWN	NONE	NONE	NONE
1455078_at	1455078_at	Ssh2	-0.041536	-0.548232	-0.705436	-0.115668	-0.710645	-9.37979	-12.0694	-1.39935	-11.3588	-2.68963	0.487379	5.81085e-08	1.57644e-09	0.180507	3.82833e-09	0.0159517	-1.85573	6.81342	9.50304	-0.41535	POTENCE_BY_GMCSF_DOWN	NONE	NONE	NONE	NONE	POTENCE_BY_GMCSF_DOWN	NONE	NONE	NONE
1421877_at	1421877_at	Mapk9	-0.0495253	-0.152899	-0.319177	-0.116753	-1.0394	-3.20894	-6.69867	-1.73264	-5.65927	-3.48973	0.313836	0.00538745	4.72012e-06	0.102092	3.35183e-05	0.00296932	-2.10869	0.0608444	3.55057	-0.4934	POTENCE_BY_GMCSF_DOWN	NONE	NONE	NONE	NONE	POTENCE_BY_GMCSF_DOWN	NONE	NONE	NONE
1423069_at	1423069_at	Adnp	-0.0523197	-0.154427	-0.323632	-0.116885	-1.0768	-3.17829	-6.6607	-1.70103	-5.58391	-3.48241	0.297297	0.0057481	5.05737e-06	0.107991	3.88549e-05	0.00301585	-2.01037	0.0911215	3.57354	-0.48193	POTENCE_BY_GMCSF_DOWN	NONE	NONE	NONE	NONE	POTENCE_BY_GMCSF_DOWN	NONE	NONE	NONE
1418330_at	1418330_at	Ctcf	-0.029133	-0.120877	-0.267974	-0.117964	-0.511652	-2.12292	-4.70633	-1.46496	-4.19468	-2.58341	0.615777	0.0494584	0.000228408	0.162012	0.000665207	0.0198264	-2.12274	-0.511476	2.07194	-0.39784	POTENCE_BY_GMCSF_DOWN	NONE	NONE	NONE	NONE	POTENCE_BY_GMCSF_DOWN	NONE	NONE	NONE
1455990_at	1455990_at	Kif23	-0.0479173	-0.401861	-0.56787	-0.118091	-0.910318	-7.63444	-10.7882	-1.58636	-9.87789	-3.15377	0.37596	9.16288e-07	8.06177e-09	0.131922	2.82254e-08	0.00605357	-1.93934	4.78478	7.93856	-0.428646	POTENCE_BY_GMCSF_DOWN	NONE	NONE	NONE	NONE	POTENCE_BY_GMCSF_DOWN	NONE	NONE	NONE
1437829_s_at	1437829_s_at	Eef2k	-0.0310018	-0.468534	-0.629547	-0.130011	-0.515712	-7.79402	-10.4725	-1.52928	-9.95674	-2.67844	0.613001	7.00938e-07	1.23349e-08	0.145427	2.52381e-08	0.0163228	-1.97952	5.29878	7.97722	-0.23512	POTENCE_BY_GMCSF_DOWN	NONE	NONE	NONE	NONE	POTENCE_BY_GMCSF_DOWN	NONE	NONE	NONE
1428500_at	1428500_at	NA	-0.000395535	-0.360038	-0.493291	-0.132857	-0.00768782	-6.99789	-9.58786	-1.82595	-9.58017	-2.58997	0.99396	2.75886e-06	4.28373e-08	0.0862892	4.33189e-08	0.0195631	-2.90779	4.08241	6.67238	-0.235605	POTENCE_BY_GMCSF_DOWN	NONE	NONE	NONE	NONE	POTENCE_BY_GMCSF_DOWN	NONE	NONE	NONE
1428871_at	1428871_at	Msl1	-0.0336228	-0.137025	-0.308702	-0.138055	-0.575062	-2.34358	-5.27984	-1.66962	-4.70478	-2.93626	0.573126	0.0321259	7.10427e-05	0.114142	0.000229143	0.00956237	-1.99044	-0.22192	2.71434	-0.144464	POTENCE_BY_GMCSF_DOWN	NONE	NONE	NONE	NONE	POTENCE_BY_GMCSF_DOWN	NONE	NONE	NONE
1449042_at	1449042_at	Ctcf	-0.0255929	-0.162255	-0.328086	-0.140238	-0.433855	-2.75058	-5.56177	-1.68103	-5.12791	-2.81119	0.670099	0.0140682	4.05842e-05	0.111873	9.64522e-05	0.0124087	-2.10897	0.20775	3.01894	-0.117019	POTENCE_BY_GMCSF_DOWN	NONE	NONE	NONE	NONE	POTENCE_BY_GMCSF_DOWN	NONE	NONE	NONE
1427248_at	1427248_at	Nelfa	-0.0109277	-0.140324	-0.291527	-0.140275	-0.209884	-2.69513	-5.59922	-1.90509	-5.38933	-2.90409	0.836367	0.015772	3.77036e-05	0.0746213	5.70911e-05	0.0102272	-2.6711	-0.18585	2.71824	-0.132074	POTENCE_BY_GMCSF_DOWN	NONE	NONE	NONE	NONE	POTENCE_BY_GMCSF_DOWN	NONE	NONE	NONE
1425944_a_at	1425944_a_at	Rad51d	-0.0175184	-0.160399	-0.320226	-0.142309	-0.307172	-2.81248	-5.61492	-1.76442	-5.30775	-2.80244	0.762614	0.0123757	3.65596e-05	0.0964464	6.71829e-05	0.0126359	-2.32296	0.182344	2.98479	-0.0953614	POTENCE_BY_GMCSF_DOWN	NONE	NONE	NONE	NONE	POTENCE_BY_GMCSF_DOWN	NONE	NONE	NONE
1448114_a_at	1448114_a_at	Trmt2a	0.0250651	-0.107898	-0.227821	-0.144989	0.527525	-2.27084	-4.79477	-2.15771	-5.3223	-2.52393	0.604957	0.0370908	0.000190322	0.0462484	6.52565e-05	0.0223732	-2.6294	-0.88609	1.63784	-0.0745793	POTENCE_BY_GMCSF_DOWN	NONE	NONE	NONE	NONE	POTENCE_BY_GMCSF_DOWN	NONE	NONE	NONE
1435168_at	1435168_at	Zfp710	-0.0611549	-0.13378	-0.341788	-0.146853	-1.23027	-2.6913	-6.87585	-2.08899	-5.64558	-4.18455	0.236109	0.015897	3.42932e-06	0.0527842	3.44279e-05	0.000679565	-1.78732	-0.326298	3.85826	-0.0447671	POTENCE_BY_GMCSF_DOWN	NONE	NONE	NONE	NONE	POTENCE_BY_GMCSF_DOWN	NONE	NONE	NONE
1435114_at	1435114_at	Wdhd1	-0.0399725	-0.294345	-0.489893	-0.155576	-0.75489	-5.55876	-9.25173	-2.07753	-8.49684	-3.69297	0.461116	4.08247e-05	7.02715e-08	0.0539531	2.23896e-07	0.00192708	-2.07789	2.72598	6.41895	0.074455	POTENCE_BY_GMCSF_DOWN	NONE	NONE	NONE	NONE	POTENCE_BY_GMCSF_DOWN	NONE	NONE	NONE
1437406_x_at	1437406_x_at	Igfbp4	-0.0504309	-0.140188	-0.347506	-0.156887	-0.945256	-2.62762	-6.51351	-2.07934	-5.56825	-3.88589	0.358372	0.0181152	6.6212e-06	0.0537674	4.00694e-05	0.00127883	-1.86628	-0.183917	3.70197	0.0912816	POTENCE_BY_GMCSF_DOWN	NONE	NONE	NONE	NONE	POTENCE_BY_GMCSF_DOWN	NONE	NONE	NONE
1415776_at	1415776_at	Aldh3a2	-0.0421779	-0.154378	-0.354447	-0.157891	-0.742982	-2.71943	-6.24373	-1.96669	-5.50075	-3.5243	0.468099	0.0150022	1.09329e-05	0.0665364	4.57733e-05	0.00275884	-1.89933	0.0771208	3.60142	0.0982943	POTENCE_BY_GMCSF_DOWN	NONE	NONE	NONE	NONE	POTENCE_BY_GMCSF_DOWN	NONE	NONE	NONE
1417967_at	1417967_at	Mms19	0.00166204	-0.143593	-0.300063	-0.158132	0.0309218	-2.67152	-5.5826	-2.08031	-5.61353	-2.91108	0.975708	0.0165564	3.89544e-05	0.0536676	3.66596e-05	0.0100789	-2.75979	-0.119194	2.79189	0.106979	POTENCE_BY_GMCSF_DOWN	NONE	NONE	NONE	NONE	POTENCE_BY_GMCSF_DOWN	NONE	NONE	NONE
1441034_at	1441034_at	Itsn1	-0.028924	-0.206219	-0.393299	-0.158156	-0.434487	-3.09775	-5.908	-1.67992	-5.47351	-2.81025	0.669649	0.00681289	2.06917e-05	0.112092	4.83069e-05	0.0124329	-1.81876	0.844499	3.65475	0.0866339	POTENCE_BY_GMCSF_DOWN	NONE	NONE	NONE	NONE	POTENCE_BY_GMCSF_DOWN	NONE	NONE	NONE
1418594_a_at	1418594_a_at	Ncoa1	-0.0404053	-0.205858	-0.409704	-0.16344	-0.739655	-3.76842	-7.49999	-2.1156	-6.76033	-3.73157	0.470061	0.00164138	1.1513e-06	0.0501589	4.22138e-06	0.00177517	-2.00623	1.02254	4.75411	0.17397	POTENCE_BY_GMCSF_DOWN	NONE	NONE	NONE	NONE	POTENCE_BY_GMCSF_DOWN	NONE	NONE	NONE
1442883_s_at	1442883_s_at	Abhd17a	-0.0247978	-0.203411	-0.392464	-0.164255	-0.424868	-3.48511	-6.7242	-1.98996	-6.29934	-3.2391	0.676505	0.00299864	4.50653e-06	0.0636936	9.85133e-06	0.00505444	-2.14513	0.915113	4.15421	0.172699	POTENCE_BY_GMCSF_DOWN	NONE	NONE	NONE	NONE	POTENCE_BY_GMCSF_DOWN	NONE	NONE	NONE
1435376_at	1435376_at	Ddhd2	0.00525276	-0.135208	-0.298108	-0.168152	0.0849478	-2.18659	-4.821	-1.92288	-4.90595	-2.63441	0.933341	0.0437303	0.000180326	0.0722005	0.000151494	0.0178651	-2.34085	-0.239214	2.3952	0.207578	POTENCE_BY_GMCSF_DOWN	NONE	NONE	NONE	NONE	POTENCE_BY_GMCSF_DOWN	NONE	NONE	NONE
1419515_at	1419515_at	Fgd2	-0.00622206	-0.24524	-0.421008	-0.169547	-0.0977307	-3.85201	-6.61284	-1.88309	-6.51511	-2.76083	0.923341	0.00137422	5.51866e-06	0.0777144	6.60176e-06	0.0137733	-2.25834	1.49594	4.25677	0.217098	POTENCE_BY_GMCSF_DOWN	NONE	NONE	NONE	NONE	POTENCE_BY_GMCSF_DOWN	NONE	NONE	NONE
1449660_s_at	1449660_s_at	Coro1c	0.0478785	-0.174882	-0.297114	-0.17011	0.943637	-3.44674	-5.85581	-2.37072	-6.79944	-2.40907	0.359175	0.00325347	2.28801e-05	0.0304382	3.9338e-06	0.0281951	-2.01271	0.49039	2.89946	0.280267	POTENCE_BY_GMCSF_DOWN	NONE	NONE	NONE	NONE	POTENCE_BY_GMCSF_DOWN	NONE	NONE	NONE
1427064_a_at	1427064_a_at	Scrib	-0.0110115	-0.170881	-0.35426	-0.172368	-0.144003	-2.2347	-4.63285	-1.59392	-4.48885	-2.39815	0.887268	0.0398153	0.000265941	0.130216	0.000358839	0.0288173	-1.81763	0.273069	2.67122	0.206842	POTENCE_BY_GMCSF_DOWN	NONE	NONE	NONE	NONE	POTENCE_BY_GMCSF_DOWN	NONE	NONE	NONE
1424540_at	1424540_at	Hipk1	0.0283874	-0.167172	-0.317046	-0.178262	0.519051	-3.05665	-5.79704	-2.30477	-6.31609	-2.74039	0.610722	0.00742853	2.56335e-05	0.0346918	9.54765e-06	0.0143674	-2.22363	0.313974	3.05436	0.365406	POTENCE_BY_GMCSF_DOWN	NONE	NONE	NONE	NONE	POTENCE_BY_GMCSF_DOWN	NONE	NONE	NONE
1438063_at	1438063_at	Mphosph9	-0.0264221	-0.147685	-0.358436	-0.18433	-0.543538	-3.03808	-7.37354	-2.68129	-6.83	-4.33545	0.594138	0.00772428	1.43018e-06	0.0162275	3.72337e-06	0.00049469	-2.54217	-0.0476262	4.28783	0.499364	POTENCE_BY_GMCSF_DOWN	NONE	NONE	NONE	NONE	POTENCE_BY_GMCSF_DOWN	NONE	NONE	NONE
1423237_at	1423237_at	Galnt1	0.0360813	-0.150617	-0.303448	-0.188912	0.596562	-2.49028	-5.01717	-2.20861	-5.61373	-2.52689	0.55902	0.0239489	0.000120738	0.041896	3.66451e-05	0.0222398	-1.88351	0.0102033	2.53709	0.454932	POTENCE_BY_GMCSF_DOWN	NONE	NONE	NONE	NONE	POTENCE_BY_GMCSF_DOWN	NONE	NONE	NONE
1423518_at	1423518_at	Csk	-0.0164051	-0.304028	-0.517763	-0.19733	-0.319893	-5.92842	-10.0962	-2.72084	-9.77627	-4.16775	0.753126	1.98956e-05	2.07414e-08	0.0149585	3.26345e-08	0.000704091	-2.60504	3.00348	7.17123	0.652603	POTENCE_BY_GMCSF_DOWN	NONE	NONE	NONE	NONE	POTENCE_BY_GMCSF_DOWN	NONE	NONE	NONE
1429739_a_at	1429739_a_at	Patz1	-0.0391699	-0.198373	-0.446318	-0.208775	-0.638686	-3.23458	-7.27745	-2.40712	-6.63877	-4.04287	0.531927	0.005103	1.68885e-06	0.028305	5.26358e-06	0.000916761	-1.80714	0.788749	4.83162	0.677661	POTENCE_BY_GMCSF_DOWN	NONE	NONE	NONE	NONE	POTENCE_BY_GMCSF_DOWN	NONE	NONE	NONE
1415753_at	1415753_at	Abhd17a	0.000630864	-0.155501	-0.364158	-0.209289	0.0110641	-2.72716	-6.38659	-2.59543	-6.39766	-3.65943	0.991307	0.0147649	8.37267e-06	0.0193465	8.20239e-06	0.00206958	-2.61963	0.0964691	3.7559	0.735251	POTENCE_BY_GMCSF_DOWN	NONE	NONE	NONE	NONE	POTENCE_BY_GMCSF_DOWN	NONE	NONE	NONE
1448199_at	1448199_at	Ankrd10	0.0343916	-0.185777	-0.367418	-0.216033	0.593883	-3.20805	-6.34468	-2.63787	-6.93856	-3.13663	0.560767	0.00539767	9.05186e-06	0.0177392	3.06585e-06	0.00627663	-1.99636	0.617807	3.75444	0.806296	POTENCE_BY_GMCSF_DOWN	NONE	NONE	NONE	NONE	POTENCE_BY_GMCSF_DOWN	NONE	NONE	NONE
1460731_at	1460731_at	Slc35c2	0.0202428	-0.201758	-0.404282	-0.222767	0.309985	-3.0896	-6.19093	-2.41216	-6.50091	-3.10133	0.760512	0.00693078	1.20747e-05	0.0280212	6.77656e-06	0.0067617	-1.98702	0.792595	3.89392	0.787932	POTENCE_BY_GMCSF_DOWN	NONE	NONE	NONE	NONE	POTENCE_BY_GMCSF_DOWN	NONE	NONE	NONE
1459900_at	1459900_at	C79468	0.0356932	-0.318881	-0.511594	-0.228405	0.657716	-5.87601	-9.42711	-2.97608	-10.0848	-3.5511	0.519929	2.20057e-05	5.41928e-08	0.00879761	2.10734e-08	0.00260599	-2.10633	3.11197	6.66307	1.02161	POTENCE_BY_GMCSF_DOWN	NONE	NONE	NONE	NONE	POTENCE_BY_GMCSF_DOWN	NONE	NONE	NONE
1436868_at	1436868_at	Rtn4rl1	0.0328942	-0.318334	-0.517321	-0.231881	0.542922	-5.25413	-8.53843	-2.70625	-9.08135	-3.2843	0.594553	7.48006e-05	2.09679e-07	0.0154151	9.07496e-08	0.00459298	-1.93284	2.77837	6.06266	0.955622	POTENCE_BY_GMCSF_DOWN	NONE	NONE	NONE	NONE	POTENCE_BY_GMCSF_DOWN	NONE	NONE	NONE
1421863_at	1421863_at	Vamp1	-0.0303087	-0.330096	-0.595765	-0.23536	-0.530364	-5.77626	-10.4251	-2.91222	-9.89476	-4.64887	0.603033	2.66873e-05	1.31579e-08	0.010055	2.75564e-08	0.000257256	-2.09444	3.15145	7.80032	1.0562	POTENCE_BY_GMCSF_DOWN	NONE	NONE	NONE	NONE	POTENCE_BY_GMCSF_DOWN	NONE	NONE	NONE
1415698_at	1415698_at	Golm1	0.00313375	-0.357934	-0.592508	-0.237707	0.0479054	-5.47172	-9.05764	-2.5695	-9.10554	-3.58591	0.962375	4.84784e-05	9.40629e-08	0.0203962	8.7496e-08	0.00241997	-2.24514	3.17868	6.76459	0.948072	POTENCE_BY_GMCSF_DOWN	NONE	NONE	NONE	NONE	POTENCE_BY_GMCSF_DOWN	NONE	NONE	NONE
1452497_a_at	1452497_a_at	Nfatc3	-0.00366294	-0.182981	-0.450536	-0.263892	-0.0458062	-2.28824	-5.63409	-2.33349	-5.58829	-3.34586	0.964023	0.0358423	3.52112e-05	0.0327756	3.85219e-05	0.00403086	-1.82999	0.412439	3.7583	1.0071	POTENCE_BY_GMCSF_DOWN	NONE	NONE	NONE	NONE	POTENCE_BY_GMCSF_DOWN	NONE	NONE	NONE
1425072_at	1425072_at	Skp2	0.0220601	-0.213555	-0.456954	-0.265459	0.316384	-3.06278	-6.55359	-2.69209	-6.86998	-3.49081	0.755739	0.00733336	6.151e-06	0.0158709	3.46561e-06	0.00296249	-1.8349	0.911494	4.40231	1.1709	POTENCE_BY_GMCSF_DOWN	NONE	NONE	NONE	NONE	POTENCE_BY_GMCSF_DOWN	NONE	NONE	NONE
1448810_at	1448810_at	Gne	0.0373609	-0.191958	-0.43181	-0.277213	0.591442	-3.03878	-6.83576	-3.10308	-7.42721	-3.79698	0.562362	0.00771289	3.68499e-06	0.00673672	1.30405e-06	0.00154469	-1.78313	0.664212	4.46119	1.42401	POTENCE_BY_GMCSF_DOWN	NONE	NONE	NONE	NONE	POTENCE_BY_GMCSF_DOWN	NONE	NONE	NONE
1460559_at	1460559_at	Kank2	0.015231	-0.127789	-0.405154	-0.292595	0.273293	-2.29295	-7.26977	-3.71239	-7.54307	-4.97682	0.788071	0.0355104	1.71153e-06	0.00184908	1.06981e-06	0.000131078	-2.41819	-0.398533	4.57829	1.80922	POTENCE_BY_GMCSF_DOWN	NONE	NONE	NONE	NONE	POTENCE_BY_GMCSF_DOWN	NONE	NONE	NONE
1430367_at	1430367_at	Stambpl1	0.00296766	-0.386564	-0.679949	-0.296353	0.0390632	-5.08833	-8.95015	-2.75834	-8.98922	-3.86182	0.969316	0.000104496	1.10753e-07	0.0138442	1.04353e-07	0.00134588	-1.93538	3.11389	6.97571	1.3622	POTENCE_BY_GMCSF_DOWN	NONE	NONE	NONE	NONE	POTENCE_BY_GMCSF_DOWN	NONE	NONE	NONE
1451140_s_at	1451140_s_at	Prkag2	-0.048055	-0.360949	-0.72313	-0.314127	-0.86052	-6.4635	-12.9491	-3.97752	-12.0886	-6.48558	0.402021	7.2608e-06	5.56464e-10	0.00105289	1.54011e-09	6.97082e-06	-1.82553	3.77745	10.263	2.0782	POTENCE_BY_GMCSF_DOWN	NONE	NONE	NONE	NONE	POTENCE_BY_GMCSF_DOWN	NONE	NONE	NONE
1460555_at	1460555_at	Fam65b	-0.0253921	-0.374886	-0.735343	-0.335066	-0.397838	-5.87363	-11.5212	-3.71213	-11.1234	-5.64758	0.695927	2.2107e-05	3.11366e-09	0.00185012	5.18652e-09	3.42937e-05	-1.95233	3.52346	9.17104	2.05031	POTENCE_BY_GMCSF_DOWN	NONE	NONE	NONE	NONE	POTENCE_BY_GMCSF_DOWN	NONE	NONE	NONE
1453072_at	1453072_at	Gpr160	-0.00293143	-0.720328	-1.06106	-0.337805	-0.0373741	-9.18379	-13.528	-3.04539	-13.4906	-4.3442	0.970642	7.77855e-08	2.8944e-10	0.00760656	3.01699e-10	0.000485689	-1.87504	7.27137	11.6156	1.69311	POTENCE_BY_GMCSF_DOWN	NONE	NONE	NONE	NONE	POTENCE_BY_GMCSF_DOWN	NONE	NONE	NONE
1454708_at	1454708_at	Ablim1	0.0138136	-0.207926	-0.559269	-0.365156	0.196556	-2.95863	-7.95797	-3.67405	-8.15452	-4.99934	0.846612	0.00912512	5.34113e-07	0.0020062	3.87326e-07	0.0001252	-1.93783	0.824246	5.82358	2.16481	POTENCE_BY_GMCSF_DOWN	NONE	NONE	NONE	NONE	POTENCE_BY_GMCSF_DOWN	NONE	NONE	NONE
1417240_at	1417240_at	Zyx	0.543605	-0.041791	0.768261	0.266447	10.8486	-0.83401	15.3319	3.75997	4.48339	16.166	7.44059e-09	0.416367	4.35461e-11	0.00167114	0.00036295	1.9359e-11	7.85505	-2.15949	12.3384	1.64324	POTENCE_BY_Curdlan100_UP	NONE	NONE	NONE	POTENCE_BY_Curdlan100_UP	NONE	NONE	NONE	NONE
1450026_a_at	1450026_a_at	NA	0.122033	-0.0162812	0.347487	0.241735	2.40161	-0.320415	6.83856	3.36396	4.43695	7.15898	0.0286186	0.752737	3.66652e-06	0.00387889	0.000399931	2.07662e-06	-0.550392	-2.63159	3.88656	1.27658	POTENCE_BY_Curdlan100_UP	NONE	NONE	NONE	POTENCE_BY_Curdlan100_UP	NONE	NONE	NONE	NONE
1448419_at	1448419_at	Pop4	0.375477	0.00801939	0.565742	0.182246	5.53254	0.118163	8.33603	1.89881	2.80349	8.21787	4.29898e-05	0.907387	2.89123e-07	0.0754922	0.0126085	3.49586e-07	3.32234	-2.09204	6.12583	0.335966	POTENCE_BY_Curdlan100_UP	NONE	NONE	NONE	POTENCE_BY_Curdlan100_UP	NONE	NONE	NONE	NONE
1420159_at	1420159_at	Myo1e	0.284967	0.0210505	0.43958	0.133563	4.02168	0.297081	6.2037	1.33286	2.18202	5.90662	0.000958837	0.770168	1.17876e-05	0.200967	0.0441198	2.07465e-05	1.90476	-1.81984	4.08678	-0.164033	POTENCE_BY_Curdlan100_UP	NONE	NONE	NONE	POTENCE_BY_Curdlan100_UP	NONE	NONE	NONE	NONE
1448571_a_at	1448571_a_at	Gmfb	0.151393	0.0207198	0.302795	0.130682	2.37115	0.324518	4.74245	1.44729	2.3713	4.41793	0.0304122	0.749686	0.000211992	0.166832	0.0304033	0.000416164	0.0218144	-2.02482	2.39311	-0.21394	POTENCE_BY_Curdlan100_UP	NONE	NONE	NONE	POTENCE_BY_Curdlan100_UP	NONE	NONE	NONE	NONE
1452207_at	1452207_at	Cited2	0.180922	0.0224419	0.303405	0.100041	3.34103	0.414426	5.60288	1.30633	2.26185	5.18846	0.00407235	0.683981	3.74332e-05	0.209629	0.0377515	8.53588e-05	0.571028	-2.35557	2.83288	-0.652357	POTENCE_BY_Curdlan100_UP	NONE	NONE	NONE	POTENCE_BY_Curdlan100_UP	NONE	NONE	NONE	NONE
1416240_at	1416240_at	Psmb7	0.115255	0.0420834	0.225365	0.0680269	2.38591	0.871174	4.66531	0.995771	2.27941	3.79414	0.0295307	0.396347	0.000248638	0.333959	0.036471	0.00155405	-0.719264	-2.234	1.56014	-1.19992	POTENCE_BY_Curdlan100_UP	NONE	NONE	NONE	POTENCE_BY_Curdlan100_UP	NONE	NONE	NONE	NONE
1415671_at	1415671_at	Atp6v0d1	-0.131508	-0.0592474	-0.237137	-0.0463825	-3.02037	-1.36075	-5.4464	-0.753266	-2.42603	-4.08565	0.00801716	0.192168	5.09731e-05	0.462065	0.0272535	0.00083744	-0.424722	-2.08434	2.00131	-1.68278	POTENCE_BY_Curdlan100_DOWN	NONE	NONE	NONE	POTENCE_BY_Curdlan100_DOWN	NONE	NONE	NONE	NONE
1426457_at	1426457_at	Slmap	-0.123688	-0.0535139	-0.2304	-0.0531988	-2.55239	-1.1043	-4.75449	-0.776261	-2.2021	-3.65019	0.0211181	0.285547	0.00020679	0.448747	0.0424309	0.00211067	-0.542977	-1.99107	1.65912	-1.41249	POTENCE_BY_Curdlan100_DOWN	NONE	NONE	NONE	POTENCE_BY_Curdlan100_DOWN	NONE	NONE	NONE	NONE
1451096_at	1451096_at	Ndufs2	-0.120032	-0.0527772	-0.24332	-0.0705099	-2.39304	-1.0522	-4.85097	-0.994001	-2.45793	-3.79877	0.0291129	0.308103	0.000169561	0.334794	0.0255623	0.00153881	-0.597452	-1.9383	1.86048	-1.1206	POTENCE_BY_Curdlan100_DOWN	NONE	NONE	NONE	POTENCE_BY_Curdlan100_DOWN	NONE	NONE	NONE	NONE
1424159_at	1424159_at	Fam134c	-0.134492	-0.0572306	-0.263737	-0.0720148	-2.6098	-1.11055	-5.11779	-0.988139	-2.50799	-4.00724	0.0187874	0.282923	9.84459e-05	0.33757	0.0231068	0.000988623	-0.300938	-1.80018	2.20706	-1.07006	POTENCE_BY_Curdlan100_DOWN	NONE	NONE	NONE	POTENCE_BY_Curdlan100_DOWN	NONE	NONE	NONE	NONE
1449618_s_at	1449618_s_at	Pagr1a	-0.112553	-0.0364626	-0.224928	-0.0759126	-2.17575	-0.704855	-4.34806	-1.03765	-2.17231	-3.64321	0.0446601	0.49088	0.000481771	0.314628	0.0449587	0.00214225	-0.723884	-2.19478	1.44843	-1.0127	POTENCE_BY_Curdlan100_DOWN	NONE	NONE	NONE	POTENCE_BY_Curdlan100_DOWN	NONE	NONE	NONE	NONE
1434023_at	1434023_at	Cep120	-0.163061	-0.0491507	-0.29457	-0.0823585	-2.92658	-0.882148	-5.28688	-1.04521	-2.3603	-4.40474	0.0097578	0.39056	7.00474e-05	0.311224	0.031076	0.000427815	0.23441	-1.81002	2.59471	-0.85844	POTENCE_BY_Curdlan100_DOWN	NONE	NONE	NONE	POTENCE_BY_Curdlan100_DOWN	NONE	NONE	NONE	NONE
1425422_a_at	1425422_a_at	Parn	-0.131399	-0.0244364	-0.253624	-0.0977887	-2.347	-0.436474	-4.53014	-1.23508	-2.18314	-4.09366	0.0319087	0.668236	0.000329239	0.234361	0.0440242	0.000823363	-0.332248	-2.24277	1.85089	-0.659432	POTENCE_BY_Curdlan100_DOWN	NONE	NONE	NONE	POTENCE_BY_Curdlan100_DOWN	NONE	NONE	NONE	NONE
1415812_at	1415812_at	Gsn	-0.14446	-0.0372678	-0.279925	-0.0981971	-3.22649	-0.832369	-6.25207	-1.55084	-3.02558	-5.4197	0.0051911	0.417266	1.07632e-05	0.140196	0.00792982	5.3746e-05	-0.123732	-2.51785	2.90185	-0.818129	POTENCE_BY_Curdlan100_DOWN	NONE	NONE	NONE	POTENCE_BY_Curdlan100_DOWN	NONE	NONE	NONE	NONE
1433461_at	1433461_at	Sf3b2	-0.100948	-0.056566	-0.271891	-0.114377	-2.23335	-1.25145	-6.01524	-1.78929	-3.78189	-4.76379	0.0399209	0.228487	1.68493e-05	0.0922211	0.00159504	0.000202865	-1.08521	-2.06711	2.69668	-0.557281	POTENCE_BY_Curdlan100_DOWN	NONE	NONE	NONE	POTENCE_BY_Curdlan100_DOWN	NONE	NONE	NONE	NONE
1419538_at	1419538_at	Flt3	-0.33923	-0.0306758	-0.487679	-0.117773	-5.6776	-0.513413	-8.16216	-1.39381	-2.48456	-7.64875	3.23383e-05	0.614572	3.82558e-07	0.182145	0.0242272	8.94419e-07	3.16709	-1.9971	5.65165	-0.381391	POTENCE_BY_Curdlan100_DOWN	NONE	NONE	NONE	POTENCE_BY_Curdlan100_DOWN	NONE	NONE	NONE	NONE
1416703_at	1416703_at	Mapk14	-0.229625	0.0164494	-0.331085	-0.117909	-4.92933	0.353116	-7.10735	-1.78978	-2.17802	-7.46047	0.000144421	0.72854	2.27368e-06	0.0921393	0.044464	1.23178e-06	1.7093	-2.86691	3.88732	-0.48712	POTENCE_BY_Curdlan100_DOWN	NONE	NONE	NONE	POTENCE_BY_Curdlan100_DOWN	NONE	NONE	NONE	NONE
1416982_at	1416982_at	Foxo1	-0.206252	-0.032307	-0.365532	-0.126974	-3.4673	-0.543113	-6.14497	-1.50936	-2.67767	-5.60186	0.00311434	0.594424	1.3169e-05	0.150405	0.0163486	3.75088e-05	0.945648	-1.97854	3.62332	-0.273719	POTENCE_BY_Curdlan100_DOWN	NONE	NONE	NONE	POTENCE_BY_Curdlan100_DOWN	NONE	NONE	NONE	NONE
1439196_at	1439196_at	Hook3	-0.146318	-0.00545147	-0.278761	-0.126992	-2.43436	-0.0906985	-4.63787	-1.49399	-2.20352	-4.54717	0.0268022	0.928841	0.000263186	0.154342	0.0423139	0.000317763	-0.0612594	-2.40492	2.14226	-0.270678	POTENCE_BY_Curdlan100_DOWN	NONE	NONE	NONE	POTENCE_BY_Curdlan100_DOWN	NONE	NONE	NONE	NONE
1452747_at	1452747_at	Atp13a2	-0.204299	-0.00666251	-0.340233	-0.129272	-3.28442	-0.10711	-5.46978	-1.46955	-2.18536	-5.36267	0.00459182	0.916013	4.86655e-05	0.160779	0.0438347	6.02052e-05	0.872935	-2.30437	3.0583	-0.235629	POTENCE_BY_Curdlan100_DOWN	NONE	NONE	NONE	POTENCE_BY_Curdlan100_DOWN	NONE	NONE	NONE	NONE
1451726_at	1451726_at	Mtmr6	-0.181761	-0.0111287	-0.323303	-0.130413	-3.25316	-0.199182	-5.78648	-1.65049	-2.53332	-5.5873	0.00490618	0.844591	2.61635e-05	0.118035	0.0219514	3.85966e-05	0.568453	-2.48552	3.10178	-0.247885	POTENCE_BY_Curdlan100_DOWN	NONE	NONE	NONE	POTENCE_BY_Curdlan100_DOWN	NONE	NONE	NONE	NONE
1454960_at	1454960_at	Smad3	-0.309422	-0.043584	-0.48606	-0.133053	-5.25356	-0.739995	-8.25262	-1.5974	-2.99906	-7.51262	7.48864e-05	0.46986	3.30536e-07	0.129438	0.00838384	1.12674e-06	2.70677	-1.8068	5.70583	-0.203455	POTENCE_BY_Curdlan100_DOWN	NONE	NONE	NONE	POTENCE_BY_Curdlan100_DOWN	NONE	NONE	NONE	NONE
1416985_at	1416985_at	Sirpa	-0.355634	-0.00800804	-0.497942	-0.1343	-6.75053	-0.152006	-9.45177	-1.80258	-2.70124	-9.29976	4.29683e-06	0.881053	5.22634e-08	0.0900309	0.0155752	6.54226e-08	3.90328	-2.69525	6.60452	-0.210733	POTENCE_BY_Curdlan100_DOWN	NONE	NONE	NONE	POTENCE_BY_Curdlan100_DOWN	NONE	NONE	NONE	NONE
1445161_at	1445161_at	Usp6nl	-0.164194	-0.0199743	-0.325326	-0.141158	-2.74184	-0.333546	-5.43256	-1.66677	-2.69072	-5.09901	0.0143244	0.742987	5.23919e-05	0.114715	0.015916	0.00010226	0.237021	-2.17127	2.92774	-0.104404	POTENCE_BY_Curdlan100_DOWN	NONE	NONE	NONE	POTENCE_BY_Curdlan100_DOWN	NONE	NONE	NONE	NONE
1454741_s_at	1454741_s_at	Tmem164	-0.231268	-0.00270212	-0.400409	-0.166439	-4.02103	-0.0469813	-6.96187	-2.04627	-2.94084	-6.91489	0.000960168	0.963101	2.94119e-06	0.0572632	0.00947117	3.1981e-06	1.41299	-2.56105	4.35384	0.202112	POTENCE_BY_Curdlan100_DOWN	NONE	NONE	NONE	POTENCE_BY_Curdlan100_DOWN	NONE	NONE	NONE	NONE
1425933_a_at	1425933_a_at	Nt5c2	-0.213704	0.0065278	-0.39467	-0.187494	-2.82143	0.0861835	-5.21064	-1.75037	-2.38921	-5.29683	0.0121477	0.932374	8.16306e-05	0.0989085	0.0293365	6.86669e-05	0.841052	-1.8942	3.23026	0.350029	POTENCE_BY_Curdlan100_DOWN	NONE	NONE	NONE	POTENCE_BY_Curdlan100_DOWN	NONE	NONE	NONE	NONE
1450059_at	1450059_at	Fancg	-0.218131	-0.0105416	-0.430725	-0.202053	-3.07654	-0.14868	-6.07499	-2.01509	-2.99845	-5.92631	0.0071241	0.883636	1.5037e-05	0.0607466	0.0083945	1.99763e-05	0.960921	-1.96694	3.95937	0.519127	POTENCE_BY_Curdlan100_DOWN	NONE	NONE	NONE	POTENCE_BY_Curdlan100_DOWN	NONE	NONE	NONE	NONE
1428105_at	1428105_at	Tpx2	-0.157807	0.0352612	-0.325401	-0.202855	-2.56446	0.573017	-5.28797	-2.33099	-2.7235	-5.86098	0.0206063	0.574478	6.98958e-05	0.0329381	0.0148768	2.26527e-05	0.126871	-1.86457	2.85038	0.607355	POTENCE_BY_Curdlan100_DOWN	NONE	NONE	NONE	POTENCE_BY_Curdlan100_DOWN	NONE	NONE	NONE	NONE
1420563_at	1420563_at	Gria3	-0.176318	-0.0143978	-0.448339	-0.257624	-2.33928	-0.191022	-5.9483	-2.41689	-3.60902	-5.75728	0.0324012	0.850875	1.91507e-05	0.027757	0.00230386	2.7689e-05	0.349166	-1.79909	3.95819	1.00967	POTENCE_BY_Curdlan100_DOWN	NONE	NONE	NONE	POTENCE_BY_Curdlan100_DOWN	NONE	NONE	NONE	NONE
1418635_at	1418635_at	Etv3	-0.0317137	0.884926	0.773467	-0.0797456	-0.655509	18.2911	15.9872	-1.16553	16.6427	-2.30382	0.521313	2.87262e-12	2.29587e-11	0.260628	1.2382e-11	0.0347573	-2.44493	15.1906	12.8868	-1.02681	REDUCT_BY_GMCSF_UP	NONE	NONE	NONE	NONE	NONE	NONE	NONE	NONE
1434450_s_at	1434450_s_at	Adrbk2	-0.0526581	0.596936	0.438877	-0.105401	-1.01143	11.4657	8.42976	-1.43153	9.4412	-3.03593	0.326632	3.34062e-09	2.48998e-07	0.171229	5.30817e-08	0.0077593	-1.8697	8.58455	5.54862	-0.605737	REDUCT_BY_GMCSF_UP	NONE	NONE	NONE	NONE	NONE	NONE	NONE	NONE
1452901_at	1452901_at	Creb1	0.00562316	0.485682	0.338227	-0.153078	0.0962536	8.31359	5.78955	-1.85282	5.6933	-2.52404	0.924496	2.99699e-07	2.60082e-05	0.0821572	3.13624e-05	0.0223686	-2.47135	5.74599	3.22195	0.0372558	REDUCT_BY_GMCSF_UP	NONE	NONE	NONE	NONE	NONE	NONE	NONE	NONE
1451645_at	1451645_at	Fbrs	0.00682245	0.354432	0.201225	-0.160029	0.149356	7.75917	4.40519	-2.47723	4.25584	-3.35398	0.883111	7.42956e-07	0.000427406	0.0245877	0.0005848	0.00396197	-3.13442	4.4754	1.12142	0.155252	REDUCT_BY_GMCSF_UP	NONE	NONE	NONE	NONE	NONE	NONE	NONE	NONE
1442107_at	1442107_at	Flnb	0.00151926	0.340839	0.174492	-0.167866	0.0202015	4.53212	2.32022	-1.57834	2.30002	-2.2119	0.984129	0.00032788	0.0336485	0.133754	0.0350191	0.0416279	-1.97434	2.53758	0.325673	0.167982	REDUCT_BY_GMCSF_UP	NONE	NONE	NONE	NONE	NONE	NONE	NONE	NONE
1427014_at	1427014_at	Dennd4b	0.013809	0.31837	0.157243	-0.174936	0.267047	6.15682	3.04085	-2.39215	2.77381	-3.11596	0.792793	1.28774e-05	0.00767942	0.0291649	0.0134083	0.00655629	-2.63373	3.25604	0.140074	0.340988	REDUCT_BY_GMCSF_UP	NONE	NONE	NONE	NONE	NONE	NONE	NONE	NONE
1416249_at	1416249_at	Nadk	0.0248038	0.485963	0.279181	-0.231585	0.510643	10.0047	5.7476	-3.37129	5.23696	-4.25708	0.616468	2.35862e-08	2.82151e-05	0.00381902	7.74251e-05	0.000583271	-2.57746	6.91658	2.6595	1.18767	REDUCT_BY_GMCSF_UP	NONE	NONE	NONE	NONE	NONE	NONE	NONE	NONE
1430612_at	1430612_at	1810033B17Rik	0.0208125	0.757161	0.522083	-0.25589	0.29244	10.639	7.33589	-2.54245	7.04345	-3.30312	0.773651	9.84431e-09	1.52622e-06	0.0215489	2.54496e-06	0.00441329	-1.81524	8.53133	5.22821	1.05209	REDUCT_BY_GMCSF_UP	NONE	NONE	NONE	NONE	NONE	NONE	NONE	NONE
1444009_at	1444009_at	Rassf4	-0.000775678	0.678645	0.407429	-0.27044	-0.00967575	8.46536	5.08223	-2.38539	5.09191	-3.38313	0.992398	2.3533e-07	0.000105796	0.0295611	0.000103742	0.00372425	-1.86141	6.59427	3.21114	1.06233	REDUCT_BY_GMCSF_UP	NONE	NONE	NONE	NONE	NONE	NONE	NONE	NONE
1455840_at	1455840_at	Rapgef5	-0.00774552	1.04566	0.475232	-0.562679	-0.0982618	13.2655	6.02893	-5.04754	6.12719	-7.23656	0.922926	3.88144e-10	1.64151e-05	0.00011351	1.36196e-05	1.81335e-06	-1.80468	11.3625	4.12598	3.70196	REDUCT_BY_GMCSF_UP	NONE	NONE	NONE	NONE	NONE	NONE	NONE	NONE
1427301_at	1427301_at	Cd48	-0.0286178	-0.22958	-0.129392	0.128806	-0.681912	-5.47049	-3.08318	2.17027	-2.40127	2.38731	0.504898	4.85968e-05	0.00702515	0.0451373	0.0286384	0.029448	-2.89232	1.89626	-0.491053	-0.357097	REDUCT_BY_GMCSF_DOWN	NONE	NONE	NONE	NONE	NONE	NONE	NONE	NONE
1426749_at	1426749_at	Prmt3	0.410571	-0.0386763	0.279272	-0.092622	6.98268	-0.657777	4.74966	-1.11387	-2.23302	5.40743	2.83434e-06	0.519891	0.000208862	0.28154	0.0399459	5.50724e-05	4.43159	-1.89331	2.19857	-0.690024	REDUCT_BY_Curdlan100_UP	NONE	NONE	NONE	NONE	NONE	NONE	NONE	NONE
1428073_a_at	1428073_a_at	Nup88	0.252431	-0.0206749	0.13798	-0.0937759	5.08704	-0.416645	2.7806	-1.33628	-2.30644	3.19725	0.00010477	0.682389	0.013221	0.199868	0.0345779	0.00552234	2.06421	-2.60618	-0.242229	-0.801179	REDUCT_BY_Curdlan100_UP	NONE	NONE	NONE	NONE	NONE	NONE	NONE	NONE
1448682_at	1448682_at	Dynll1	0.241695	-0.0110584	0.127215	-0.103421	5.39057	-0.246639	2.83731	-1.63103	-2.55326	3.08395	5.69513e-05	0.808277	0.0117535	0.122111	0.021081	0.00701383	2.04509	-3.09884	-0.50817	-0.734584	REDUCT_BY_Curdlan100_UP	NONE	NONE	NONE	NONE	NONE	NONE	NONE	NONE
1451262_a_at	1451262_a_at	Aimp2	0.464301	-0.0230536	0.331528	-0.109719	7.51634	-0.373203	5.36694	-1.25596	-2.1494	5.74015	1.11962e-06	0.713821	5.96943e-05	0.226889	0.0469973	2.86269e-05	5.08806	-2.05507	2.93867	-0.461093	REDUCT_BY_Curdlan100_UP	NONE	NONE	NONE	NONE	NONE	NONE	NONE	NONE
1416146_at	1416146_at	Hspa4	0.304851	-0.0119475	0.182902	-0.110001	5.67129	-0.222265	3.40262	-1.44703	-2.26867	3.62488	3.27398e-05	0.826877	0.00357321	0.166905	0.0372495	0.00222742	2.88076	-2.56826	0.612094	-0.526173	REDUCT_BY_Curdlan100_UP	NONE	NONE	NONE	NONE	NONE	NONE	NONE	NONE
1424151_at	1424151_at	Aimp2	0.499846	-0.0045812	0.377582	-0.117683	9.24449	-0.0847278	6.98326	-1.53902	-2.26123	7.06799	7.10346e-08	0.933513	2.83144e-06	0.143043	0.0377977	2.437e-06	6.47029	-2.68947	4.20906	-0.422635	REDUCT_BY_Curdlan100_UP	NONE	NONE	NONE	NONE	NONE	NONE	NONE	NONE
1456383_at	1456383_at	Rsl1d1	0.405018	-0.0116329	0.270977	-0.122408	6.71506	-0.19287	4.49271	-1.43506	-2.22235	4.68558	4.58185e-06	0.84945	0.000355961	0.170237	0.0407879	0.000238425	4.22811	-2.29408	2.00576	-0.323479	REDUCT_BY_Curdlan100_UP	NONE	NONE	NONE	NONE	NONE	NONE	NONE	NONE
1424473_at	1424473_at	Polr2h	0.399277	0.0176126	0.291863	-0.125026	8.21659	0.362444	6.00616	-1.81929	-2.21042	5.64372	3.5031e-07	0.721691	1.71437e-05	0.0873409	0.0417483	3.45537e-05	5.12978	-2.72436	2.91936	-0.363405	REDUCT_BY_Curdlan100_UP	NONE	NONE	NONE	NONE	NONE	NONE	NONE	NONE
1415771_at	1415771_at	Ncl	0.373324	-0.0156494	0.217143	-0.140531	6.5611	-0.275035	3.81625	-1.74642	-2.74485	4.09128	6.06688e-06	0.786756	0.00148271	0.0996094	0.0142356	0.000827518	3.92487	-2.36119	1.18002	-0.117668	REDUCT_BY_Curdlan100_UP	NONE	NONE	NONE	NONE	NONE	NONE	NONE	NONE
1427650_a_at	1427650_a_at	Runx1	0.327577	-0.0358113	0.151203	-0.140563	5.11484	-0.559163	2.3609	-1.55194	-2.75394	2.92006	9.90349e-05	0.583675	0.031039	0.139932	0.0139707	0.0098916	2.77272	-1.78296	0.0187763	-0.104189	REDUCT_BY_Curdlan100_UP	NONE	NONE	NONE	NONE	NONE	NONE	NONE	NONE
1451265_at	1451265_at	Ccdc115	0.385248	0.0154293	0.253991	-0.146687	7.7741	0.311356	5.12539	-2.09308	-2.6487	4.81404	7.24646e-07	0.759489	9.69441e-05	0.0523734	0.0173499	0.000182927	4.74718	-2.71556	2.09847	-0.0472785	REDUCT_BY_Curdlan100_UP	NONE	NONE	NONE	NONE	NONE	NONE	NONE	NONE
1426853_at	1426853_at	Set	0.33382	0.0314736	0.217431	-0.147863	6.56038	0.618533	4.27304	-2.05476	-2.28734	3.65451	6.07486e-06	0.544797	0.000564007	0.0563463	0.0359058	0.00209136	3.61251	-2.32933	1.32518	-0.0296963	REDUCT_BY_Curdlan100_UP	NONE	NONE	NONE	NONE	NONE	NONE	NONE	NONE
1428560_at	1428560_at	Xpo5	0.332195	0.000867274	0.182725	-0.150338	6.03745	0.0157622	3.32091	-1.93203	-2.71654	3.30515	1.61504e-05	0.987616	0.0042499	0.0709832	0.015092	0.00439435	3.31129	-2.7104	0.594755	0.0043416	REDUCT_BY_Curdlan100_UP	NONE	NONE	NONE	NONE	NONE	NONE	NONE	NONE
1425195_a_at	1425195_a_at	NA	0.288612	0.000214429	0.137804	-0.151022	5.4771	0.0040693	2.61516	-2.02658	-2.86194	2.61109	4.79649e-05	0.996803	0.0185826	0.059442	0.0111664	0.0187378	2.63049	-2.84254	-0.231448	0.013718	REDUCT_BY_Curdlan100_UP	NONE	NONE	NONE	NONE	NONE	NONE	NONE	NONE
1454979_at	1454979_at	Diap1	0.38536	-0.0317861	0.201238	-0.152336	8.22118	-0.678117	4.29317	-2.29802	-3.92801	4.97128	3.47723e-07	0.50724	0.00054064	0.0351573	0.00116946	0.000132566	5.02111	-2.52195	1.0931	0.0352317	REDUCT_BY_Curdlan100_UP	NONE	NONE	NONE	NONE	NONE	NONE	NONE	NONE
1435076_at	1435076_at	Fam57a	0.517337	0.0105947	0.374464	-0.153468	8.5341	0.174773	6.17723	-1.79014	-2.35687	6.00246	2.11114e-07	0.863417	1.23906e-05	0.0920794	0.0312887	1.72655e-05	6.05967	-2.29966	3.7028	0.0404551	REDUCT_BY_Curdlan100_UP	NONE	NONE	NONE	NONE	NONE	NONE	NONE	NONE
1448646_at	1448646_at	Wdr12	0.517058	-0.00832131	0.354488	-0.154248	7.18133	-0.115573	4.92343	-1.51485	-2.2579	5.039	1.99691e-06	0.909407	0.000146174	0.149018	0.0380459	0.000115496	5.098	-1.96775	2.8401	0.0417203	REDUCT_BY_Curdlan100_UP	NONE	NONE	NONE	NONE	NONE	NONE	NONE	NONE
1456597_at	1456597_at	Heatr3	0.355115	0.00266508	0.198914	-0.158866	5.12016	0.0384261	2.868	-1.61969	-2.25216	2.82958	9.79748e-05	0.969816	0.0110263	0.124541	0.0384766	0.0119439	2.95741	-2.12432	0.705254	0.0903939	REDUCT_BY_Curdlan100_UP	NONE	NONE	NONE	NONE	NONE	NONE	NONE	NONE
1452176_at	1452176_at	Nup153	0.330264	-0.0273057	0.140677	-0.162281	6.18662	-0.511499	2.63521	-2.14954	-3.55141	3.14671	1.21732e-05	0.615882	0.0178361	0.0469843	0.00260428	0.00614454	3.37677	-2.29835	-0.174641	0.162675	REDUCT_BY_Curdlan100_UP	NONE	NONE	NONE	NONE	NONE	NONE	NONE	NONE
1448230_at	1448230_at	Usp10	0.432884	-0.0365357	0.233884	-0.162464	6.84733	-0.577919	3.69956	-1.81716	-3.14777	4.27748	3.60926e-06	0.571241	0.00190023	0.0876807	0.00613085	0.000558767	4.47464	-1.79477	1.32687	0.139411	REDUCT_BY_Curdlan100_UP	NONE	NONE	NONE	NONE	NONE	NONE	NONE	NONE
1424990_at	1424990_at	Orai1	0.534942	0.00571456	0.377078	-0.163579	7.74424	0.0827284	5.45887	-1.6745	-2.28537	5.37614	7.61761e-07	0.935078	4.97284e-05	0.113167	0.0360452	5.86106e-05	5.57272	-2.08879	3.28735	0.139005	REDUCT_BY_Curdlan100_UP	NONE	NONE	NONE	NONE	NONE	NONE	NONE	NONE
1454214_a_at	1454214_a_at	Znhit6	0.456583	-0.0195866	0.273281	-0.163715	6.71831	-0.288203	4.02115	-1.70339	-2.69716	4.30935	4.55496e-06	0.776835	0.000959922	0.107541	0.0157064	0.000522564	4.51116	-1.91894	1.814	0.142701	REDUCT_BY_Curdlan100_UP	NONE	NONE	NONE	NONE	NONE	NONE	NONE	NONE
1429054_at	1429054_at	Mrpl47	0.335113	0.0103032	0.17978	-0.165636	6.37831	0.196104	3.42181	-2.22923	-2.9565	3.22571	8.50257e-06	0.84696	0.00343046	0.0402437	0.00916594	0.00519972	3.52331	-2.65889	0.566816	0.210441	REDUCT_BY_Curdlan100_UP	NONE	NONE	NONE	NONE	NONE	NONE	NONE	NONE
1448918_at	1448918_at	Slco3a1	0.440595	0.0180531	0.290117	-0.168532	6.60186	0.270507	4.3471	-1.78563	-2.25476	4.07659	5.63054e-06	0.790176	0.00048275	0.0928322	0.0382808	0.000853635	4.35427	-1.97708	2.09951	0.196347	REDUCT_BY_Curdlan100_UP	NONE	NONE	NONE	NONE	NONE	NONE	NONE	NONE
1428255_at	1428255_at	Luc7l	0.295311	0.0345477	0.1611	-0.168758	5.30537	0.620662	2.89423	-2.14381	-2.41115	2.27357	6.75024e-05	0.543429	0.0104398	0.0475068	0.0280782	0.0368926	2.61057	-2.07415	0.19942	0.238295	REDUCT_BY_Curdlan100_UP	NONE	NONE	NONE	NONE	NONE	NONE	NONE	NONE
1429461_at	1429461_at	Ints2	0.34058	0.0152977	0.185838	-0.170039	5.50805	0.247403	3.00548	-1.94452	-2.50257	2.75808	4.51181e-05	0.807695	0.00827159	0.0693503	0.0233617	0.0138517	3.08217	-2.17848	0.579597	0.229163	REDUCT_BY_Curdlan100_UP	NONE	NONE	NONE	NONE	NONE	NONE	NONE	NONE
1417559_at	1417559_at	Sfxn1	0.499284	-0.0342849	0.294265	-0.170734	7.77727	-0.534051	4.58372	-1.88055	-3.19355	5.11777	7.20816e-07	0.600536	0.000294503	0.0780792	0.00556566	9.84508e-05	5.44074	-1.80248	2.24719	0.228377	REDUCT_BY_Curdlan100_UP	NONE	NONE	NONE	NONE	NONE	NONE	NONE	NONE
1459874_s_at	1459874_s_at	Mtmr4	0.371028	-0.0427468	0.157237	-0.171044	6.47163	-0.745608	2.74259	-2.1096	-3.72903	3.4882	7.15266e-06	0.466553	0.0143021	0.0507406	0.00178478	0.00297897	3.85526	-1.87075	0.126231	0.259551	REDUCT_BY_Curdlan100_UP	NONE	NONE	NONE	NONE	NONE	NONE	NONE	NONE
1455035_s_at	1455035_s_at	Nop56	0.682789	0.02211	0.532106	-0.172794	11.4352	0.370294	8.9116	-2.04631	-2.52362	8.5413	3.47256e-09	0.715946	1.17475e-07	0.0572591	0.0223874	2.08733e-07	8.92305	-2.14188	6.39943	0.269935	REDUCT_BY_Curdlan100_UP	NONE	NONE	NONE	NONE	NONE	NONE	NONE	NONE
1422709_a_at	1422709_a_at	Wdr46	0.542335	0.0176698	0.385778	-0.174227	9.59392	0.312579	6.82442	-2.17936	-2.7695	6.51184	4.24611e-08	0.758576	3.76089e-06	0.0443483	0.0135282	6.64156e-06	6.94042	-2.34092	4.17092	0.303052	REDUCT_BY_Curdlan100_UP	NONE	NONE	NONE	NONE	NONE	NONE	NONE	NONE
1416345_at	1416345_at	Timm8a1	0.577588	0.019792	0.421733	-0.175647	9.01769	0.309005	6.58437	-1.93912	-2.43332	6.27536	9.99346e-08	0.761244	5.81362e-06	0.0700528	0.026858	1.03034e-05	6.67579	-2.03289	4.24247	0.283143	REDUCT_BY_Curdlan100_UP	NONE	NONE	NONE	NONE	NONE	NONE	NONE	NONE
1422527_at	1422527_at	H2-DMa	0.394758	0.00264325	0.212447	-0.184954	6.00174	0.0401868	3.22996	-1.98836	-2.77178	3.18977	1.72892e-05	0.968434	0.00515313	0.0638856	0.0134648	0.00561028	3.7212	-2.24035	0.949421	0.375774	REDUCT_BY_Curdlan100_UP	NONE	NONE	NONE	NONE	NONE	NONE	NONE	NONE
1460035_at	1460035_at	Phb2	0.336841	0.0106765	0.162277	-0.18524	6.20119	0.196554	2.98751	-2.4114	-3.21368	2.79095	1.18435e-05	0.846614	0.00858943	0.0280638	0.00533367	0.0129405	3.43971	-2.56493	0.226026	0.458741	REDUCT_BY_Curdlan100_UP	NONE	NONE	NONE	NONE	NONE	NONE	NONE	NONE
1420839_at	1420839_at	Plekha3	0.339719	0.0142341	0.168506	-0.185447	4.93276	0.206681	2.44673	-1.90404	-2.48604	2.24005	0.000143411	0.838826	0.0261446	0.0747664	0.024155	0.0394008	2.75474	-1.97134	0.268707	0.363945	REDUCT_BY_Curdlan100_UP	NONE	NONE	NONE	NONE	NONE	NONE	NONE	NONE
1416497_at	1416497_at	Pdia4	0.834117	-0.0402904	0.606239	-0.187587	13.7895	-0.666078	10.0223	-2.19286	-3.76726	10.6884	2.17097e-10	0.514706	2.30084e-08	0.0432002	0.00164545	9.21271e-09	11.3098	-1.81371	7.5425	0.439391	REDUCT_BY_Curdlan100_UP	NONE	NONE	NONE	NONE	NONE	NONE	NONE	NONE
1419743_s_at	1419743_s_at	Carm1	0.344798	-0.00301469	0.153839	-0.187945	5.61939	-0.0491323	2.50721	-2.1659	-3.11218	2.55634	3.62403e-05	0.961413	0.0231435	0.0455206	0.00660875	0.0209493	3.17475	-2.39551	0.0625659	0.43728	REDUCT_BY_Curdlan100_UP	NONE	NONE	NONE	NONE	NONE	NONE	NONE	NONE
1417560_at	1417560_at	Sfxn1	0.446552	-0.0149492	0.239372	-0.19223	7.57819	-0.253695	4.06225	-2.30675	-3.51593	4.31595	1.00784e-06	0.802913	0.00087992	0.0345565	0.00280839	0.00051537	5.03262	-2.29187	1.51669	0.506761	REDUCT_BY_Curdlan100_UP	NONE	NONE	NONE	NONE	NONE	NONE	NONE	NONE
1448563_at	1448563_at	NA	0.406499	0.00920751	0.2204	-0.195307	6.35169	0.143871	3.44382	-2.15791	-2.90787	3.29995	8.93426e-06	0.887372	0.00327371	0.0462304	0.0101467	0.00444309	4.00789	-2.19993	1.10002	0.50059	REDUCT_BY_Curdlan100_UP	NONE	NONE	NONE	NONE	NONE	NONE	NONE	NONE
1435586_at	1435586_at	Pcid2	0.732424	-0.000342764	0.534658	-0.197423	10.7999	-0.00505419	7.88375	-2.05845	-2.91614	7.88881	7.93736e-09	0.996029	6.03785e-07	0.0559522	0.00997297	5.98751e-07	8.58808	-2.20676	5.67194	0.494463	REDUCT_BY_Curdlan100_UP	NONE	NONE	NONE	NONE	NONE	NONE	NONE	NONE
1454711_at	1454711_at	Trio	0.561792	-0.0507072	0.312721	-0.198364	10.8139	-0.976058	6.01954	-2.69993	-4.79434	6.9956	7.79108e-09	0.343343	1.67115e-05	0.015617	0.000190491	2.77008e-06	7.92654	-1.91128	3.1322	0.658278	REDUCT_BY_Curdlan100_UP	NONE	NONE	NONE	NONE	NONE	NONE	NONE	NONE
1437500_at	1437500_at	Noc3l	0.457314	0.012454	0.269962	-0.199807	7.22632	0.196793	4.26584	-2.23253	-2.96048	4.06905	1.846e-06	0.84643	0.000572619	0.0399847	0.00908988	0.000867363	4.85607	-2.17345	1.89559	0.556511	REDUCT_BY_Curdlan100_UP	NONE	NONE	NONE	NONE	NONE	NONE	NONE	NONE
1416283_at	1416283_at	Gart	0.431843	-0.0106951	0.213455	-0.207693	7.16979	-0.177568	3.54395	-2.4383	-3.62584	3.72152	2.03766e-06	0.861257	0.00264594	0.0265911	0.00222289	0.00181354	4.67937	-2.31284	1.05354	0.677309	REDUCT_BY_Curdlan100_UP	NONE	NONE	NONE	NONE	NONE	NONE	NONE	NONE
1423596_at	1423596_at	Nek6	1.02936	-0.0259345	0.790393	-0.213031	18.0609	-0.455042	13.8681	-2.64303	-4.19285	14.3231	3.49685e-12	0.655099	1.99317e-10	0.0175529	0.000667786	1.22458e-10	15.429	-2.17683	11.2362	0.782014	REDUCT_BY_Curdlan100_UP	NONE	NONE	NONE	NONE	NONE	NONE	NONE	NONE
1428090_at	1428090_at	Ptcd3	0.380163	0.00550921	0.161954	-0.223719	5.78063	0.0837712	2.46262	-2.40543	-3.31802	2.37884	2.64619e-05	0.934262	0.0253224	0.0284012	0.00427608	0.0299495	3.49978	-2.19708	0.181767	0.792624	REDUCT_BY_Curdlan100_UP	NONE	NONE	NONE	NONE	NONE	NONE	NONE	NONE
1415828_a_at	1415828_a_at	Serp1	0.489321	-0.0654797	0.194308	-0.229533	10.8316	-1.44945	4.30119	-3.59276	-6.53039	5.75065	7.61004e-09	0.166235	0.000531598	0.00238496	6.4188e-06	2.80484e-05	7.51119	-1.87093	0.980803	1.24489	REDUCT_BY_Curdlan100_UP	NONE	NONE	NONE	NONE	NONE	NONE	NONE	NONE
1435544_at	1435544_at	NA	0.34629	0.0382502	0.152747	-0.231794	7.18138	0.793235	3.16767	-3.39902	-4.01371	2.37444	1.99673e-06	0.43907	0.00587851	0.00360062	0.000975166	0.0302138	4.07067	-2.31747	0.0569655	1.19942	REDUCT_BY_Curdlan100_UP	NONE	NONE	NONE	NONE	NONE	NONE	NONE	NONE
1434873_a_at	1434873_a_at	Acap1	0.368718	0.0293531	0.158199	-0.239872	6.40423	0.509831	2.74775	-2.94603	-3.65648	2.23792	8.10286e-06	0.617024	0.0141505	0.00936898	0.0020826	0.0395651	3.7989	-2.0955	0.142416	1.10378	REDUCT_BY_Curdlan100_UP	NONE	NONE	NONE	NONE	NONE	NONE	NONE	NONE
1416106_at	1416106_at	Kti12	0.535858	0.0505914	0.337024	-0.249425	10.1393	0.957268	6.37702	-3.3372	-3.76225	5.41975	1.95284e-08	0.352458	8.52293e-06	0.00410556	0.00166306	5.37408e-05	7.30104	-1.88097	3.53879	1.33027	REDUCT_BY_Curdlan100_UP	NONE	NONE	NONE	NONE	NONE	NONE	NONE	NONE
1451016_at	1451016_at	Ifrd2	0.722121	0.00596912	0.476271	-0.251819	9.88433	0.0817049	6.51916	-2.43731	-3.36517	6.43745	2.79683e-08	0.935879	6.55272e-06	0.0266439	0.00386898	7.61907e-06	7.83114	-1.97148	4.46597	0.985485	REDUCT_BY_Curdlan100_UP	NONE	NONE	NONE	NONE	NONE	NONE	NONE	NONE
1418279_a_at	1418279_a_at	Akap1	0.517566	0.0248703	0.289248	-0.253189	8.17364	0.392763	4.56793	-2.82735	-3.60571	4.17517	3.75509e-07	0.699599	0.000304332	0.0119994	0.00232017	0.000693159	5.80477	-1.9761	2.19906	1.1523	REDUCT_BY_Curdlan100_UP	NONE	NONE	NONE	NONE	NONE	NONE	NONE	NONE
1437325_x_at	1437325_x_at	Aldh18a1	1.09732	0.0170963	0.858806	-0.255615	15.8126	0.24636	12.3755	-2.60458	-3.43708	12.1291	2.71674e-11	0.808489	1.08977e-09	0.0189886	0.00332097	1.466e-09	13.6511	-1.91516	10.214	1.07616	REDUCT_BY_Curdlan100_UP	NONE	NONE	NONE	NONE	NONE	NONE	NONE	NONE
1454905_at	1454905_at	Ibtk	0.560448	0.0168264	0.316407	-0.260867	11.778	0.353613	6.6494	-3.8765	-5.12859	6.29578	2.25653e-09	0.728175	5.16258e-06	0.00130457	9.63199e-05	9.91697e-06	8.62569	-2.79869	3.4971	1.64749	REDUCT_BY_Curdlan100_UP	NONE	NONE	NONE	NONE	NONE	NONE	NONE	NONE
1435333_at	1435333_at	Ndufaf4	0.474634	2.7366e-05	0.21275	-0.261912	6.82422	0.000393464	3.05889	-2.66277	-3.76533	3.05849	3.76225e-06	0.999691	0.0073937	0.0168564	0.00165218	0.00739982	4.66754	-2.15628	0.902208	1.13777	REDUCT_BY_Curdlan100_UP	NONE	NONE	NONE	NONE	NONE	NONE	NONE	NONE
1428951_at	1428951_at	Nol8	0.434467	0.000732303	0.160127	-0.275072	5.85554	0.00986964	2.15811	-2.62145	-3.69743	2.14825	2.28918e-05	0.992245	0.046212	0.0183452	0.00190888	0.047102	3.83391	-2.01176	0.136485	1.19195	REDUCT_BY_Curdlan100_UP	NONE	NONE	NONE	NONE	NONE	NONE	NONE	NONE
1428506_at	1428506_at	Atic	0.53122	-0.0515715	0.198274	-0.281374	10.4918	-1.01856	3.91599	-3.92957	-6.57581	4.93455	1.20143e-08	0.323338	0.00119966	0.00116559	5.90544e-06	0.000142888	7.52924	-1.944	0.953432	1.83473	REDUCT_BY_Curdlan100_UP	NONE	NONE	NONE	NONE	NONE	NONE	NONE	NONE
1428229_at	1428229_at	Prkd3	0.581753	-0.0189703	0.264602	-0.29818	11.5362	-0.376182	5.24707	-4.18106	-6.2891	5.62325	3.05531e-09	0.711647	7.58687e-05	0.000684586	1.00418e-05	3.59672e-05	8.56166	-2.59832	2.27256	2.07777	REDUCT_BY_Curdlan100_UP	NONE	NONE	NONE	NONE	NONE	NONE	NONE	NONE
1419046_at	1419046_at	Fam203a	0.52143	-0.0158193	0.196805	-0.308806	7.70737	-0.233828	2.90901	-3.22761	-4.79836	3.14284	8.10358e-07	0.818039	0.0101226	0.00517882	0.000188923	0.00619492	5.49019	-1.98335	0.691831	1.65983	REDUCT_BY_Curdlan100_UP	NONE	NONE	NONE	NONE	NONE	NONE	NONE	NONE
1429792_at	1429792_at	Btbd19	0.51026	0.0160627	0.211279	-0.315043	7.17666	0.225917	2.97158	-3.13318	-4.20507	2.74567	2.0133e-06	0.824083	0.00888089	0.00632245	0.000650792	0.0142116	5.06695	-1.88379	0.861877	1.64139	REDUCT_BY_Curdlan100_UP	NONE	NONE	NONE	NONE	NONE	NONE	NONE	NONE
1427997_at	1427997_at	Ndufaf4	0.590923	0.0263178	0.302143	-0.315098	9.72626	0.433177	4.9731	-3.66729	-4.75316	4.53992	3.50654e-08	0.670581	0.000132076	0.00203526	0.000207359	0.000322598	7.25734	-2.03574	2.50418	1.92151	REDUCT_BY_Curdlan100_UP	NONE	NONE	NONE	NONE	NONE	NONE	NONE	NONE
1433745_at	1433745_at	Trio	0.67834	0.0360792	0.391523	-0.322897	12.7804	0.679757	7.37656	-4.30176	-5.40385	6.6968	6.7631e-10	0.506227	1.42274e-06	0.000530966	5.54666e-05	4.73613e-06	9.9543	-2.14635	4.55046	2.3034	REDUCT_BY_Curdlan100_UP	NONE	NONE	NONE	NONE	NONE	NONE	NONE	NONE
1422938_at	1422938_at	Bcl2	0.445355	0.0300398	0.137934	-0.337461	7.94635	0.535992	2.46112	-4.25765	-5.48523	1.92513	5.44438e-07	0.599225	0.0253987	0.000582579	4.72001e-05	0.0718993	5.26994	-2.14042	-0.215289	2.36514	REDUCT_BY_Curdlan100_UP	NONE	NONE	NONE	NONE	NONE	NONE	NONE	NONE
1452203_at	1452203_at	Nabp1	1.10275	0.0467146	0.811365	-0.338099	20.3042	0.860123	14.9391	-4.40187	-5.36506	14.079	5.63169e-13	0.402233	6.46632e-11	0.000430391	5.99188e-05	1.58768e-10	17.5423	-1.90172	12.1773	2.44895	REDUCT_BY_Curdlan100_UP	NONE	NONE	NONE	NONE	NONE	NONE	NONE	NONE
1452324_at	1452324_at	Pvt1	0.639092	0.0129381	0.22211	-0.42992	10.1315	0.205108	3.52112	-4.81931	-6.61043	3.31601	1.97403e-08	0.840035	0.00277758	0.000180955	5.54305e-06	0.00429433	7.75359	-2.17285	1.14316	3.13784	REDUCT_BY_Curdlan100_UP	NONE	NONE	NONE	NONE	NONE	NONE	NONE	NONE
1426806_at	1426806_at	Nabp1	1.09116	-0.0070998	0.641767	-0.442291	16.2764	-0.105905	9.57299	-4.66512	-6.70338	9.6789	1.74374e-11	0.916954	4.37737e-08	0.000248737	4.67991e-06	3.75429e-08	14.0389	-2.13159	7.3355	3.08298	REDUCT_BY_Curdlan100_UP	NONE	NONE	NONE	NONE	NONE	NONE	NONE	NONE
1434283_at	1434283_at	Arid5b	-0.71032	-0.0350498	-0.449238	0.296132	-12.251	-0.604507	-7.74805	3.61149	4.50292	-7.14354	1.26525e-09	0.553854	7.56918e-07	0.00229178	0.000348459	2.13359e-06	9.6639	-1.98256	5.16098	1.78216	REDUCT_BY_Curdlan100_DOWN	NONE	NONE	NONE	NONE	NONE	NONE	NONE	NONE
1416796_at	1416796_at	Nck2	-0.563899	0.0091189	-0.283223	0.271557	-8.08512	0.130746	-4.06082	2.75316	4.0243	-4.19157	4.33618e-07	0.897581	0.000882589	0.0139933	0.00095353	0.000669587	5.93444	-2.01994	1.91014	1.2324	REDUCT_BY_Curdlan100_DOWN	NONE	NONE	NONE	NONE	NONE	NONE	NONE	NONE
1451794_at	1451794_at	Tmcc3	-0.73485	0.0102056	-0.470494	0.25415	-11.9761	0.166325	-7.66782	2.92883	4.30831	-7.83415	1.76685e-09	0.869953	8.66104e-07	0.00971213	0.000523705	6.55608e-07	9.53153	-2.27828	5.22322	1.20023	REDUCT_BY_Curdlan100_DOWN	NONE	NONE	NONE	NONE	NONE	NONE	NONE	NONE
1448596_at	1448596_at	Slc6a8	-0.564952	0.0191493	-0.325734	0.220069	-8.71716	0.295472	-5.02605	2.40108	3.69112	-5.32152	1.58541e-07	0.771375	0.000118577	0.028649	0.00193468	6.53582e-05	6.40268	-2.01902	2.71156	0.764494	REDUCT_BY_Curdlan100_DOWN	NONE	NONE	NONE	NONE	NONE	NONE	NONE	NONE
1429415_at	1429415_at	Zmynd8	-0.371023	-0.059709	-0.232792	0.19794	-7.4436	-1.1979	-4.67037	2.80802	2.77324	-3.47246	1.26788e-06	0.248135	0.00024605	0.0124906	0.0134242	0.00308034	4.43425	-1.81145	1.66101	0.680085	REDUCT_BY_Curdlan100_DOWN	NONE	NONE	NONE	NONE	NONE	NONE	NONE	NONE
1451386_at	1451386_at	Blvrb	-0.365345	-0.0250711	-0.198373	0.192042	-6.09816	-0.418475	-3.31116	2.26662	2.78701	-2.89268	1.43898e-05	0.681078	0.00433877	0.0374	0.0130468	0.0104735	3.59443	-2.08525	0.807426	0.496213	REDUCT_BY_Curdlan100_DOWN	NONE	NONE	NONE	NONE	NONE	NONE	NONE	NONE
1423507_a_at	1423507_a_at	Sirt2	-0.304295	-0.0455626	-0.164292	0.185565	-6.25774	-0.936984	-3.37863	2.69839	2.87911	-2.44164	1.06494e-05	0.362485	0.00376001	0.0156667	0.010774	0.0264131	3.17303	-2.14773	0.293913	0.517168	REDUCT_BY_Curdlan100_DOWN	NONE	NONE	NONE	NONE	NONE	NONE	NONE	NONE
1449875_s_at	1449875_s_at	NA	-0.300307	-0.04477	-0.162708	0.182369	-6.37792	-0.950828	-3.4556	2.73873	2.92232	-2.50477	8.50865e-06	0.35562	0.00319277	0.0144166	0.009845	0.0232579	3.19222	-2.23488	0.269894	0.486098	REDUCT_BY_Curdlan100_DOWN	NONE	NONE	NONE	NONE	NONE	NONE	NONE	NONE
1460235_at	1460235_at	Scarb2	-0.424102	-0.0180131	-0.263606	0.17851	-8.43385	-0.358214	-5.24216	2.51016	3.19169	-4.88394	2.47386e-07	0.724794	7.66202e-05	0.0230057	0.00558758	0.000158477	5.4509	-2.62474	2.2592	0.400895	REDUCT_BY_Curdlan100_DOWN	NONE	NONE	NONE	NONE	NONE	NONE	NONE	NONE
1448919_at	1448919_at	Cd302	-0.398264	0.0248996	-0.200135	0.17323	-6.87129	0.429595	-3.45295	2.11337	3.41835	-3.88254	3.45745e-06	0.673132	0.00321083	0.0503749	0.0034558	0.00128795	4.28332	-2.15837	0.864978	0.283397	REDUCT_BY_Curdlan100_DOWN	NONE	NONE	NONE	NONE	NONE	NONE	NONE	NONE
1438659_x_at	1438659_x_at	Chchd6	-0.352569	-0.0311437	-0.214505	0.169208	-5.84461	-0.516275	-3.55589	1.98343	2.28872	-3.03962	2.33799e-05	0.612616	0.00257955	0.0644799	0.0358081	0.00769939	3.35803	-1.97031	1.06931	0.225151	REDUCT_BY_Curdlan100_DOWN	NONE	NONE	NONE	NONE	NONE	NONE	NONE	NONE
1450107_a_at	1450107_a_at	Renbp	-0.232892	-0.0481186	-0.112517	0.168493	-4.43413	-0.916152	-2.14226	2.26842	2.29187	-1.22611	0.000402291	0.372984	0.0476492	0.0372681	0.0355863	0.237629	1.57822	-1.93977	-0.713656	0.248976	REDUCT_BY_Curdlan100_DOWN	NONE	NONE	NONE	NONE	NONE	NONE	NONE	NONE
1450700_at	1450700_at	Cdc42ep3	-0.607677	0.0305074	-0.419471	0.157699	-9.35062	0.469432	-6.4546	1.71585	2.89602	-6.92404	6.06698e-08	0.644998	7.38118e-06	0.105189	0.0104009	3.14629e-06	7.0425	-1.83869	4.14648	0.0837643	REDUCT_BY_Curdlan100_DOWN	NONE	NONE	NONE	NONE	NONE	NONE	NONE	NONE
1423063_at	1423063_at	Dnmt3a	-0.373645	-0.0145829	-0.240189	0.148038	-6.50198	-0.253764	-4.17965	1.82157	2.32233	-3.92589	6.7633e-06	0.802861	0.000686631	0.0869797	0.0335083	0.00117474	3.89175	-2.35646	1.56942	-0.0241374	REDUCT_BY_Curdlan100_DOWN	NONE	NONE	NONE	NONE	NONE	NONE	NONE	NONE
1452014_a_at	1452014_a_at	Igf1	-0.337184	-0.00652168	-0.20803	0.135676	-5.72952	-0.110818	-3.5349	1.63019	2.19462	-3.42408	2.92251e-05	0.913118	0.00269737	0.122288	0.0430529	0.00341398	3.18068	-2.43802	0.986058	-0.172108	REDUCT_BY_Curdlan100_DOWN	NONE	NONE	NONE	NONE	NONE	NONE	NONE	NONE
1418480_at	1418480_at	Ppbp	-0.283621	0.0042313	-0.144164	0.135225	-4.60055	0.068635	-2.33846	1.55101	2.26209	-2.4071	0.00028438	0.946118	0.0324539	0.140155	0.0377339	0.0283067	2.16744	-2.36448	-0.0946565	-0.169465	REDUCT_BY_Curdlan100_DOWN	NONE	NONE	NONE	NONE	NONE	NONE	NONE	NONE
1437527_x_at	1437527_x_at	Mcl1	-0.38724	-0.00133593	-0.257088	0.131487	-7.72036	-0.0266343	-5.12554	1.85365	2.59482	-5.09891	7.92876e-07	0.979076	9.69153e-05	0.0820335	0.0193707	0.000102281	4.72982	-2.9639	2.13501	-0.26098	REDUCT_BY_Curdlan100_DOWN	NONE	NONE	NONE	NONE	NONE	NONE	NONE	NONE
1437819_s_at	1437819_s_at	Wdr91	-0.455507	0.00453221	-0.320468	0.130506	-7.15418	0.0711828	-5.03327	1.44938	2.12092	-5.10445	2.09414e-06	0.944121	0.000116849	0.166256	0.0496493	0.00010114	4.79829	-2.28472	2.67737	-0.216492	REDUCT_BY_Curdlan100_DOWN	NONE	NONE	NONE	NONE	NONE	NONE	NONE	NONE
1456243_x_at	1456243_x_at	Mcl1	-0.3796	0.0183293	-0.234522	0.126748	-6.28821	0.303632	-3.88494	1.48466	2.40326	-4.18857	1.00586e-05	0.765262	0.0012814	0.156772	0.0285244	0.000673829	3.8034	-2.18117	1.40014	-0.272356	REDUCT_BY_Curdlan100_DOWN	NONE	NONE	NONE	NONE	NONE	NONE	NONE	NONE
1421547_at	1421547_at	Cd180	-0.363419	-0.00821399	-0.258154	0.113479	-8.06302	-0.18224	-5.72755	1.78029	2.33547	-5.54531	4.49552e-07	0.857648	2.93374e-05	0.0937312	0.0326469	4.19211e-05	4.73503	-3.14575	2.39956	-0.572952	REDUCT_BY_Curdlan100_DOWN	NONE	NONE	NONE	NONE	NONE	NONE	NONE	NONE
1420540_a_at	1420540_a_at	Rit1	-0.506092	0.0364437	-0.386121	0.0835268	-8.9602	0.645225	-6.83616	1.04568	2.12404	-7.48138	1.09069e-07	0.527787	3.6824e-06	0.311014	0.0493517	1.18848e-06	6.30449	-2.01048	4.18045	-0.832186	REDUCT_BY_Curdlan100_DOWN	NONE	NONE	NONE	NONE	NONE	NONE	NONE	NONE
1448659_at	1448659_at	Casp7	-0.0313768	0.0184994	0.297313	0.31019	-0.559471	0.329857	5.30129	3.91094	5.86077	4.97144	0.58347	0.745722	6.80557e-05	0.00121259	2.26623e-05	0.000132524	-2.11513	-2.34475	2.62669	2.01971	EMERGENT_UP	NONE	NONE	NONE	NONE	NONE	EMERGENT_UP	NONE	NONE
1448601_s_at	1448601_s_at	Msx1	0.0173986	-0.0359714	0.251761	0.270333	0.284761	-0.588742	4.12055	3.12862	3.83579	4.70929	0.779424	0.564129	0.000777878	0.00638366	0.00142241	0.000227015	-2.17028	-1.8663	1.66551	1.39264	EMERGENT_UP	NONE	NONE	NONE	NONE	NONE	EMERGENT_UP	NONE	NONE
1449966_s_at	1449966_s_at	Cab39l	-0.0185461	0.0467894	0.288418	0.260175	-0.325749	0.821822	5.06585	3.23132	5.3916	4.24403	0.748772	0.423073	0.000109369	0.00513832	5.68344e-05	0.000599518	-2.30889	-1.81282	2.43121	1.36835	EMERGENT_UP	NONE	NONE	NONE	NONE	NONE	EMERGENT_UP	NONE	NONE
1460361_at	1460361_at	Plgrkt	-0.0258522	-0.0554557	0.123886	0.205194	-0.548659	-1.17693	2.62921	3.07931	3.17787	3.80614	0.590699	0.256175	0.0180563	0.00708262	0.00575316	0.00151489	-2.63478	-2.0065	-0.55422	0.828283	EMERGENT_UP	NONE	NONE	NONE	NONE	NONE	EMERGENT_UP	NONE	NONE
1448266_at	1448266_at	NA	-0.0365314	0.0272406	0.192629	0.20192	-0.588879	0.439114	3.10514	2.30157	3.69402	2.66603	0.56404	0.666362	0.00670755	0.0349121	0.00192276	0.0167442	-1.82909	-1.97886	0.687171	0.591803	EMERGENT_UP	NONE	NONE	NONE	NONE	NONE	EMERGENT_UP	NONE	NONE
1426425_at	1426425_at	Sugt1	-0.0611541	-0.00200888	0.136064	0.199227	-1.25484	-0.0412208	2.79193	2.89065	4.04677	2.83315	0.227285	0.967622	0.0129143	0.010518	0.000909227	0.0118555	-1.82306	-3.03668	-0.285964	0.714246	EMERGENT_UP	NONE	NONE	NONE	NONE	NONE	EMERGENT_UP	NONE	NONE
1431497_at	1431497_at	C330022C24Rik	-0.0195876	-0.0415548	0.121221	0.182363	-0.372965	-0.791239	2.30815	2.45532	2.68111	3.09939	0.713994	0.440201	0.0344613	0.0256967	0.0162334	0.00678941	-2.48316	-2.06489	-0.547982	0.435735	EMERGENT_UP	NONE	NONE	NONE	NONE	NONE	EMERGENT_UP	NONE	NONE
1420038_at	1420038_at	Atp6v1e1	-0.0114217	0.0185903	0.168377	0.161208	-0.212744	0.346267	3.13622	2.12323	3.34897	2.78996	0.834173	0.733585	0.00628202	0.0494289	0.00400434	0.0129673	-2.58119	-2.44766	0.342293	0.147622	EMERGENT_UP	NONE	NONE	NONE	NONE	NONE	EMERGENT_UP	NONE	NONE
1417124_at	1417124_at	Dstn	-0.0371787	0.00395518	0.115239	0.148462	-0.797196	0.0848081	2.47099	2.25099	3.26818	2.38618	0.436831	0.93345	0.0248992	0.0385654	0.00475252	0.0295147	-2.41915	-3.13153	-0.745358	-0.0233129	EMERGENT_UP	NONE	NONE	NONE	NONE	NONE	EMERGENT_UP	NONE	NONE
1415920_at	1415920_at	Cstf2t	-0.0589801	-0.0320713	-0.236892	-0.14584	-1.31923	-0.71735	-5.29864	-2.30662	-3.97941	-4.58129	0.20538	0.483343	6.84186e-05	0.0345652	0.00104868	0.000295995	-2.03587	-2.63775	1.94354	-0.0657913	EMERGENT_DOWN	NONE	NONE	NONE	NONE	NONE	EMERGENT_DOWN	NONE	NONE
1452780_at	1452780_at	Gtf3c2	-0.0638515	-0.0456204	-0.264338	-0.154866	-1.34541	-0.961261	-5.56984	-2.30741	-4.22443	-4.60858	0.196968	0.350507	3.99447e-05	0.0345116	0.00062478	0.00027968	-1.81522	-2.19937	2.40921	0.0725046	EMERGENT_DOWN	NONE	NONE	NONE	NONE	NONE	EMERGENT_DOWN	NONE	NONE
1438907_at	1438907_at	NA	0.0321589	-0.0432261	-0.168789	-0.157722	0.622539	-0.836781	-3.26745	-2.15895	-3.88999	-2.43067	0.542225	0.414852	0.00475984	0.0461376	0.00126773	0.0270009	-2.28119	-2.06695	0.363721	0.105698	EMERGENT_DOWN	NONE	NONE	NONE	NONE	NONE	EMERGENT_DOWN	NONE	NONE
1433597_at	1433597_at	Arglu1	0.0570008	-0.0178631	-0.119621	-0.158758	1.13984	-0.357206	-2.39204	-2.24483	-3.53188	-2.03483	0.270876	0.725534	0.0291714	0.0390333	0.00271474	0.0585194	-1.85969	-2.64233	-0.607494	0.123842	EMERGENT_DOWN	NONE	NONE	NONE	NONE	NONE	EMERGENT_DOWN	NONE	NONE
1416032_at	1416032_at	Tmem109	-0.0418744	-0.0469025	-0.248259	-0.159482	-0.823258	-0.922111	-4.8808	-2.21709	-4.05754	-3.95869	0.422279	0.369959	0.000159501	0.0412094	0.000888735	0.00109577	-2.12576	-2.02691	1.93178	0.131812	EMERGENT_DOWN	NONE	NONE	NONE	NONE	NONE	EMERGENT_DOWN	NONE	NONE
1426239_s_at	1426239_s_at	Arrb2	-0.0520045	-0.0248445	-0.238583	-0.161734	-1.00753	-0.481336	-4.62229	-2.21566	-3.61476	-4.14095	0.328448	0.636695	0.000271834	0.0413239	0.00227594	0.00074507	-1.89856	-2.42475	1.7162	0.160748	EMERGENT_DOWN	NONE	NONE	NONE	NONE	NONE	EMERGENT_DOWN	NONE	NONE
1416246_a_at	1416246_a_at	Coro1a	0.0289899	0.000546842	-0.140697	-0.170234	0.520244	0.00981345	-2.52491	-2.16019	-3.04515	-2.53472	0.609909	0.99229	0.022329	0.046027	0.00761032	0.0218892	-2.17161	-2.68204	-0.166943	0.256761	EMERGENT_DOWN	NONE	NONE	NONE	NONE	NONE	EMERGENT_DOWN	NONE	NONE
1423678_at	1423678_at	BC017643	0.0475338	-0.0208352	-0.145004	-0.171703	0.957128	-0.419532	-2.91976	-2.44472	-3.87689	-2.50023	0.352526	0.680321	0.00989789	0.0262502	0.0013035	0.0234725	-2.06323	-2.60083	-0.100599	0.309004	EMERGENT_DOWN	NONE	NONE	NONE	NONE	NONE	EMERGENT_DOWN	NONE	NONE
1448874_a_at	1448874_a_at	Sh2b1	0.00579224	-0.0254851	-0.20157	-0.181877	0.11792	-0.518832	-4.10362	-2.61821	-4.22154	-3.58479	0.907576	0.610871	0.000806213	0.0184673	0.000628596	0.00242577	-2.93582	-2.53491	1.04988	0.458887	EMERGENT_DOWN	NONE	NONE	NONE	NONE	NONE	EMERGENT_DOWN	NONE	NONE
1448828_at	1448828_at	Smc6	0.0225287	-0.0635997	-0.223914	-0.182843	0.477237	-1.34726	-4.74326	-2.73879	-5.2205	-3.396	0.639549	0.196383	0.000211635	0.0144148	8.00281e-05	0.00362378	-2.70028	-1.83026	1.56575	0.49195	EMERGENT_DOWN	NONE	NONE	NONE	NONE	NONE	EMERGENT_DOWN	NONE	NONE
1423896_a_at	1423896_a_at	Rnf187	-0.014632	-0.00672658	-0.204245	-0.182886	-0.306757	-0.141021	-4.28195	-2.71117	-3.97519	-4.14092	0.762924	0.889587	0.000553546	0.0152599	0.0010581	0.000745109	-2.83796	-3.0037	1.13723	0.487516	EMERGENT_DOWN	NONE	NONE	NONE	NONE	NONE	EMERGENT_DOWN	NONE	NONE
1455118_at	1455118_at	Tcaim	0.005551	0.0179063	-0.159836	-0.183293	0.0990465	0.319503	-2.85196	-2.3126	-2.951	-3.17146	0.922313	0.753416	0.0114009	0.0341595	0.00927198	0.00583166	-2.5774	-2.35695	0.175505	0.42006	EMERGENT_DOWN	NONE	NONE	NONE	NONE	NONE	EMERGENT_DOWN	NONE	NONE
1448400_a_at	1448400_a_at	Smarcd2	-0.0297703	-0.0488542	-0.263351	-0.184726	-0.589043	-0.966643	-5.21074	-2.58451	-4.62169	-4.24409	0.563932	0.347889	8.16154e-05	0.0197821	0.000272169	0.000599437	-2.3789	-2.0013	2.24279	0.485858	EMERGENT_DOWN	NONE	NONE	NONE	NONE	NONE	EMERGENT_DOWN	NONE	NONE
1460571_at	1460571_at	Dicer1	0.00881601	-0.0262988	-0.209435	-0.191952	0.142801	-0.425985	-3.3924	-2.19855	-3.5352	-2.96642	0.888203	0.675708	0.00365159	0.042725	0.0026956	0.0089775	-2.28688	-2.0037	0.96272	0.480504	EMERGENT_DOWN	NONE	NONE	NONE	NONE	NONE	EMERGENT_DOWN	NONE	NONE
1438208_at	1438208_at	Taok2	-0.0438178	0.0449729	-0.191308	-0.192463	-0.824266	0.845995	-3.59874	-2.56006	-2.77447	-4.44473	0.421722	0.40984	0.00235484	0.0207918	0.01339	0.000393476	-1.99742	-1.97569	0.777053	0.564824	EMERGENT_DOWN	NONE	NONE	NONE	NONE	NONE	EMERGENT_DOWN	NONE	NONE
1425977_a_at	1425977_a_at	Slk	-0.0111384	-0.0169001	-0.222465	-0.194427	-0.223612	-0.339282	-4.46616	-2.76002	-4.24254	-4.12687	0.825846	0.738742	0.000376249	0.0137962	0.000601395	0.000767554	-2.78775	-2.67208	1.4548	0.63067	EMERGENT_DOWN	NONE	NONE	NONE	NONE	NONE	EMERGENT_DOWN	NONE	NONE
1423964_at	1423964_at	Cpsf3l	0.0513924	-0.0229219	-0.166518	-0.194988	1.02247	-0.456039	-3.31292	-2.74312	-4.33539	-2.85688	0.321541	0.654397	0.00432254	0.0142867	0.000494756	0.0112846	-1.96183	-2.52826	0.328626	0.632899	EMERGENT_DOWN	NONE	NONE	NONE	NONE	NONE	EMERGENT_DOWN	NONE	NONE
1435322_at	1435322_at	Ankrd40	0.0259289	-0.0445783	-0.214242	-0.195592	0.492094	-0.846034	-4.06601	-2.62483	-4.5581	-3.21997	0.629235	0.409819	0.000872959	0.018219	0.000310617	0.00526319	-2.3547	-2.00076	1.21922	0.611843	EMERGENT_DOWN	NONE	NONE	NONE	NONE	NONE	EMERGENT_DOWN	NONE	NONE
1423897_at	1423897_at	Rnf187	-0.0111145	-0.0598813	-0.266613	-0.195617	-0.22868	-1.23206	-5.48556	-2.84598	-5.25688	-4.25351	0.82197	0.235457	4.71686e-05	0.0115435	7.43887e-05	0.000587677	-2.85758	-1.8542	2.39931	0.663668	EMERGENT_DOWN	NONE	NONE	NONE	NONE	NONE	EMERGENT_DOWN	NONE	NONE
1428788_at	1428788_at	Pgp	0.0393133	-0.0493237	-0.208593	-0.198583	0.712476	-0.893894	-3.78034	-2.54482	-4.49282	-2.88645	0.486275	0.384426	0.00160029	0.0214452	0.000355878	0.0106105	-2.00598	-1.82456	1.06189	0.622586	EMERGENT_DOWN	NONE	NONE	NONE	NONE	NONE	EMERGENT_DOWN	NONE	NONE
1436950_at	1436950_at	Crkl	0.0176318	0.0117736	-0.171688	-0.201094	0.310006	0.207006	-3.01865	-2.50009	-3.32865	-3.22565	0.760497	0.838577	0.00804618	0.0234792	0.00418071	0.00520032	-2.32732	-2.43032	0.381325	0.63522	EMERGENT_DOWN	NONE	NONE	NONE	NONE	NONE	EMERGENT_DOWN	NONE	NONE
1451328_at	1451328_at	Pcnxl3	-0.0428062	0.0118314	-0.235017	-0.204042	-0.764488	0.2113	-4.19723	-2.57673	-3.43275	-4.40853	0.455535	0.83528	0.000661636	0.0200982	0.00335167	0.000424427	-1.9144	-2.46759	1.51834	0.682467	EMERGENT_DOWN	NONE	NONE	NONE	NONE	NONE	EMERGENT_DOWN	NONE	NONE
1423265_at	1423265_at	Minpp1	0.0491042	0.0399445	-0.122813	-0.211861	0.88643	0.721079	-2.21702	-2.70435	-3.10345	-2.93809	0.388316	0.481107	0.0412149	0.0154757	0.00673157	0.00952575	-1.82137	-1.98672	-0.490785	0.789643	EMERGENT_DOWN	NONE	NONE	NONE	NONE	NONE	EMERGENT_DOWN	NONE	NONE
1455793_at	1455793_at	Fam149a	-0.0229947	0.036224	-0.19937	-0.212599	-0.478227	0.753359	-4.14635	-3.12646	-3.66812	-4.89971	0.638859	0.46201	0.000736624	0.00641277	0.00203167	0.000153442	-2.64136	-2.36623	1.02676	0.920578	EMERGENT_DOWN	NONE	NONE	NONE	NONE	NONE	EMERGENT_DOWN	NONE	NONE
1423733_a_at	1423733_a_at	Fiz1	0.0372483	0.0397851	-0.139481	-0.216514	0.663185	0.708351	-2.48337	-2.72583	-3.14656	-3.19172	0.51651	0.488765	0.0242851	0.0148055	0.0061465	0.0055872	-2.00748	-1.96231	-0.187291	0.837387	EMERGENT_DOWN	NONE	NONE	NONE	NONE	NONE	EMERGENT_DOWN	NONE	NONE
1440378_at	1440378_at	Sec11c	-0.011948	0.0264684	-0.205159	-0.21968	-0.215075	0.476453	-3.69304	-2.7962	-3.47797	-4.1695	0.832385	0.640095	0.00192677	0.0128006	0.0030445	0.0007015	-2.48505	-2.22368	0.992913	0.886918	EMERGENT_DOWN	NONE	NONE	NONE	NONE	NONE	EMERGENT_DOWN	NONE	NONE
1426794_at	1426794_at	Ptprs	-0.0345124	0.0245645	-0.232051	-0.222103	-0.53467	0.380556	-3.59496	-2.43305	-3.06029	-3.97552	0.600118	0.708461	0.00237381	0.0268726	0.00737183	0.00105736	-1.78915	-1.94326	1.27115	0.789862	EMERGENT_DOWN	NONE	NONE	NONE	NONE	NONE	EMERGENT_DOWN	NONE	NONE
1450901_a_at	1450901_a_at	Smek2	-0.0402191	-0.0233401	-0.292831	-0.229272	-0.72553	-0.421043	-5.28251	-2.92455	-4.55698	-4.86147	0.478446	0.67924	7.06636e-05	0.00979932	0.000311342	0.000165949	-1.98039	-2.28487	2.57659	1.01118	EMERGENT_DOWN	NONE	NONE	NONE	NONE	NONE	EMERGENT_DOWN	NONE	NONE
1428440_at	1428440_at	Slc25a12	0.03129	-0.0468833	-0.246098	-0.230505	0.643454	-0.964117	-5.06081	-3.35179	-5.70427	-4.09669	0.528906	0.349116	0.000110493	0.00398041	3.06988e-05	0.000818103	-2.44117	-2.12051	1.97618	1.17063	EMERGENT_DOWN	NONE	NONE	NONE	NONE	NONE	EMERGENT_DOWN	NONE	NONE
1448401_at	1448401_at	Smarcd2	0.00677133	0.0155773	-0.212037	-0.234386	0.0957326	0.220231	-2.99777	-2.34316	-3.0935	-3.218	0.924904	0.828434	0.00840662	0.0321527	0.00687415	0.00528524	-2.02496	-1.90046	0.877075	0.843606	EMERGENT_DOWN	NONE	NONE	NONE	NONE	NONE	EMERGENT_DOWN	NONE	NONE
1438427_at	1438427_at	Fam120b	0.0448055	0.00570615	-0.186564	-0.237076	0.762544	0.0971129	-3.17514	-2.85303	-3.93768	-3.27225	0.456662	0.923824	0.00578651	0.0113754	0.0011457	0.00471173	-1.79031	-2.45574	0.622288	1.04789	EMERGENT_DOWN	NONE	NONE	NONE	NONE	NONE	EMERGENT_DOWN	NONE	NONE
1439814_at	1439814_at	Atp8b4	-0.0114812	-0.0513822	-0.304723	-0.241859	-0.228752	-1.02374	-6.0713	-3.40741	-5.84254	-5.04756	0.821916	0.320958	1.5143e-05	0.00353703	2.34735e-05	0.000113506	-2.75985	-1.96486	3.0827	1.29415	EMERGENT_DOWN	NONE	NONE	NONE	NONE	NONE	EMERGENT_DOWN	NONE	NONE
1424511_at	1424511_at	Aurka	-0.0183151	-0.0298505	-0.292548	-0.244382	-0.302799	-0.493511	-4.83661	-2.85693	-4.53381	-4.3431	0.765885	0.628255	0.000174634	0.0112836	0.000326726	0.000486812	-2.17711	-1.9864	2.3567	1.10337	EMERGENT_DOWN	NONE	NONE	NONE	NONE	NONE	EMERGENT_DOWN	NONE	NONE
1424224_at	1424224_at	Asb8	0.0143534	0.0036446	-0.264243	-0.282241	0.270463	0.0686755	-4.97915	-3.7606	-5.24961	-5.04783	0.790209	0.946086	0.000130456	0.00166891	7.54821e-05	0.000113444	-2.556	-2.75779	2.15268	1.76199	EMERGENT_DOWN	NONE	NONE	NONE	NONE	NONE	EMERGENT_DOWN	NONE	NONE
1416618_at	1416618_at	Ppox	-0.0210705	-0.0512942	-0.375884	-0.303519	-0.388599	-0.946009	-6.93235	-3.9582	-6.54375	-5.98634	0.702617	0.357999	3.09997e-06	0.00109691	6.26312e-06	1.78055e-05	-2.37782	-1.82041	4.16593	2.00205	EMERGENT_DOWN	NONE	NONE	NONE	NONE	NONE	EMERGENT_DOWN	NONE	NONE
1429055_at	1429055_at	4930506M07Rik	0.0150807	0.0163539	-0.295198	-0.326632	0.247981	0.268918	-4.85411	-3.79788	-5.10209	-5.12303	0.807255	0.791377	0.000168473	0.00154174	0.000101624	9.74089e-05	-2.21856	-2.19762	2.38757	2.05377	EMERGENT_DOWN	NONE	NONE	NONE	NONE	NONE	EMERGENT_DOWN	NONE	NONE
1433574_at	1433574_at	Cdc37l1	-0.000169283	0.0228172	-0.30612	-0.328768	-0.0026379	0.355556	-4.77021	-3.6226	-4.76757	-5.12576	0.997927	0.726746	0.000200199	0.00223829	0.00020129	9.68722e-05	-2.33478	-1.98187	2.43278	1.96979	EMERGENT_DOWN	NONE	NONE	NONE	NONE	NONE	EMERGENT_DOWN	NONE	NONE
1447034_at	1447034_at	NA	0.0185336	0.0129432	-0.32888	-0.360357	0.275327	0.19228	-4.88571	-3.78537	-5.16104	-5.07799	0.786535	0.849906	0.000157905	0.0015833	9.02108e-05	0.00010671	-1.95301	-2.03606	2.65737	2.20969	EMERGENT_DOWN	NONE	NONE	NONE	NONE	NONE	EMERGENT_DOWN	NONE	NONE
1420843_at	1420843_at	Ptprf	0.0138595	0.00650004	-0.395565	-0.415924	0.215626	0.101128	-6.15422	-4.57567	-6.36985	-6.25535	0.831962	0.920686	1.29408e-05	0.000299472	8.63744e-06	1.06973e-05	-2.11808	-2.23258	3.82051	2.92549	EMERGENT_DOWN	NONE	NONE	NONE	NONE	NONE	EMERGENT_DOWN	NONE	NONE
1416024_x_at	1416024_x_at	Cct3	0.458346	0.170814	0.483618	-0.145542	9.7895	3.6483	10.3293	-2.19807	0.539766	6.68096	3.20219e-08	0.00211918	1.50071e-08	0.0427654	0.596678	4.8744e-06	6.58575	0.444556	7.12552	-0.0673236	ANTAG_UP	NONE	NONE	NONE	NONE	NONE	NONE	NONE	ANTAG_UP
1426744_at	1426744_at	Srebf2	0.209693	0.173762	0.236243	-0.147213	4.54168	3.76346	5.11671	-2.25456	0.575035	1.35325	0.000321419	0.00165877	9.86609e-05	0.038296	0.573144	0.194502	1.29288	0.514663	1.86792	-0.0426893	ANTAG_UP	NONE	NONE	NONE	NONE	NONE	NONE	NONE	ANTAG_UP
1448246_at	1448246_at	Hdac1	0.231367	0.155096	0.239166	-0.147297	5.11059	3.42585	5.28286	-2.30063	0.17227	1.85701	9.98917e-05	0.00340114	7.06147e-05	0.0349767	0.865353	0.0815304	1.79729	0.112555	1.96956	-0.0422249	ANTAG_UP	NONE	NONE	NONE	NONE	NONE	NONE	NONE	ANTAG_UP
1429234_s_at	1429234_s_at	2011-09-01	0.598425	0.47105	0.920999	-0.148476	12.5037	9.84231	19.2437	-2.19367	6.74	9.40141	9.3568e-10	2.96932e-08	1.3029e-12	0.0431328	4.37948e-06	5.62841e-08	9.36956	6.70815	16.1096	-0.0225183	ANTAG_UP	NONE	NONE	NONE	NONE	NONE	NONE	NONE	ANTAG_UP
1424202_at	1424202_at	Seh1l	0.424355	0.207142	0.481448	-0.150049	8.4707	4.13484	9.61035	-2.11792	1.13965	5.47551	2.33347e-07	0.000754744	4.14599e-08	0.0499362	0.270952	4.81162e-05	5.4765	1.14064	6.61615	0.000697564	ANTAG_UP	NONE	NONE	NONE	NONE	NONE	NONE	NONE	ANTAG_UP
1415696_at	1415696_at	Sar1a	0.141727	0.174443	0.164041	-0.152129	2.90257	3.57259	3.35956	-2.20307	0.456983	-0.213032	0.0102596	0.00248955	0.00391535	0.0423511	0.653733	0.833952	-0.169431	0.500584	0.287552	0.0308306	ANTAG_UP	NONE	NONE	NONE	NONE	NONE	NONE	NONE	ANTAG_UP
1435484_at	1435484_at	Slc5a3	0.218056	0.364147	0.42743	-0.154773	4.34038	7.24828	8.50792	-2.17841	4.16755	1.25964	0.000489605	1.77672e-06	2.20012e-07	0.0444305	0.000704392	0.22559	1.35465	4.26255	5.5222	0.0671807	ANTAG_UP	NONE	NONE	NONE	NONE	NONE	NONE	NONE	ANTAG_UP
1423054_at	1423054_at	Wdr1	0.162032	0.147526	0.154761	-0.154797	3.41501	3.10927	3.26176	-2.30695	-0.153246	0.152487	0.00348041	0.0066494	0.0048176	0.0345429	0.880091	0.88068	0.253591	-0.0521429	0.100345	0.0714909	ANTAG_UP	NONE	NONE	NONE	NONE	NONE	NONE	NONE	ANTAG_UP
1416234_at	1416234_at	Lrrc59	0.341039	0.159508	0.344345	-0.156201	6.78563	3.17371	6.85141	-2.19764	0.065781	3.6777	4.03296e-06	0.00580399	3.58291e-06	0.042801	0.948355	0.00199068	3.80109	0.18917	3.86687	0.0872493	ANTAG_UP	NONE	NONE	NONE	NONE	NONE	NONE	NONE	ANTAG_UP
1423643_at	1423643_at	Ddx39	0.506004	0.131339	0.478807	-0.158536	10.2737	2.66667	9.72155	-2.27608	-0.552189	7.05488	1.62016e-08	0.0167221	3.53038e-08	0.0367108	0.588333	2.49406e-06	7.22818	-0.378883	6.67599	0.122546	ANTAG_UP	NONE	NONE	NONE	NONE	NONE	NONE	NONE	ANTAG_UP
1415985_at	1415985_at	Sf3b3	0.343364	0.116744	0.301279	-0.158829	6.62454	2.25234	5.81259	-2.16678	-0.811948	3.56025	5.40201e-06	0.0384629	2.48731e-05	0.0454434	0.428556	0.00255576	3.73058	-0.641619	2.91863	0.120441	ANTAG_UP	NONE	NONE	NONE	NONE	NONE	NONE	NONE	ANTAG_UP
1423750_a_at	1423750_a_at	Sf1	0.18445	0.144471	0.162301	-0.16662	3.87028	3.03142	3.40554	-2.47216	-0.464738	0.374119	0.00132193	0.00783319	0.00355113	0.0248405	0.648286	0.713153	0.722852	-0.116004	0.258115	0.246592	ANTAG_UP	NONE	NONE	NONE	NONE	NONE	NONE	NONE	ANTAG_UP
1451174_at	1451174_at	Nrros	0.238846	0.159506	0.231612	-0.16674	4.36431	2.91457	4.23213	-2.15438	-0.132183	1.31756	0.00046563	0.0100057	0.00061473	0.0465467	0.896462	0.205927	1.62343	0.173695	1.49125	0.216289	ANTAG_UP	NONE	NONE	NONE	NONE	NONE	NONE	NONE	ANTAG_UP
1455713_x_at	1455713_x_at	Phb2	0.358276	0.147649	0.33646	-0.169464	6.44083	2.65433	6.04865	-2.15421	-0.392184	3.39432	7.57159e-06	0.017151	1.58097e-05	0.0465624	0.700018	0.00363674	3.74424	-0.0422704	3.35205	0.247426	ANTAG_UP	NONE	NONE	NONE	NONE	NONE	NONE	NONE	ANTAG_UP
1416606_s_at	1416606_s_at	Nhp2	0.499803	0.299538	0.628635	-0.170705	9.51808	5.7043	11.9715	-2.2987	2.45345	6.26723	4.7424e-08	3.06966e-05	1.77686e-09	0.0351102	0.0257938	1.04616e-05	6.66153	2.84775	9.11498	0.278813	ANTAG_UP	NONE	NONE	NONE	NONE	NONE	NONE	NONE	ANTAG_UP
1417730_at	1417730_at	Ext1	0.269982	0.320444	0.418738	-0.171689	5.03795	5.97957	7.81376	-2.2654	2.77582	1.83419	0.000115744	1.80375e-05	6.78238e-07	0.0374897	0.0133526	0.0850034	2.2389	3.18053	5.01472	0.286177	ANTAG_UP	NONE	NONE	NONE	NONE	NONE	NONE	NONE	ANTAG_UP
1434546_at	1434546_at	Smg5	0.340489	0.188891	0.355685	-0.173696	6.18364	3.43046	6.45961	-2.23057	0.275967	3.02914	1.22417e-05	0.00336797	7.31321e-06	0.0401384	0.786053	0.0078707	3.45949	0.706308	3.73545	0.304297	ANTAG_UP	NONE	NONE	NONE	NONE	NONE	NONE	NONE	ANTAG_UP
1436805_at	1436805_at	Ubash3b	0.29582	0.135904	0.257873	-0.173852	6.00454	2.75858	5.23429	-2.49526	-0.770255	2.47571	1.71968e-05	0.0138374	7.78409e-05	0.0237091	0.452202	0.0246634	2.95985	-0.286112	2.1896	0.342341	ANTAG_UP	NONE	NONE	NONE	NONE	NONE	NONE	NONE	ANTAG_UP
1423431_a_at	1423431_a_at	Mybbp1a	0.65664	0.162108	0.642048	-0.1767	11.815	2.91683	11.5524	-2.24816	-0.262558	8.63562	2.15518e-09	0.00995873	2.99313e-09	0.0387792	0.796191	1.80022e-07	9.11604	0.217859	8.85348	0.339706	ANTAG_UP	NONE	NONE	NONE	NONE	NONE	NONE	NONE	ANTAG_UP
1415993_at	1415993_at	Sqle	0.308033	0.176495	0.307765	-0.176763	5.84439	3.34869	5.8393	-2.37148	-0.00508903	2.49061	2.33901e-05	0.00400668	2.36211e-05	0.0303922	0.996002	0.0239331	2.9984	0.502702	2.99331	0.359062	ANTAG_UP	NONE	NONE	NONE	NONE	NONE	NONE	NONE	ANTAG_UP
1424712_at	1424712_at	Ahctf1	0.313595	0.185531	0.32209	-0.177036	5.51838	3.26482	5.66787	-2.20287	0.149491	2.40305	4.42078e-05	0.00478651	3.29594e-05	0.0423674	0.883006	0.0285366	2.8788	0.625244	3.02829	0.336408	ANTAG_UP	NONE	NONE	NONE	NONE	NONE	NONE	NONE	ANTAG_UP
1433482_a_at	1433482_a_at	Fubp1	0.533021	0.158032	0.513915	-0.177138	9.97104	2.95626	9.61363	-2.34311	-0.357408	6.65738	2.47329e-08	0.00917057	4.12629e-08	0.0321556	0.725386	5.08808e-06	7.16504	0.150259	6.80764	0.358975	ANTAG_UP	NONE	NONE	NONE	NONE	NONE	NONE	NONE	ANTAG_UP
1435338_at	1435338_at	Cdk6	0.553862	0.356455	0.732796	-0.177521	11.3293	7.29136	14.9895	-2.56766	3.66014	7.69812	3.97539e-09	1.64857e-06	6.14354e-11	0.0204727	0.00206645	8.23055e-07	8.26106	4.22308	11.9212	0.39806	ANTAG_UP	NONE	NONE	NONE	NONE	NONE	NONE	NONE	ANTAG_UP
1448324_at	1448324_at	Rnps1	0.323998	0.149722	0.295253	-0.178467	5.51168	2.54698	5.02269	-2.14676	-0.488996	2.4757	4.47957e-05	0.0213513	0.00011939	0.0472371	0.631379	0.0246636	2.95997	-0.00473414	2.47097	0.342425	ANTAG_UP	NONE	NONE	NONE	NONE	NONE	NONE	NONE	ANTAG_UP
1429168_at	1429168_at	Zbtb46	0.380876	0.553067	0.754741	-0.179202	6.5377	9.49335	12.9551	-2.17505	6.41736	3.46171	6.33318e-06	4.91711e-08	5.52653e-10	0.0447206	7.90796e-06	0.00315159	3.96296	6.91862	10.3803	0.354439	ANTAG_UP	NONE	NONE	NONE	NONE	NONE	NONE	NONE	ANTAG_UP
1437843_s_at	1437843_s_at	Nupl1	0.309339	0.167029	0.294245	-0.182124	5.99277	3.23583	5.70035	-2.49485	-0.292427	2.46452	1.75879e-05	0.0050895	3.09342e-05	0.0237287	0.773661	0.0252257	3.08685	0.329907	2.79442	0.440056	ANTAG_UP	NONE	NONE	NONE	NONE	NONE	NONE	NONE	ANTAG_UP
1454197_a_at	1454197_a_at	Ccdc86	0.887564	0.337736	1.04315	-0.182154	15.4043	5.86166	18.1046	-2.23546	2.70025	12.2429	4.05257e-11	2.26231e-05	3.36823e-12	0.0397562	0.0156069	1.27758e-09	12.801	3.2583	15.5012	0.394604	ANTAG_UP	NONE	NONE	NONE	NONE	NONE	NONE	NONE	ANTAG_UP
1422443_at	1422443_at	Xpnpep1	0.227928	0.160194	0.204878	-0.183244	4.42397	3.10929	3.97658	-2.51495	-0.447385	0.867294	0.000410937	0.00664917	0.00105498	0.022784	0.660503	0.398407	1.51254	0.197859	1.06515	0.456256	ANTAG_UP	NONE	NONE	NONE	NONE	NONE	NONE	NONE	ANTAG_UP
1451293_at	1451293_at	Rrp9	0.564197	0.172824	0.553668	-0.183353	9.33551	2.85964	9.1613	-2.14526	-0.174215	6.30166	6.20423e-08	0.01122	8.04545e-08	0.0473741	0.863848	9.80868e-06	6.85353	0.37766	6.67932	0.390235	ANTAG_UP	NONE	NONE	NONE	NONE	NONE	NONE	NONE	ANTAG_UP
1419267_at	1419267_at	Nfyb	0.217508	0.214218	0.246989	-0.184737	4.75394	4.68204	5.3983	-2.85507	0.644356	0.716259	0.000207024	0.000240176	5.6082e-05	0.0113272	0.528336	0.483999	1.47548	1.40357	2.11983	0.536848	ANTAG_UP	NONE	NONE	NONE	NONE	NONE	NONE	NONE	ANTAG_UP
1429240_at	1429240_at	Stard4	0.272916	0.237848	0.325804	-0.184959	5.87177	5.11729	7.00966	-2.81385	1.1379	1.89238	2.21864e-05	9.8547e-05	2.70182e-06	0.0123403	0.271664	0.0763948	2.64453	1.89004	3.78242	0.531847	ANTAG_UP	NONE	NONE	NONE	NONE	NONE	NONE	NONE	ANTAG_UP
1443690_at	1443690_at	NA	0.154931	0.188875	0.156821	-0.186985	2.66661	3.25084	2.69914	-2.27569	0.0325247	-0.5517	0.0167241	0.00493034	0.0156426	0.0367387	0.97445	0.588661	0.0848765	0.669101	0.117401	0.450128	ANTAG_UP	NONE	NONE	NONE	NONE	NONE	NONE	NONE	ANTAG_UP
1437382_at	1437382_at	Acvr2a	0.363564	0.28088	0.457133	-0.187311	5.88832	4.54916	7.40377	-2.14515	1.51546	2.85461	2.14903e-05	0.000316451	1.35763e-06	0.0473839	0.148866	0.011338	3.4589	2.11974	4.97436	0.427296	ANTAG_UP	NONE	NONE	NONE	NONE	NONE	NONE	NONE	ANTAG_UP
1451457_at	1451457_at	Sc5d	0.224003	0.244729	0.280471	-0.188261	3.92413	4.28722	4.91336	-2.33204	0.989221	0.626138	0.00117911	0.000547445	0.000149216	0.03287	0.337057	0.53992	1.2964	1.65948	2.28562	0.473946	ANTAG_UP	NONE	NONE	NONE	NONE	NONE	NONE	NONE	ANTAG_UP
1418255_s_at	1418255_s_at	Srf	0.133173	0.320667	0.264799	-0.189041	2.58984	6.23604	5.14958	-2.59953	2.55974	-1.08646	0.0195685	1.1092e-05	9.23205e-05	0.0191852	0.0208049	0.293129	-0.327229	3.31897	2.23251	0.536857	ANTAG_UP	NONE	NONE	NONE	NONE	NONE	NONE	NONE	ANTAG_UP
1418256_at	1418256_at	Srf	0.187374	0.227852	0.225235	-0.189991	3.23851	3.93811	3.89289	-2.32195	0.654377	-0.045221	0.00506067	0.00114466	0.00125995	0.0335332	0.522023	0.964482	0.645964	1.34556	1.30034	0.488741	ANTAG_UP	NONE	NONE	NONE	NONE	NONE	NONE	NONE	ANTAG_UP
1450436_s_at	1450436_s_at	Dnajb5	0.158352	0.436804	0.40396	-0.191196	2.66803	7.35956	6.80618	-2.27788	4.13816	-0.553375	0.0166756	1.46508e-06	3.88634e-06	0.0365811	0.000749479	0.58754	0.140728	4.83226	4.27888	0.490805	ANTAG_UP	NONE	NONE	NONE	NONE	NONE	NONE	NONE	ANTAG_UP
1448844_at	1448844_at	Cyb5b	0.739785	0.314198	0.862616	-0.191367	14.6171	6.2081	17.0441	-2.67367	2.42696	10.836	9.00254e-11	1.16904e-05	8.57527e-12	0.0164834	0.0272029	7.56592e-09	11.6533	3.24431	14.0803	0.577958	ANTAG_UP	NONE	NONE	NONE	NONE	NONE	NONE	NONE	ANTAG_UP
1448480_at	1448480_at	Nip7	0.594984	0.269948	0.672591	-0.192341	11.6762	5.29758	13.1992	-2.66903	1.523	7.90163	2.56197e-09	6.85641e-05	4.18316e-10	0.0166414	0.14698	5.86178e-07	8.73254	2.35392	10.2555	0.587544	ANTAG_UP	NONE	NONE	NONE	NONE	NONE	NONE	NONE	ANTAG_UP
1434718_at	1434718_at	Cul3	0.145732	0.240684	0.193743	-0.192674	2.41831	3.99397	3.21501	-2.26081	0.796698	-0.778959	0.0276782	0.00101681	0.00531872	0.0378288	0.437112	0.4472	-0.070822	1.50483	0.725876	0.500728	ANTAG_UP	NONE	NONE	NONE	NONE	NONE	NONE	NONE	ANTAG_UP
1456396_at	1456396_at	NA	0.276636	0.14674	0.229666	-0.193711	5.0254	2.6657	4.17213	-2.48828	-0.853265	1.50643	0.000118734	0.0167556	0.00069761	0.0240457	0.405914	0.151147	2.30048	-0.0592151	1.44722	0.561478	ANTAG_UP	NONE	NONE	NONE	NONE	NONE	NONE	NONE	ANTAG_UP
1448898_at	1448898_at	Ccl9	0.770851	0.484386	1.06139	-0.19385	12.0643	7.58097	16.6114	-2.14528	4.54708	9.03044	1.58626e-09	1.0031e-06	1.27466e-11	0.0473724	0.000317823	9.80197e-08	9.71672	5.23337	14.2638	0.485277	ANTAG_UP	NONE	NONE	NONE	NONE	NONE	NONE	NONE	ANTAG_UP
1423992_at	1423992_at	Gatad2a	0.217075	0.16865	0.191393	-0.194331	3.77004	2.92901	3.32401	-2.38651	-0.446027	0.395	0.00163574	0.00970837	0.00422206	0.0294949	0.661464	0.697979	1.16492	0.323897	0.718898	0.544418	ANTAG_UP	NONE	NONE	NONE	NONE	NONE	NONE	NONE	ANTAG_UP
1449044_at	1449044_at	Eef1e1	0.845756	0.205099	0.855336	-0.195519	16.6185	4.03006	16.8068	-2.71658	0.188242	12.7767	1.26627e-11	0.000941964	1.06456e-11	0.0150907	0.853018	6.79225e-10	13.6711	1.08267	13.8594	0.632453	ANTAG_UP	NONE	NONE	NONE	NONE	NONE	NONE	NONE	ANTAG_UP
1442612_at	1442612_at	C730036E19Rik	0.136298	0.24269	0.183145	-0.195843	2.43542	4.33646	3.2725	-2.47444	0.837072	-1.06397	0.0267448	0.000493642	0.00470927	0.0247263	0.414693	0.302899	-0.244829	1.65621	0.592244	0.579219	ANTAG_UP	NONE	NONE	NONE	NONE	NONE	NONE	NONE	ANTAG_UP
1454815_at	1454815_at	Sertad2	0.875381	0.391586	1.07088	-0.196092	16.1956	7.24483	19.8125	-2.56534	3.61688	12.5677	1.88216e-11	1.78743e-06	8.2658e-13	0.0205694	0.00226565	8.67587e-10	13.4204	4.46964	17.0373	0.602992	ANTAG_UP	NONE	NONE	NONE	NONE	NONE	NONE	NONE	ANTAG_UP
1426579_at	1426579_at	Gnl2	0.292601	0.182683	0.279163	-0.196122	5.94199	3.70983	5.66909	-2.81622	-0.272905	1.95926	1.93841e-05	0.00185919	3.2881e-05	0.0122799	0.788364	0.0674683	2.89587	0.663709	2.62297	0.662287	ANTAG_UP	NONE	NONE	NONE	NONE	NONE	NONE	NONE	ANTAG_UP
1452049_at	1452049_at	Rpl7l1	0.287317	0.155638	0.246724	-0.196231	4.97647	2.69573	4.27338	-2.40332	-0.703084	1.57766	0.000131172	0.0157528	0.000563605	0.0285211	0.491955	0.133911	2.3784	0.0976555	1.67531	0.566208	ANTAG_UP	NONE	NONE	NONE	NONE	NONE	NONE	NONE	ANTAG_UP
1419257_at	1419257_at	Tcea1	0.215829	0.145242	0.163197	-0.197873	3.82609	2.57477	2.89307	-2.48038	-0.933022	0.318302	0.00145202	0.0201787	0.0104651	0.0244321	0.364465	0.75431	1.16697	-0.0843488	0.233953	0.600102	ANTAG_UP	NONE	NONE	NONE	NONE	NONE	NONE	NONE	ANTAG_UP
1452406_x_at	1452406_x_at	Erdr1	0.338524	0.27505	0.415011	-0.198564	5.77694	4.69375	7.08219	-2.39603	1.30525	2.38844	2.66522e-05	0.000234429	2.37672e-06	0.0289396	0.209989	0.0293817	3.21718	2.13399	4.52243	0.586008	ANTAG_UP	NONE	NONE	NONE	NONE	NONE	NONE	NONE	ANTAG_UP
1428851_at	1428851_at	Pxdc1	0.946882	0.359828	1.10602	-0.200686	14.3681	5.46008	16.783	-2.1533	2.41485	11.3229	1.16784e-10	4.96096e-05	1.08808e-11	0.046644	0.027871	4.00842e-09	12.092	3.18396	14.5068	0.543842	ANTAG_UP	NONE	NONE	NONE	NONE	NONE	NONE	NONE	ANTAG_UP
1451459_at	1451459_at	Ahctf1	0.342399	0.251693	0.39271	-0.201382	5.4585	4.01248	6.26055	-2.27011	0.802054	2.24808	4.97648e-05	0.000977713	1.05933e-05	0.037144	0.434095	0.0387859	3.06721	1.62119	3.86926	0.579214	ANTAG_UP	NONE	NONE	NONE	NONE	NONE	NONE	NONE	ANTAG_UP
1419644_at	1419644_at	Cstf2	0.27792	0.202353	0.278353	-0.201921	5.00464	3.64387	5.01243	-2.57109	0.00779502	1.36856	0.000123856	0.00213925	0.000121907	0.0203301	0.993875	0.18976	2.30352	0.942751	2.31131	0.661114	ANTAG_UP	NONE	NONE	NONE	NONE	NONE	NONE	NONE	ANTAG_UP
1451144_at	1451144_at	Brix1	0.539113	0.163558	0.500439	-0.202232	8.38179	2.54289	7.7805	-2.22327	-0.601286	5.23761	2.68749e-07	0.0215296	7.16934e-07	0.0407151	0.555945	7.73228e-05	6.04968	0.210784	5.4484	0.57422	ANTAG_UP	NONE	NONE	NONE	NONE	NONE	NONE	NONE	ANTAG_UP
1451950_a_at	1451950_a_at	Cd80	1.39262	0.72257	1.91279	-0.202393	22.1314	11.483	30.398	-2.27434	8.26662	18.915	1.45408e-13	3.2679e-09	9.40637e-16	0.0368361	3.23171e-07	1.70454e-12	19.7476	9.09924	28.0142	0.588752	ANTAG_UP	NONE	NONE	NONE	NONE	NONE	NONE	NONE	ANTAG_UP
1452168_x_at	1452168_x_at	Gspt1	0.436533	0.187756	0.421502	-0.202786	8.3309	3.58318	8.04406	-2.73652	-0.28684	4.46088	2.91504e-07	0.00243408	4.63705e-07	0.0144827	0.77786	0.000380415	5.46826	0.720539	5.18142	0.712325	ANTAG_UP	NONE	NONE	NONE	NONE	NONE	NONE	NONE	ANTAG_UP
1423517_at	1423517_at	Cct6a	0.455714	0.113863	0.366044	-0.203533	9.82797	2.45558	7.89414	-3.10378	-1.93383	5.43856	3.03073e-08	0.0256832	5.93484e-07	0.00672676	0.0707455	5.17717e-05	6.59306	-0.779332	4.65923	0.816354	ANTAG_UP	NONE	NONE	NONE	NONE	NONE	NONE	NONE	ANTAG_UP
1459884_at	1459884_at	Cox7c	0.240356	0.180342	0.216928	-0.20377	3.59634	2.69838	3.2458	-2.15591	-0.35054	0.547413	0.00236689	0.0156669	0.00498326	0.046409	0.730436	0.591535	1.35195	0.454	1.00141	0.568896	ANTAG_UP	NONE	NONE	NONE	NONE	NONE	NONE	NONE	ANTAG_UP
1425572_a_at	1425572_a_at	Asap1	0.397908	0.555957	0.748644	-0.205222	7.01387	9.79978	13.1962	-2.5579	6.18237	3.39646	2.68176e-06	3.15541e-08	4.19723e-10	0.0208832	1.22712e-05	0.00362027	4.36984	7.15575	10.5522	0.688285	ANTAG_UP	NONE	NONE	NONE	NONE	NONE	NONE	NONE	ANTAG_UP
1429883_at	1429883_at	Actl6a	0.186987	0.149679	0.131119	-0.205547	3.05789	2.44777	2.14425	-2.37688	-0.913648	-0.303524	0.00740912	0.0260898	0.047467	0.0300668	0.374259	0.765342	0.604871	-0.00525287	-0.308777	0.642332	ANTAG_UP	NONE	NONE	NONE	NONE	NONE	NONE	NONE	ANTAG_UP
1455229_x_at	1455229_x_at	Pgs1	0.838305	0.287534	0.91867	-0.207168	13.1632	4.51491	14.4251	-2.30021	1.26192	9.91022	4.35725e-10	0.000339852	1.0999e-10	0.0350054	0.22479	2.69579e-08	10.8079	2.15958	12.0698	0.634746	ANTAG_UP	NONE	NONE	NONE	NONE	NONE	NONE	NONE	ANTAG_UP
1415925_a_at	1415925_a_at	Nup62	0.280235	0.390331	0.463252	-0.207314	5.57217	7.76129	9.21124	-2.91485	3.63907	1.44995	3.97619e-05	7.40331e-07	7.46523e-08	0.01	0.00216118	0.166098	2.58959	4.77871	6.22866	0.805842	ANTAG_UP	NONE	NONE	NONE	NONE	NONE	NONE	NONE	ANTAG_UP
1434260_at	1434260_at	Fchsd2	0.563881	0.576286	0.93261	-0.207556	10.611	10.8444	17.5496	-2.76177	6.93865	6.70522	1.02235e-08	7.4818e-09	5.45771e-12	0.0137464	3.06534e-06	4.66432e-06	7.7883	8.02173	14.727	0.765851	ANTAG_UP	NONE	NONE	NONE	NONE	NONE	NONE	NONE	ANTAG_UP
1434071_a_at	1434071_a_at	Pelo	0.216117	0.171583	0.180117	-0.207584	3.47605	2.75977	2.89702	-2.36089	-0.579031	0.137257	0.00305691	0.0138035	0.010379	0.0310399	0.570508	0.892514	1.06344	0.347151	0.484408	0.654909	ANTAG_UP	NONE	NONE	NONE	NONE	NONE	NONE	NONE	ANTAG_UP
1423667_at	1423667_at	Mat2a	0.400244	0.102313	0.294521	-0.208036	9.07151	2.31891	6.67529	-3.3341	-2.39622	4.35638	9.21096e-08	0.0337357	4.92495e-06	0.00413267	0.0289287	0.000473442	5.67177	-1.08083	3.27555	0.930122	ANTAG_UP	NONE	NONE	NONE	NONE	NONE	NONE	NONE	ANTAG_UP
1426836_s_at	1426836_s_at	Metap1	0.234029	0.13963	0.165233	-0.208427	4.68471	2.79507	3.30757	-2.95019	-1.37714	0.512504	0.000238853	0.0128306	0.00437185	0.00928766	0.187146	0.615194	1.68207	-0.207575	0.304929	0.827004	ANTAG_UP	NONE	NONE	NONE	NONE	NONE	NONE	NONE	ANTAG_UP
1449439_at	1449439_at	Klf7	0.764654	0.787347	1.3411	-0.210905	12.7553	13.1339	22.3711	-2.48771	9.61573	9.23719	6.96326e-10	4.50486e-10	1.227e-13	0.0240735	4.11378e-08	7.18126e-08	10.2532	10.6317	19.8689	0.718402	ANTAG_UP	NONE	NONE	NONE	NONE	NONE	NONE	NONE	ANTAG_UP
1434403_at	1434403_at	Spred2	0.312797	0.144212	0.246093	-0.210915	5.81924	2.6829	4.57829	-2.77457	-1.24094	1.8954	2.45552e-05	0.016174	0.000297842	0.0133871	0.232243	0.0759701	3.02865	-0.107688	1.78771	0.801333	ANTAG_UP	NONE	NONE	NONE	NONE	NONE	NONE	NONE	ANTAG_UP
1436510_a_at	1436510_a_at	Lrrfip2	0.538898	0.188474	0.516398	-0.210973	7.91363	2.76771	7.58323	-2.19069	-0.330401	4.81552	5.74655e-07	0.0135787	9.99253e-07	0.043383	0.745318	0.000182369	5.7109	0.564979	5.3805	0.63313	ANTAG_UP	NONE	NONE	NONE	NONE	NONE	NONE	NONE	ANTAG_UP
1460557_at	1460557_at	Supv3l1	0.426555	0.331694	0.547181	-0.211067	6.61102	5.1408	8.48057	-2.31313	1.86955	3.33977	5.537e-06	9.39725e-05	2.29731e-07	0.0341238	0.0796758	0.00408326	4.28623	2.816	6.15577	0.669247	ANTAG_UP	NONE	NONE	NONE	NONE	NONE	NONE	NONE	ANTAG_UP
1438673_at	1438673_at	Slc4a7	0.41096	0.192403	0.392149	-0.211214	6.73387	3.15266	6.42563	-2.44722	-0.308237	3.27298	4.42834e-06	0.00606788	7.7877e-06	0.0261187	0.761818	0.00470449	4.27602	0.694803	3.96778	0.709257	ANTAG_UP	NONE	NONE	NONE	NONE	NONE	NONE	NONE	ANTAG_UP
1418154_at	1418154_at	N4bp1	0.205746	0.613289	0.60692	-0.212115	3.86347	11.5162	11.3967	-2.81645	7.53319	-0.119596	0.00134119	3.13324e-09	3.64746e-09	0.012274	1.08795e-06	0.906269	1.04679	8.69957	8.57998	0.824759	ANTAG_UP	NONE	NONE	NONE	NONE	NONE	NONE	NONE	ANTAG_UP
1425197_at	1425197_at	Ptpn2	0.629786	0.583368	1.00071	-0.212448	8.90869	8.25207	14.1556	-2.125	5.24687	5.90349	1.17999e-07	3.30827e-07	1.46287e-10	0.0492611	7.58981e-05	2.0872e-05	6.78685	6.13024	12.0337	0.624632	ANTAG_UP	NONE	NONE	NONE	NONE	NONE	NONE	NONE	ANTAG_UP
1429239_a_at	1429239_a_at	Stard4	0.429109	0.413547	0.629545	-0.213112	6.23815	6.01192	9.15198	-2.19069	2.91383	3.14005	1.10482e-05	1.69562e-05	8.15891e-08	0.0433835	0.0100213	0.00623147	4.05753	3.83131	6.97136	0.648757	ANTAG_UP	NONE	NONE	NONE	NONE	NONE	NONE	NONE	ANTAG_UP
1415926_at	1415926_at	Nup62	0.238307	0.380366	0.404883	-0.21379	4.19108	6.68945	7.12062	-2.65865	2.92954	0.431175	0.000670281	4.79984e-06	2.22123e-06	0.0169995	0.0096976	0.672007	1.55305	4.05141	4.48259	0.793282	ANTAG_UP	NONE	NONE	NONE	NONE	NONE	NONE	NONE	ANTAG_UP
1435107_at	1435107_at	Ptpdc1	0.21516	0.301369	0.302596	-0.213933	3.02769	4.24081	4.25807	-2.1287	1.23038	0.0172586	0.00789477	0.000603592	0.000582057	0.0489114	0.236069	0.98644	0.916918	2.13004	2.1473	0.636156	ANTAG_UP	NONE	NONE	NONE	NONE	NONE	NONE	NONE	ANTAG_UP
1437419_at	1437419_at	Bmp2k	0.615337	0.142714	0.542739	-0.215312	11.629	2.6971	10.257	-2.87729	-1.37201	7.55994	2.71799e-09	0.0157083	1.65801e-08	0.010815	0.188706	1.03956e-06	8.79424	-0.137699	7.42224	0.872787	ANTAG_UP	NONE	NONE	NONE	NONE	NONE	NONE	NONE	ANTAG_UP
1457422_at	1457422_at	Unc79	0.167399	0.211703	0.163598	-0.215504	3.04212	3.84725	2.97305	-2.76926	-0.0690751	-0.874199	0.00765898	0.0013882	0.00885373	0.0135352	0.945773	0.394746	0.316194	1.12132	0.247119	0.841735	ANTAG_UP	NONE	NONE	NONE	NONE	NONE	NONE	NONE	ANTAG_UP
1427194_a_at	1427194_a_at	Ercc8	0.45404	0.173648	0.411433	-0.216255	6.36419	2.43399	5.76698	-2.14339	-0.597214	3.33299	8.72876e-06	0.0268218	2.71725e-05	0.047546	0.558595	0.00414243	4.26167	0.331471	3.66446	0.656679	ANTAG_UP	NONE	NONE	NONE	NONE	NONE	NONE	NONE	ANTAG_UP
1455398_at	1455398_at	Lrrc8c	0.37184	0.176909	0.332342	-0.216408	5.74771	2.73457	5.13716	-2.36536	-0.610552	2.4026	2.82088e-05	0.0145411	9.46656e-05	0.0307651	0.549941	0.0285625	3.42909	0.415944	2.81854	0.725843	ANTAG_UP	NONE	NONE	NONE	NONE	NONE	NONE	NONE	ANTAG_UP
1418747_at	1418747_at	Spi1	0.246524	0.397328	0.426837	-0.217016	4.82174	7.77129	8.34845	-3.00138	3.5267	0.577156	0.000180052	7.28051e-07	2.83438e-07	0.00834317	0.00274478	0.571744	1.88791	4.83746	5.41461	0.926844	ANTAG_UP	NONE	NONE	NONE	NONE	NONE	NONE	NONE	ANTAG_UP
1423192_at	1423192_at	Pspc1	0.284511	0.36192	0.429393	-0.217038	5.38967	6.85607	8.13426	-2.90726	2.74459	1.27819	5.70529e-05	3.55308e-06	4.00281e-07	0.0101598	0.0142433	0.219139	2.54813	4.01453	5.29272	0.897982	ANTAG_UP	NONE	NONE	NONE	NONE	NONE	NONE	NONE	ANTAG_UP
1416052_at	1416052_at	Prps1	0.639495	0.116565	0.538853	-0.217207	11.9873	2.185	10.1008	-2.879	-1.88652	7.91575	1.74289e-09	0.0438653	2.06085e-08	0.0107765	0.0772246	5.72644e-07	9.17554	-0.626735	7.28902	0.890804	ANTAG_UP	NONE	NONE	NONE	NONE	NONE	NONE	NONE	ANTAG_UP
1447934_at	1447934_at	9630033F20Rik	0.3979	0.287424	0.467575	-0.217748	5.57719	4.02869	6.55379	-2.15815	0.976605	2.52511	3.93714e-05	0.000944717	6.14873e-06	0.046209	0.34308	0.0223201	3.47471	1.9262	4.45131	0.671468	ANTAG_UP	NONE	NONE	NONE	NONE	NONE	NONE	NONE	ANTAG_UP
1423257_at	1423257_at	Cyp4a14	0.202029	0.240236	0.224387	-0.217878	2.89823	3.44635	3.21898	-2.21013	0.320744	-0.227367	0.0103529	0.00325619	0.00527427	0.0417718	0.752492	0.822974	0.746387	1.2945	1.06713	0.688548	ANTAG_UP	NONE	NONE	NONE	NONE	NONE	NONE	NONE	ANTAG_UP
1423264_at	1423264_at	Bop1	0.605514	0.153769	0.541318	-0.217964	8.60122	2.18426	7.68933	-2.18931	-0.911891	5.50507	1.89983e-07	0.043929	8.35314e-07	0.0435001	0.375156	4.53847e-05	6.47049	0.0535324	5.5586	0.682657	ANTAG_UP	NONE	NONE	NONE	NONE	NONE	NONE	NONE	ANTAG_UP
1423850_at	1423850_at	Nsun2	0.694295	0.127527	0.603723	-0.218099	11.9993	2.20402	10.434	-2.66533	-1.56533	8.22999	1.71731e-09	0.0422728	1.29991e-08	0.016768	0.136768	3.42811e-07	9.40693	-0.388402	7.84159	0.832217	ANTAG_UP	NONE	NONE	NONE	NONE	NONE	NONE	NONE	ANTAG_UP
1447703_x_at	1447703_x_at	Zfp593	0.74621	0.357036	0.885056	-0.21819	14.4029	6.89131	17.0829	-2.97789	2.67994	10.1916	1.12583e-10	3.33571e-06	8.27935e-12	0.00876425	0.0162727	1.81565e-08	11.5077	3.9961	14.1877	0.930666	ANTAG_UP	NONE	NONE	NONE	NONE	NONE	NONE	NONE	ANTAG_UP
1436422_at	1436422_at	BC026590	0.262311	0.169467	0.213442	-0.218335	4.60384	2.97432	3.74614	-2.70964	-0.857695	0.771824	0.000282445	0.00883013	0.00172099	0.0153078	0.403534	0.451298	1.97118	0.341659	1.11348	0.848071	ANTAG_UP	NONE	NONE	NONE	NONE	NONE	NONE	NONE	ANTAG_UP
1437747_at	1437747_at	Ube4a	0.200841	0.226788	0.208738	-0.218891	3.59864	4.06356	3.74014	-2.77332	0.141501	-0.323423	0.00235532	0.000877483	0.00174311	0.0134219	0.889214	0.7505	0.910956	1.37588	1.05246	0.872838	ANTAG_UP	NONE	NONE	NONE	NONE	NONE	NONE	NONE	ANTAG_UP
1427035_at	1427035_at	Slc39a14	0.608745	0.433939	0.822994	-0.21969	9.25428	6.59684	12.5113	-2.36158	3.25706	5.9145	7.00048e-08	5.68246e-06	9.27279e-10	0.0309971	0.0048658	2.04346e-05	6.97395	4.31651	10.231	0.749141	ANTAG_UP	NONE	NONE	NONE	NONE	NONE	NONE	NONE	ANTAG_UP
1421033_a_at	1421033_a_at	Tcerg1	0.349275	0.164249	0.293226	-0.220297	6.07448	2.85657	5.09971	-2.70917	-0.974774	2.24314	1.50517e-05	0.0112919	0.000102116	0.0153228	0.343961	0.0391632	3.46572	0.247816	2.49095	0.864501	ANTAG_UP	NONE	NONE	NONE	NONE	NONE	NONE	NONE	ANTAG_UP
1436514_at	1436514_at	Gpc4	0.192059	0.231651	0.202367	-0.221343	2.72686	3.289	2.87322	-2.22218	0.146362	-0.41578	0.0147742	0.00454743	0.0109072	0.0408015	0.885436	0.68301	0.597149	1.15929	0.743511	0.716249	ANTAG_UP	NONE	NONE	NONE	NONE	NONE	NONE	NONE	ANTAG_UP
1453344_at	1453344_at	1810032O08Rik	0.460533	0.198919	0.437011	-0.222441	6.63528	2.86599	6.29638	-2.2662	-0.338902	3.43039	5.29716e-06	0.0110726	9.90596e-06	0.0374305	0.739023	0.00336852	4.47411	0.704819	4.1352	0.738022	ANTAG_UP	NONE	NONE	NONE	NONE	NONE	NONE	NONE	ANTAG_UP
1455287_at	1455287_at	Cdk6	0.564348	0.382083	0.722882	-0.223549	9.0257	6.11071	11.5612	-2.52809	2.53545	5.45045	9.87266e-08	1.40515e-05	2.96042e-09	0.0221858	0.0218568	5.05653e-05	6.62673	3.71174	9.16218	0.831757	ANTAG_UP	NONE	NONE	NONE	NONE	NONE	NONE	NONE	ANTAG_UP
1423519_at	1423519_at	Abhd17c	0.317438	0.49364	0.586984	-0.224094	4.55539	7.08397	8.4235	-2.27396	3.86811	1.33953	0.000312375	2.36923e-06	2.51485e-07	0.0368642	0.00132801	0.198833	2.40282	4.9314	6.27093	0.751859	ANTAG_UP	NONE	NONE	NONE	NONE	NONE	NONE	NONE	ANTAG_UP
1427705_a_at	1427705_a_at	Nfkb1	0.624466	0.646334	1.04638	-0.224423	11.7363	12.1473	19.6657	-2.98246	7.92943	7.51843	2.3768e-09	1.43412e-09	9.28511e-13	0.00868078	5.59851e-07	1.11564e-06	8.91715	9.32815	16.8466	0.989045	ANTAG_UP	NONE	NONE	NONE	NONE	NONE	NONE	NONE	ANTAG_UP
1421448_at	1421448_at	Ralgapa1	0.262923	0.191	0.22917	-0.224752	4.18541	3.04048	3.64811	-2.52987	-0.537296	0.607634	0.00067834	0.00768546	0.00212001	0.0221057	0.598344	0.551828	1.79759	0.652662	1.2603	0.841428	ANTAG_UP	NONE	NONE	NONE	NONE	NONE	NONE	NONE	ANTAG_UP
1424489_a_at	1424489_a_at	Trit1	0.216353	0.130513	0.121461	-0.225405	4.06736	2.4536	2.28342	-2.99639	-1.78394	-0.170181	0.000870464	0.0257856	0.0361837	0.00843083	0.0931169	0.866968	1.24741	-0.366342	-0.536523	1.00239	ANTAG_UP	NONE	NONE	NONE	NONE	NONE	NONE	NONE	ANTAG_UP
1433955_at	1433955_at	Brwd1	0.227912	0.209321	0.211676	-0.225557	3.03105	2.7838	2.81513	-2.12113	-0.215927	0.0313267	0.0078392	0.0131337	0.0123078	0.0496291	0.831732	0.975391	1.03617	0.788919	0.820245	0.710533	ANTAG_UP	NONE	NONE	NONE	NONE	NONE	NONE	NONE	ANTAG_UP
1455943_at	1455943_at	Zfp451	0.282768	0.209232	0.266127	-0.225872	4.47831	3.31369	4.21477	-2.52948	-0.263537	0.90108	0.00036682	0.0043155	0.000637625	0.022123	0.795449	0.380707	2.1027	0.938078	1.83916	0.849671	ANTAG_UP	NONE	NONE	NONE	NONE	NONE	NONE	NONE	ANTAG_UP
1435059_at	1435059_at	Asap1	0.447156	0.515271	0.736498	-0.225928	6.86513	7.91088	11.3074	-2.4527	4.44224	3.39648	3.49586e-06	5.77271e-07	4.08904e-09	0.0258324	0.000395531	0.00362011	4.5622	5.60795	9.00443	0.824285	ANTAG_UP	NONE	NONE	NONE	NONE	NONE	NONE	NONE	ANTAG_UP
1429650_at	1429650_at	Stk40	0.548693	0.602755	0.924739	-0.226709	9.08227	9.97714	15.3068	-2.6535	6.22452	5.32966	9.06233e-08	2.45209e-08	4.46504e-11	0.0171801	1.13348e-05	6.43042e-05	6.59939	7.49425	12.8239	0.897836	ANTAG_UP	NONE	NONE	NONE	NONE	NONE	NONE	NONE	ANTAG_UP
1419537_at	1419537_at	Tfec	1.04411	0.391415	1.20801	-0.227512	15.1806	5.69088	17.5636	-2.339	2.38303	11.8727	5.06579e-11	3.15105e-05	5.39072e-12	0.032419	0.0297003	2.00661e-09	12.9997	3.51	15.3827	0.796882	ANTAG_UP	NONE	NONE	NONE	NONE	NONE	NONE	NONE	ANTAG_UP
1417209_at	1417209_at	Sertad2	0.7561	0.258397	0.786825	-0.227671	10.4272	3.5635	10.851	-2.22016	0.423729	7.28747	1.31198e-08	0.00253812	7.4167e-09	0.0409631	0.677319	1.65973e-06	8.35862	1.49488	8.78235	0.757417	ANTAG_UP	NONE	NONE	NONE	NONE	NONE	NONE	NONE	ANTAG_UP
1436299_at	1436299_at	Gls	0.310749	0.207671	0.290497	-0.227924	5.51275	3.68413	5.15347	-2.85912	-0.359278	1.46934	4.47017e-05	0.00196366	9.15988e-05	0.0112322	0.724013	0.160833	2.85172	1.0231	2.49244	0.97749	ANTAG_UP	NONE	NONE	NONE	NONE	NONE	NONE	NONE	ANTAG_UP
1446790_at	1446790_at	C78948	0.232115	0.328768	0.332587	-0.228296	3.80752	5.39298	5.45563	-2.64803	1.64811	0.0626439	0.00151047	5.66782e-05	5.0049e-05	0.0173739	0.118527	0.950814	1.34698	2.93244	2.99509	0.908162	ANTAG_UP	NONE	NONE	NONE	NONE	NONE	NONE	NONE	ANTAG_UP
1439323_a_at	1439323_a_at	Map4k1	0.389022	0.253852	0.413956	-0.228919	5.88086	3.83749	6.25778	-2.447	0.376917	2.42028	2.18011e-05	0.00141726	1.06486e-05	0.0261304	0.711112	0.0275691	3.61331	1.56994	3.99022	0.843595	ANTAG_UP	NONE	NONE	NONE	NONE	NONE	NONE	NONE	ANTAG_UP
1428458_at	1428458_at	Pop1	0.567586	0.168598	0.507005	-0.229179	7.59811	2.25697	6.78713	-2.16937	-0.810979	4.53016	9.74363e-07	0.0381153	4.02206e-06	0.0452161	0.429096	0.000329222	5.5901	0.248964	4.77913	0.749493	ANTAG_UP	NONE	NONE	NONE	NONE	NONE	NONE	NONE	ANTAG_UP
1436249_at	1436249_at	Ttll4	0.312504	0.195034	0.278178	-0.22936	4.47478	2.79272	3.98327	-2.3223	-0.491515	1.19055	0.00036953	0.0128933	0.00104014	0.0335097	0.629635	0.250932	2.32691	0.644848	1.8354	0.80353	ANTAG_UP	NONE	NONE	NONE	NONE	NONE	NONE	NONE	ANTAG_UP
1434173_s_at	1434173_s_at	D19Bwg1357e	0.49352	0.136858	0.400937	-0.22944	8.3586	2.31793	6.79056	-2.74779	-1.56804	4.47264	2.78877e-07	0.0338014	3.99728e-06	0.0141493	0.136136	0.000371191	5.8181	-0.222582	4.25005	0.951384	ANTAG_UP	NONE	NONE	NONE	NONE	NONE	NONE	NONE	ANTAG_UP
1451250_at	1451250_at	Gprin1	0.159552	0.279203	0.209079	-0.229675	2.13321	3.73294	2.79539	-2.17135	0.662181	-0.937545	0.0484881	0.00177002	0.0128221	0.0450426	0.517137	0.362204	0.127711	1.72744	0.789892	0.75325	ANTAG_UP	NONE	NONE	NONE	NONE	NONE	NONE	NONE	ANTAG_UP
1423138_at	1423138_at	Wdr4	0.544363	0.207495	0.521762	-0.230096	7.30771	2.78548	7.00431	-2.18417	-0.303402	4.21883	1.6025e-06	0.0130882	2.72761e-06	0.0439366	0.765434	0.000632192	5.29406	0.771827	4.99066	0.760302	ANTAG_UP	NONE	NONE	NONE	NONE	NONE	NONE	NONE	ANTAG_UP
1448140_at	1448140_at	Ciapin1	0.274818	0.246535	0.290095	-0.231258	4.65341	4.1745	4.91209	-2.7689	0.258681	0.737597	0.000254843	0.000694135	0.000149601	0.0135452	0.79913	0.471277	2.11351	1.63459	2.37219	0.972917	ANTAG_UP	NONE	NONE	NONE	NONE	NONE	NONE	NONE	ANTAG_UP
1423590_at	1423590_at	Napsa	0.791255	0.385409	0.945162	-0.231502	14.0053	6.82177	16.7294	-2.89744	2.72417	9.90765	1.71849e-10	3.77887e-06	1.14299e-11	0.01037	0.0148564	2.70564e-08	11.3502	4.16676	14.0744	1.02007	ANTAG_UP	NONE	NONE	NONE	NONE	NONE	NONE	NONE	ANTAG_UP
1416730_at	1416730_at	Rcl1	0.692832	0.564671	1.02597	-0.23153	12.1067	9.86719	17.9281	-2.86082	5.82138	8.06089	1.5065e-09	2.86587e-08	3.92121e-12	0.0111925	2.44536e-05	4.51116e-07	9.48557	7.24606	15.307	1.0074	ANTAG_UP	NONE	NONE	NONE	NONE	NONE	NONE	NONE	ANTAG_UP
1417688_at	1417688_at	Fam20c	0.225229	0.60026	0.593319	-0.23217	3.77425	10.0588	9.9425	-2.75104	6.16825	-0.11631	0.00162115	2.18567e-08	2.5752e-08	0.0140546	1.26025e-05	0.908832	1.26064	7.5452	7.42889	0.973651	ANTAG_UP	NONE	NONE	NONE	NONE	NONE	NONE	NONE	ANTAG_UP
1433674_a_at	1433674_a_at	Snhg1	0.540033	0.188281	0.49612	-0.232193	8.7185	3.03968	8.00956	-2.65067	-0.708943	4.96988	1.58212e-07	0.00769843	4.90677e-07	0.0172799	0.488407	0.000132945	6.29684	0.61802	5.5879	0.938304	ANTAG_UP	NONE	NONE	NONE	NONE	NONE	NONE	NONE	ANTAG_UP
1418151_at	1418151_at	Mtmr4	0.549404	0.184089	0.501142	-0.232351	7.68674	2.57561	7.01151	-2.29869	-0.675232	4.43591	8.38948e-07	0.0201442	2.69299e-06	0.0351109	0.509023	0.000400803	5.58809	0.476947	4.91285	0.814714	ANTAG_UP	NONE	NONE	NONE	NONE	NONE	NONE	NONE	ANTAG_UP
1449117_at	1449117_at	Jund	0.427675	0.239974	0.435202	-0.232447	6.54339	3.67159	6.65856	-2.51477	0.115172	2.98697	6.2673e-06	0.00201674	5.07714e-06	0.0227924	0.90972	0.00859909	4.2484	1.3766	4.36357	0.891966	ANTAG_UP	NONE	NONE	NONE	NONE	NONE	NONE	NONE	ANTAG_UP
1438046_at	1438046_at	AU019823	0.18356	0.254422	0.205103	-0.232879	2.37392	3.29035	2.65253	-2.12962	0.278609	-0.63782	0.0302447	0.00453441	0.0172142	0.0488242	0.784059	0.532476	0.434022	1.35045	0.712631	0.757907	ANTAG_UP	NONE	NONE	NONE	NONE	NONE	NONE	NONE	ANTAG_UP
1426083_a_at	1426083_a_at	Btg1	0.347389	0.500256	0.614415	-0.23323	5.75933	8.29369	10.1863	-2.73417	4.42699	1.89263	2.75793e-05	3.09418e-07	1.82893e-08	0.014553	0.000408346	0.0763597	3.27249	5.80686	7.69948	0.975712	ANTAG_UP	NONE	NONE	NONE	NONE	NONE	NONE	NONE	ANTAG_UP
1439155_at	1439155_at	Mettl1	0.854214	0.223541	0.844353	-0.233402	12.1607	3.18234	12.0203	-2.34952	-0.140383	8.83793	1.41104e-09	0.00569907	1.67391e-09	0.031749	0.890083	1.31537e-07	10.0252	1.04693	9.88486	0.839559	ANTAG_UP	NONE	NONE	NONE	NONE	NONE	NONE	NONE	ANTAG_UP
1441033_at	1441033_at	Tmtc2	0.196757	0.345038	0.308004	-0.233792	2.53843	4.45144	3.97365	-2.13279	1.43523	-0.477789	0.0217254	0.000387996	0.00106156	0.0485278	0.17019	0.639164	0.603231	2.51625	2.03846	0.764397	ANTAG_UP	NONE	NONE	NONE	NONE	NONE	NONE	NONE	ANTAG_UP
1420056_s_at	1420056_s_at	Jmjd6	0.331649	0.296423	0.39407	-0.234002	5.34198	4.77458	6.34742	-2.66518	1.00544	1.57284	6.27413e-05	0.000198403	9.0057e-06	0.0167732	0.329424	0.135021	2.92588	2.35848	3.93132	0.956744	ANTAG_UP	NONE	NONE	NONE	NONE	NONE	NONE	NONE	ANTAG_UP
1433739_at	1433739_at	Nol10	0.644287	0.31659	0.725677	-0.235199	11.0507	5.43007	12.4466	-2.85253	1.39599	7.01658	5.70227e-09	5.26509e-05	1.00122e-09	0.0113874	0.181498	2.66893e-06	8.47789	2.85731	9.87388	1.03331	ANTAG_UP	NONE	NONE	NONE	NONE	NONE	NONE	NONE	ANTAG_UP
1433936_at	1433936_at	Sdhaf1	0.179764	0.251392	0.194665	-0.236491	2.87959	4.02697	3.11828	-2.67872	0.238694	-0.908691	0.0107634	0.000948156	0.00652434	0.0163135	0.814327	0.376793	0.476781	1.62417	0.715475	0.979676	ANTAG_UP	NONE	NONE	NONE	NONE	NONE	NONE	NONE	ANTAG_UP
1420781_at	1420781_at	Etos1	0.21977	0.188943	0.17095	-0.237763	2.94828	2.53473	2.29335	-2.25543	-0.65493	-0.241381	0.00932504	0.0218891	0.0354831	0.0382308	0.521676	0.81228	0.935981	0.522431	0.281051	0.832521	ANTAG_UP	NONE	NONE	NONE	NONE	NONE	NONE	NONE	ANTAG_UP
1419281_a_at	1419281_a_at	Zfp259	0.302334	0.151639	0.215466	-0.238507	5.70137	2.85959	4.06323	-3.18038	-1.63814	1.20363	3.08726e-05	0.0112211	0.000878109	0.00572278	0.120607	0.245972	2.87269	0.0309147	1.23455	1.1802	ANTAG_UP	NONE	NONE	NONE	NONE	NONE	NONE	NONE	ANTAG_UP
1448160_at	1448160_at	Lcp1	0.220965	0.294919	0.277145	-0.238739	3.86342	5.15645	4.84568	-2.9516	0.982258	-0.310767	0.00134132	9.10502e-05	0.000171414	0.00926046	0.340372	0.759928	1.24078	2.5338	2.22303	1.09711	ANTAG_UP	NONE	NONE	NONE	NONE	NONE	NONE	NONE	ANTAG_UP
1421378_s_at	1421378_s_at	Abcc1	0.281722	0.271006	0.313518	-0.23921	4.41247	4.24464	4.91048	-2.64927	0.498008	0.665844	0.000420944	0.000598752	0.000150097	0.0173299	0.625151	0.514852	2.06309	1.89526	2.5611	0.988006	ANTAG_UP	NONE	NONE	NONE	NONE	NONE	NONE	NONE	ANTAG_UP
1437449_at	1437449_at	Rsad1	0.261975	0.185353	0.207785	-0.239543	3.87697	2.74304	3.07501	-2.50669	-0.801958	0.331967	0.00130327	0.0142888	0.00714703	0.0231676	0.434149	0.744158	1.65712	0.523195	0.855162	0.937025	ANTAG_UP	NONE	NONE	NONE	NONE	NONE	NONE	NONE	ANTAG_UP
1451714_a_at	1451714_a_at	Map2k3	0.54631	0.322272	0.628682	-0.239899	9.36715	5.52575	10.7795	-2.90859	1.41237	5.25378	5.92039e-08	4.35695e-05	8.15558e-09	0.0101314	0.176704	7.48531e-05	6.79522	2.95381	8.20759	1.08996	ANTAG_UP	NONE	NONE	NONE	NONE	NONE	NONE	NONE	ANTAG_UP
1446493_at	1446493_at	Cdc14a	0.244408	0.234306	0.238462	-0.240253	3.37194	3.23256	3.28989	-2.34378	-0.0820431	0.0573362	0.00381379	0.00512489	0.00453883	0.0321134	0.935615	0.954977	1.30249	1.16311	1.22045	0.880456	ANTAG_UP	NONE	NONE	NONE	NONE	NONE	NONE	NONE	ANTAG_UP
1450323_at	1450323_at	5730493B19Rik	0.219649	0.195332	0.173717	-0.241264	2.72801	2.426	2.15754	-2.11882	-0.57047	-0.26846	0.0147392	0.0272553	0.0462636	0.0498495	0.576163	0.791724	0.865026	0.563016	0.294556	0.801496	ANTAG_UP	NONE	NONE	NONE	NONE	NONE	NONE	NONE	ANTAG_UP
1422537_a_at	1422537_a_at	Id2	0.67083	0.534961	0.96358	-0.242211	12.772	10.1852	18.3457	-3.26081	5.57368	8.1605	6.82975e-10	1.83189e-08	2.7426e-12	0.00482734	3.96441e-05	3.83589e-07	9.91612	7.3293	15.4898	1.24141	ANTAG_UP	NONE	NONE	NONE	NONE	NONE	NONE	NONE	ANTAG_UP
1458087_at	1458087_at	Stac3	0.224956	0.167011	0.149682	-0.242285	3.20613	2.38028	2.1333	-2.44172	-1.07283	-0.246983	0.00541963	0.0298639	0.04848	0.0264091	0.299022	0.808015	1.06829	0.242445	-0.00453768	0.930039	ANTAG_UP	NONE	NONE	NONE	NONE	NONE	NONE	NONE	ANTAG_UP
1453596_at	1453596_at	Id2	0.650527	0.381381	0.789152	-0.242757	9.44275	5.53595	11.455	-2.49167	2.01221	5.919	5.29606e-08	4.2701e-05	3.38648e-09	0.023882	0.0610787	2.02587e-05	7.26542	3.35862	9.27763	0.952061	ANTAG_UP	NONE	NONE	NONE	NONE	NONE	NONE	NONE	ANTAG_UP
1429080_at	1429080_at	Mphosph10	0.391605	0.142326	0.290135	-0.243796	6.34118	2.30466	4.6981	-2.79147	-1.64308	2.39344	9.11107e-06	0.0346993	0.000232329	0.0129266	0.119573	0.02909	3.91226	-0.124259	2.26918	1.07397	ANTAG_UP	NONE	NONE	NONE	NONE	NONE	NONE	NONE	ANTAG_UP
1417745_at	1417745_at	Cpn1	0.175465	0.246967	0.178587	-0.243845	2.32243	3.26883	2.36376	-2.28219	0.0413303	-0.905068	0.0335013	0.00474599	0.0308628	0.0362719	0.967536	0.378653	0.33705	1.28345	0.37838	0.87831	ANTAG_UP	NONE	NONE	NONE	NONE	NONE	NONE	NONE	ANTAG_UP
1448698_at	1448698_at	Ccnd1	0.160985	0.3568	0.273601	-0.244185	2.26016	5.00933	3.84124	-2.42414	1.58108	-1.16809	0.0378775	0.00012268	0.00140604	0.0273571	0.133126	0.259623	0.154222	2.90339	1.7353	0.935015	ANTAG_UP	NONE	NONE	NONE	NONE	NONE	NONE	NONE	ANTAG_UP
1460007_at	1460007_at	Thyn1	0.274296	0.23039	0.260301	-0.244385	3.37597	2.83558	3.20372	-2.12686	-0.172253	0.368138	0.00378125	0.0117958	0.00544729	0.0490848	0.865366	0.717522	1.52981	0.989416	1.35755	0.821424	ANTAG_UP	NONE	NONE	NONE	NONE	NONE	NONE	NONE	ANTAG_UP
1446364_at	1446364_at	NA	0.162564	0.315833	0.233779	-0.244619	2.29418	4.45718	3.29919	-2.44105	1.00501	-1.15799	0.0354245	0.000383373	0.00445026	0.0264443	0.329625	0.263606	0.177315	2.34031	1.18232	0.944201	ANTAG_UP	NONE	NONE	NONE	NONE	NONE	NONE	NONE	ANTAG_UP
1417096_at	1417096_at	Rrp15	0.996272	0.314967	1.06574	-0.245504	16.1814	5.11569	17.3096	-2.81956	1.12823	12.1939	1.90771e-11	9.88662e-05	6.75331e-12	0.012195	0.275607	1.35534e-09	13.7451	2.67939	14.8733	1.09684	ANTAG_UP	NONE	NONE	NONE	NONE	NONE	NONE	NONE	ANTAG_UP
1447905_x_at	1447905_x_at	NA	0.197013	0.194825	0.145481	-0.246358	3.67182	3.63104	2.71139	-3.24666	-0.960429	-0.919655	0.00201575	0.00219842	0.0152529	0.00497413	0.350913	0.371204	0.876202	0.835428	-0.0842267	1.26986	ANTAG_UP	NONE	NONE	NONE	NONE	NONE	NONE	NONE	ANTAG_UP
1418805_at	1418805_at	Sct	0.286007	0.298427	0.337975	-0.246459	3.92369	4.09407	4.63663	-2.39082	0.712941	0.54256	0.00118022	0.000822652	0.000263864	0.0292424	0.485995	0.594796	1.86586	2.03624	2.5788	0.935715	ANTAG_UP	NONE	NONE	NONE	NONE	NONE	NONE	NONE	ANTAG_UP
1454002_at	1454002_at	NA	0.365897	0.248525	0.367548	-0.246874	5.45345	3.7041	5.47806	-2.60179	0.0246141	1.77396	5.02653e-05	0.00188196	4.78738e-05	0.019097	0.980663	0.0948065	3.2178	1.46846	3.24241	1.02095	ANTAG_UP	NONE	NONE	NONE	NONE	NONE	NONE	NONE	ANTAG_UP
1418078_at	1418078_at	Psme3	0.433018	0.170961	0.357	-0.246979	5.61745	2.21784	4.63128	-2.26558	-0.98617	2.41344	3.63786e-05	0.0411489	0.000266809	0.0374766	0.338506	0.0279494	3.67153	0.27192	2.68536	0.889604	ANTAG_UP	NONE	NONE	NONE	NONE	NONE	NONE	NONE	ANTAG_UP
1424208_at	1424208_at	Ptger4	0.240416	0.521069	0.514037	-0.247448	4.81017	10.4254	10.2847	-3.50079	5.47454	-0.140703	0.000184389	1.31528e-08	1.59578e-08	0.00290027	4.82087e-05	0.889834	1.80901	7.42425	7.28355	1.37865	ANTAG_UP	NONE	NONE	NONE	NONE	NONE	NONE	NONE	ANTAG_UP
1451616_at	1451616_at	Psg-ps1	0.245843	0.221362	0.219733	-0.247473	3.1009	2.79211	2.77156	-2.2072	-0.32934	-0.0205539	0.00676778	0.0129095	0.0134708	0.0420113	0.746105	0.983852	1.2089	0.900115	0.879561	0.869356	ANTAG_UP	NONE	NONE	NONE	NONE	NONE	NONE	NONE	ANTAG_UP
1451722_s_at	1451722_s_at	Smyd5	0.926475	0.211583	0.890499	-0.247559	13.3654	3.05232	12.8464	-2.5253	-0.518989	9.7941	3.46922e-10	0.00749647	6.26442e-10	0.0223114	0.610764	3.18113e-08	11.2015	0.888407	10.6825	0.995179	ANTAG_UP	NONE	NONE	NONE	NONE	NONE	NONE	NONE	ANTAG_UP
1453068_at	1453068_at	Prdm2	0.205937	0.217586	0.175927	-0.247596	3.99956	4.22578	3.41671	-3.40021	-0.582842	-0.80907	0.00100484	0.000622999	0.0034678	0.00359152	0.568	0.430162	1.08637	1.3126	0.503529	1.34028	ANTAG_UP	NONE	NONE	NONE	NONE	NONE	NONE	NONE	ANTAG_UP
1418869_a_at	1418869_a_at	Pus1	0.508459	0.270063	0.530765	-0.247757	8.48184	4.50505	8.85393	-2.92244	0.372093	4.34888	2.29271e-07	0.000346914	1.28339e-07	0.0098426	0.714631	0.000480946	5.97962	2.00283	6.35171	1.15311	ANTAG_UP	NONE	NONE	NONE	NONE	NONE	NONE	NONE	ANTAG_UP
1425456_a_at	1425456_a_at	Map2k3	0.607752	0.346361	0.704288	-0.249824	11.2576	6.41574	13.0457	-3.27219	1.78817	6.63	4.35948e-09	7.93176e-06	4.98092e-10	0.00471235	0.0924083	5.34846e-06	8.47907	3.63725	10.2672	1.30749	ANTAG_UP	NONE	NONE	NONE	NONE	NONE	NONE	NONE	ANTAG_UP
1416940_at	1416940_at	Ppif	0.467653	0.382272	0.59959	-0.250335	6.62675	5.41688	8.49632	-2.50832	1.86958	3.07945	5.38029e-06	5.40488e-05	2.2408e-07	0.0230916	0.0796712	0.00708061	4.50121	3.29134	6.37079	1.00534	ANTAG_UP	NONE	NONE	NONE	NONE	NONE	NONE	NONE	ANTAG_UP
1446219_at	1446219_at	D930015E06Rik	0.216154	0.320914	0.286469	-0.2506	2.8135	4.17707	3.72873	-2.30648	0.915223	-0.448345	0.0123493	0.000690374	0.00178593	0.0345752	0.373456	0.659824	0.861078	2.22465	1.7763	0.925902	ANTAG_UP	NONE	NONE	NONE	NONE	NONE	NONE	NONE	ANTAG_UP
1438187_at	1438187_at	Slc25a29	0.308164	0.257332	0.31444	-0.251055	3.68346	3.07586	3.75848	-2.12192	0.0750184	0.682614	0.00196645	0.00713421	0.00167645	0.0495537	0.941116	0.504466	1.89052	1.28293	1.96554	0.85412	ANTAG_UP	NONE	NONE	NONE	NONE	NONE	NONE	NONE	ANTAG_UP
1460264_at	1460264_at	C81600	0.314462	0.214311	0.277417	-0.251356	3.7462	2.5531	3.30489	-2.11737	-0.441309	0.751787	0.00172079	0.0210875	0.00439679	0.0499889	0.664805	0.46293	1.95924	0.766145	1.51793	0.853799	ANTAG_UP	NONE	NONE	NONE	NONE	NONE	NONE	NONE	ANTAG_UP
1433927_at	1433927_at	Uspl1	0.29743	0.154494	0.200565	-0.251359	5.00348	2.59895	3.37398	-2.98996	-1.6295	0.775027	0.000124149	0.019208	0.00379728	0.00854528	0.122436	0.449455	2.48012	0.0755982	0.850625	1.20568	ANTAG_UP	NONE	NONE	NONE	NONE	NONE	NONE	NONE	ANTAG_UP
1454896_at	1454896_at	Rbpj	0.667633	0.458189	0.874057	-0.251765	11.8371	8.12366	15.497	-3.15637	3.65988	7.37331	2.097e-09	4.07238e-07	3.69796e-11	0.00602048	0.00206761	1.43073e-06	9.17761	5.46417	12.8375	1.27583	ANTAG_UP	NONE	NONE	NONE	NONE	NONE	NONE	NONE	ANTAG_UP
1449880_s_at	1449880_s_at	NA	0.268365	0.204406	0.220615	-0.252156	4.85954	3.70138	3.99489	-3.22867	-0.86465	0.293509	0.000166608	0.0018929	0.00101483	0.00516722	0.399815	0.772848	2.14335	0.985189	1.2787	1.30803	ANTAG_UP	NONE	NONE	NONE	NONE	NONE	NONE	NONE	ANTAG_UP
1431181_a_at	1431181_a_at	Luc7l	0.401813	0.209986	0.358261	-0.253538	5.2182	2.72701	4.65261	-2.32822	-0.565592	1.9256	8.03985e-05	0.0147695	0.000255267	0.0331192	0.579397	0.0718366	3.27021	0.779016	2.70461	0.950781	ANTAG_UP	NONE	NONE	NONE	NONE	NONE	NONE	NONE	ANTAG_UP
1435342_at	1435342_at	Kcnk6	0.662347	0.198993	0.607464	-0.253876	12.0464	3.61917	11.0482	-3.26496	-0.998179	7.42903	1.62136e-09	0.00225465	5.72062e-09	0.00478506	0.332825	1.29999e-06	9.31827	0.89106	8.32009	1.33589	ANTAG_UP	NONE	NONE	NONE	NONE	NONE	NONE	NONE	ANTAG_UP
1442793_s_at	1442793_s_at	Tbrg4	0.478916	0.211245	0.436081	-0.254079	8.75066	3.85982	7.96799	-3.28273	-0.782665	4.10817	1.50513e-07	0.00135161	5.25368e-07	0.00460823	0.44508	0.000798492	6.00989	1.11905	5.22722	1.34471	ANTAG_UP	NONE	NONE	NONE	NONE	NONE	NONE	NONE	ANTAG_UP
1450646_at	1450646_at	Cyp51	0.430468	0.274748	0.449989	-0.255227	7.36375	4.69996	7.6977	-3.08724	0.333947	2.99774	1.45452e-06	0.000231438	8.23634e-07	0.00696542	0.742691	0.00840702	4.79779	2.134	5.13174	1.27283	ANTAG_UP	NONE	NONE	NONE	NONE	NONE	NONE	NONE	ANTAG_UP
1459048_s_at	1459048_s_at	Zfp142	0.308604	0.217742	0.270795	-0.255551	3.662	2.5838	3.21334	-2.14427	-0.448654	0.629542	0.00205831	0.0198107	0.00533751	0.0474649	0.659606	0.537745	1.88205	0.803849	1.43339	0.885654	ANTAG_UP	NONE	NONE	NONE	NONE	NONE	NONE	NONE	ANTAG_UP
1431963_at	1431963_at	4930556A20Rik	0.208147	0.22973	0.182073	-0.255804	2.46851	2.72447	2.15928	-2.14515	-0.309231	-0.565185	0.0250235	0.0148472	0.0461076	0.0473844	0.761076	0.579668	0.689596	0.94555	0.380365	0.887264	ANTAG_UP	NONE	NONE	NONE	NONE	NONE	NONE	NONE	ANTAG_UP
1422847_a_at	1422847_a_at	Prkcd	0.756492	0.399311	0.899918	-0.255885	15.4727	8.1672	18.4062	-3.70076	2.93353	10.239	3.78765e-11	3.79448e-07	2.60565e-12	0.00189539	0.00961715	1.69991e-08	12.4047	5.09921	15.3382	1.53137	ANTAG_UP	NONE	NONE	NONE	NONE	NONE	NONE	NONE	ANTAG_UP
1459889_at	1459889_at	Clca3	0.218503	0.312593	0.274152	-0.256943	3.14037	4.49265	3.94017	-2.61124	0.799802	-0.552475	0.00622729	0.000356006	0.00113967	0.0187323	0.435362	0.588142	0.984538	2.33681	1.78434	1.08683	ANTAG_UP	NONE	NONE	NONE	NONE	NONE	NONE	NONE	ANTAG_UP
1447781_s_at	1447781_s_at	Trmt10a	0.271965	0.201791	0.216325	-0.257431	3.30041	2.44882	2.62519	-2.20903	-0.675215	0.176372	0.00443879	0.0260349	0.0182055	0.0418622	0.509034	0.862181	1.48009	0.628505	0.804877	0.921869	ANTAG_UP	NONE	NONE	NONE	NONE	NONE	NONE	NONE	ANTAG_UP
1455182_at	1455182_at	Kif1b	0.261819	0.280514	0.283336	-0.258997	3.49141	3.74071	3.77834	-2.44219	0.286931	0.0376294	0.00295875	0.00174101	0.00160714	0.0263841	0.777792	0.970442	1.49113	1.74043	1.77806	1.02778	ANTAG_UP	NONE	NONE	NONE	NONE	NONE	NONE	NONE	ANTAG_UP
1422650_a_at	1422650_a_at	Riok3	0.611906	0.374682	0.72725	-0.259337	11.8344	7.24645	14.0652	-3.5466	2.23079	6.81877	2.10394e-09	1.7824e-06	1.61127e-10	0.00263102	0.0401209	3.79929e-06	8.93339	4.34541	11.1642	1.49526	ANTAG_UP	NONE	NONE	NONE	NONE	NONE	NONE	NONE	ANTAG_UP
1417398_at	1417398_at	Rras2	0.812421	0.487933	1.04085	-0.259507	11.6781	7.01377	14.9616	-2.6377	3.2835	7.94784	2.55584e-09	2.68222e-06	6.31991e-11	0.0177454	0.00460073	5.43099e-07	9.52194	4.8576	12.8054	1.11306	ANTAG_UP	NONE	NONE	NONE	NONE	NONE	NONE	NONE	ANTAG_UP
1422801_at	1422801_at	G3bp1	0.381035	0.326582	0.447851	-0.259766	7.3886	6.3327	8.68422	-3.56175	1.29562	2.35152	1.39354e-06	9.2562e-06	1.66876e-07	0.00254759	0.213208	0.0316233	4.47997	3.42407	5.77559	1.50504	ANTAG_UP	NONE	NONE	NONE	NONE	NONE	NONE	NONE	ANTAG_UP
1443396_at	1443396_at	Smndc1	0.26349	0.287963	0.290308	-0.261145	3.21448	3.51304	3.54165	-2.25275	0.327177	0.028609	0.00532476	0.00282569	0.00265888	0.0384323	0.747711	0.977525	1.38453	1.6831	1.71171	0.958783	ANTAG_UP	NONE	NONE	NONE	NONE	NONE	NONE	NONE	ANTAG_UP
1450873_at	1450873_at	Gtpbp4	0.657791	0.33926	0.735258	-0.261793	13.8939	7.16587	15.5302	-3.91002	1.63626	8.3643	1.93809e-10	2.05168e-06	3.57902e-11	0.00121495	0.121002	2.76351e-07	10.7256	3.99756	12.3619	1.66969	ANTAG_UP	NONE	NONE	NONE	NONE	NONE	NONE	NONE	ANTAG_UP
1434613_at	1434613_at	1810013L24Rik	0.22169	0.276423	0.236118	-0.261995	3.47755	4.33612	3.70388	-2.90607	0.226322	-0.632248	0.00304718	0.000493995	0.00188287	0.010185	0.823774	0.53602	1.12457	1.98314	1.35089	1.24226	ANTAG_UP	NONE	NONE	NONE	NONE	NONE	NONE	NONE	ANTAG_UP
1428688_at	1428688_at	Pdcd11	0.557796	0.267458	0.562749	-0.262504	7.42271	3.55912	7.48863	-2.47006	0.0659204	3.92951	1.31415e-06	0.00256191	1.17384e-06	0.0249455	0.948245	0.00116573	5.42663	1.56303	5.49255	1.05862	ANTAG_UP	NONE	NONE	NONE	NONE	NONE	NONE	NONE	ANTAG_UP
1449898_at	1449898_at	2001-09-01	0.264441	0.252094	0.253248	-0.263288	3.21942	3.0691	3.08314	-2.26655	-0.136278	0.0140397	0.00526932	0.00723643	0.00702569	0.0374051	0.893275	0.988969	1.39326	1.24294	1.25698	0.975255	ANTAG_UP	NONE	NONE	NONE	NONE	NONE	NONE	NONE	ANTAG_UP
1425902_a_at	1425902_a_at	Nfkb2	0.42288	1.3434	1.50189	-0.264393	6.78953	21.5689	24.1135	-3.00163	17.324	2.54458	4.00473e-06	2.1808e-13	3.75118e-14	0.0083387	6.66751e-12	0.0214559	4.38121	19.1606	21.7052	1.2987	ANTAG_UP	NONE	NONE	NONE	NONE	NONE	NONE	NONE	ANTAG_UP
1455405_at	1455405_at	Pstpip2	0.814021	1.21566	1.76435	-0.265329	13.3267	19.902	28.8848	-3.07153	15.5582	8.98286	3.62331e-10	7.70324e-13	2.12608e-15	0.00719959	3.4818e-11	1.05368e-07	10.871	17.4463	26.4291	1.33508	ANTAG_UP	NONE	NONE	NONE	NONE	NONE	NONE	NONE	ANTAG_UP
1416075_at	1416075_at	Sav1	0.754719	0.372917	0.861034	-0.266602	10.902	5.38684	12.4378	-2.72314	1.53573	7.05093	6.93217e-09	5.73758e-05	1.01185e-09	0.0148879	0.143844	2.51153e-06	8.73526	3.22006	10.271	1.191	ANTAG_UP	NONE	NONE	NONE	NONE	NONE	NONE	NONE	ANTAG_UP
1432040_at	1432040_at	4933417O13Rik	0.376543	0.18853	0.296995	-0.268079	4.90894	2.45784	3.87188	-2.47127	-1.03706	1.41403	0.000150571	0.0255668	0.00131745	0.0248849	0.314894	0.176225	2.95341	0.502315	1.91635	1.0885	ANTAG_UP	NONE	NONE	NONE	NONE	NONE	NONE	NONE	ANTAG_UP
1449187_at	1449187_at	Pdgfa	1.40247	0.433522	1.5677	-0.268287	23.478	7.25737	26.2441	-3.1758	2.76612	18.9867	5.72374e-14	1.74882e-06	9.78967e-15	0.00577844	0.0136234	1.60683e-12	20.9669	4.7463	23.733	1.4002	ANTAG_UP	NONE	NONE	NONE	NONE	NONE	NONE	NONE	ANTAG_UP
1425213_at	1425213_at	Fam81a	0.244095	0.254578	0.229219	-0.269453	2.94451	3.07097	2.76507	-2.29839	-0.17944	-0.3059	0.00939875	0.00720804	0.0136529	0.0351318	0.859811	0.763565	1.13506	1.26152	0.955623	1.01891	ANTAG_UP	NONE	NONE	NONE	NONE	NONE	NONE	NONE	ANTAG_UP
1419356_at	1419356_at	Klf7	0.713625	0.758155	1.19974	-0.272037	9.50991	10.1033	15.988	-2.56342	6.4781	5.88469	4.7994e-08	2.05347e-08	2.29417e-11	0.0206501	7.0677e-06	2.16409e-05	7.51098	8.10439	13.9891	1.14996	ANTAG_UP	NONE	NONE	NONE	NONE	NONE	NONE	NONE	ANTAG_UP
1448689_at	1448689_at	Rras2	0.684193	0.440487	0.852147	-0.272533	8.15146	5.24795	10.1525	-2.29594	2.001	4.90451	3.89256e-07	7.57343e-05	1.91724e-08	0.0353019	0.0623834	0.000151942	6.36436	3.46086	8.36536	1.03227	ANTAG_UP	NONE	NONE	NONE	NONE	NONE	NONE	NONE	ANTAG_UP
1417856_at	1417856_at	Relb	0.188244	1.44556	1.36045	-0.273362	3.17239	24.3615	22.927	-3.25754	19.7546	-1.43447	0.00582018	3.19004e-14	8.3299e-14	0.00486086	8.65287e-13	0.170404	0.644507	21.8336	20.3991	1.47006	ANTAG_UP	NONE	NONE	NONE	NONE	NONE	NONE	NONE	ANTAG_UP
1438097_at	1438097_at	Rab20	0.669882	1.3735	1.76925	-0.274139	7.75514	15.9009	20.4824	-2.24413	12.7272	4.58146	7.47985e-07	2.49456e-11	4.91092e-13	0.0390871	7.19533e-10	0.000295886	6.01861	14.1644	18.7458	1.01621	ANTAG_UP	NONE	NONE	NONE	NONE	NONE	NONE	NONE	ANTAG_UP
1460415_a_at	1460415_a_at	Cd40	0.848196	2.26823	2.84225	-0.27418	11.5255	30.8214	38.6212	-2.63442	27.0957	7.79989	3.09673e-09	7.5402e-16	2.02162e-17	0.0178651	5.89054e-15	6.94109e-07	9.48727	28.7831	36.583	1.19316	ANTAG_UP	NONE	NONE	NONE	NONE	NONE	NONE	NONE	ANTAG_UP
1427719_s_at	1427719_s_at	Krt82	0.244952	0.203915	0.174174	-0.274693	3.21549	2.6768	2.28639	-2.54976	-0.929101	-0.390413	0.00531337	0.0163779	0.0359731	0.0212315	0.366433	0.701302	1.24643	0.707745	0.317333	1.15743	ANTAG_UP	NONE	NONE	NONE	NONE	NONE	NONE	NONE	ANTAG_UP
1429914_at	1429914_at	Epc1	0.193494	0.343651	0.262448	-0.274697	2.13179	3.78613	2.89149	-2.14001	0.759698	-0.894645	0.0486209	0.00158072	0.0104996	0.0478563	0.458316	0.384037	0.479186	2.13353	1.23888	0.971445	ANTAG_UP	NONE	NONE	NONE	NONE	NONE	NONE	NONE	ANTAG_UP
1456833_at	1456833_at	Gpr17	0.333673	0.209985	0.268582	-0.275077	4.13901	2.60474	3.33159	-2.41276	-0.807419	0.726853	0.00074813	0.0189826	0.00415473	0.0279877	0.431086	0.477657	2.27835	0.744082	1.47093	1.09708	ANTAG_UP	NONE	NONE	NONE	NONE	NONE	NONE	NONE	ANTAG_UP
1426915_at	1426915_at	Dapk1	0.237562	0.448333	0.410611	-0.275284	3.40395	6.42401	5.88351	-2.78915	2.47956	-0.540508	0.00356315	7.81107e-06	2.16903e-05	0.012989	0.0244725	0.596178	1.25465	4.27472	3.73421	1.26937	ANTAG_UP	NONE	NONE	NONE	NONE	NONE	NONE	NONE	ANTAG_UP
1450383_at	1450383_at	Ldlr	0.234969	0.213234	0.172105	-0.276097	3.03582	2.755	2.22362	-2.52239	-0.812203	-0.531385	0.00776109	0.0139401	0.0406872	0.0224431	0.428413	0.602341	1.0978	0.816985	0.2856	1.15201	ANTAG_UP	NONE	NONE	NONE	NONE	NONE	NONE	NONE	ANTAG_UP
1416191_at	1416191_at	Sec61a1	0.287247	0.14601	0.156544	-0.276713	4.82601	2.45311	2.63008	-3.28737	-2.19593	0.176971	0.00017848	0.0258113	0.0180242	0.00456319	0.0429435	0.861718	2.30587	-0.0670297	0.109941	1.50536	ANTAG_UP	NONE	NONE	NONE	NONE	NONE	NONE	NONE	ANTAG_UP
1448865_at	1448865_at	Hsd17b7	0.581107	0.461734	0.765636	-0.277205	8.25141	6.55639	10.8716	-2.78329	2.62022	4.31524	3.31179e-07	6.11951e-06	7.2165e-09	0.0131476	0.0183916	0.000516134	6.12149	4.42647	8.74171	1.27721	ANTAG_UP	NONE	NONE	NONE	NONE	NONE	NONE	NONE	ANTAG_UP
1448204_at	1448204_at	Sav1	0.643933	0.244153	0.610335	-0.277751	12.9679	4.9169	12.2913	-3.95521	-0.676616	7.3744	5.44552e-10	0.000148139	1.20537e-09	0.00110389	0.508167	1.42806e-06	9.94712	1.8961	9.2705	1.81919	ANTAG_UP	NONE	NONE	NONE	NONE	NONE	NONE	NONE	ANTAG_UP
1443184_at	1443184_at	Cdc14a	0.209322	0.451007	0.3824	-0.277929	2.52211	5.43418	4.60754	-2.36793	2.08542	-0.826645	0.0224558	5.22233e-05	0.000280285	0.0306078	0.0531461	0.420411	0.714765	3.62683	2.80019	1.08994	ANTAG_UP	NONE	NONE	NONE	NONE	NONE	NONE	NONE	ANTAG_UP
1423926_at	1423926_at	Slc39a13	0.369527	0.520467	0.611333	-0.278661	5.20725	7.33424	8.61469	-2.77667	3.40744	1.28045	8.219e-05	1.53058e-06	1.86015e-07	0.0133292	0.0035368	0.218363	3.0935	5.22049	6.50094	1.28202	ANTAG_UP	NONE	NONE	NONE	NONE	NONE	NONE	NONE	ANTAG_UP
1424500_at	1424500_at	Utp6	0.450943	0.299868	0.470504	-0.280308	5.80247	3.85853	6.05417	-2.55042	0.251697	2.19564	2.53651e-05	0.00135532	1.56443e-05	0.021203	0.804431	0.0429676	3.87236	1.92842	4.12406	1.18562	ANTAG_UP	NONE	NONE	NONE	NONE	NONE	NONE	NONE	ANTAG_UP
1450909_at	1450909_at	Eif4e	0.468443	0.472917	0.660747	-0.280613	6.71981	6.784	9.47842	-2.84638	2.75861	2.69442	4.54255e-06	4.04483e-06	5.02586e-08	0.0115339	0.0138365	0.0157952	4.56806	4.63225	7.32667	1.32486	ANTAG_UP	NONE	NONE	NONE	NONE	NONE	NONE	NONE	ANTAG_UP
1425584_x_at	1425584_x_at	NA	0.444525	0.211008	0.372773	-0.28276	6.87778	3.26475	5.76761	-3.09353	-1.11016	2.50286	3.41753e-06	0.00478722	2.71391e-05	0.00687369	0.283086	0.0233478	4.55695	0.94392	3.44678	1.45246	ANTAG_UP	NONE	NONE	NONE	NONE	NONE	NONE	NONE	ANTAG_UP
1454771_at	1454771_at	Gm2701	0.873956	0.261074	0.852034	-0.282996	11.3889	3.40218	11.1033	-2.60771	-0.285676	7.70108	3.68358e-09	0.00357657	5.32405e-09	0.0188679	0.778736	8.18967e-07	9.43421	1.44746	9.14854	1.22551	ANTAG_UP	NONE	NONE	NONE	NONE	NONE	NONE	NONE	ANTAG_UP
1427918_a_at	1427918_a_at	Rhoq	0.437184	0.143882	0.297952	-0.283113	8.90477	2.93065	6.06884	-4.07759	-2.83593	3.13819	1.1871e-07	0.00967525	1.5214e-05	0.000851839	0.0117873	0.00625602	5.84949	-0.124624	3.01357	1.91718	ANTAG_UP	NONE	NONE	NONE	NONE	NONE	NONE	NONE	ANTAG_UP
1429612_at	1429612_at	Eml4	0.538237	0.327292	0.582196	-0.283334	10.3477	6.29224	11.1928	-3.8517	0.845115	4.90056	1.46315e-08	9.98289e-06	4.73975e-09	0.00137512	0.410318	0.000153175	7.46391	3.40847	8.30903	1.81257	ANTAG_UP	NONE	NONE	NONE	NONE	NONE	NONE	NONE	ANTAG_UP
1430876_at	1430876_at	2610312I10Rik	0.186555	0.290632	0.193764	-0.283424	2.34828	3.65837	2.43902	-2.52269	0.0907428	-1.21935	0.0318276	0.00207427	0.0265524	0.0224296	0.928806	0.240117	0.460138	1.77023	0.55088	1.18757	ANTAG_UP	NONE	NONE	NONE	NONE	NONE	NONE	NONE	ANTAG_UP
1459097_at	1459097_at	NA	0.337728	0.212759	0.267034	-0.283454	3.90894	2.46252	3.09071	-2.31985	-0.818235	0.628184	0.00121774	0.0253271	0.00691468	0.0336732	0.425059	0.538612	2.17281	0.726389	1.35457	1.09221	ANTAG_UP	NONE	NONE	NONE	NONE	NONE	NONE	NONE	ANTAG_UP
1422528_a_at	1422528_a_at	Zfp36l1	0.458634	0.629831	0.804719	-0.283746	6.21815	8.53923	10.9104	-2.72026	4.69221	2.37112	1.14715e-05	2.09414e-07	6.85635e-09	0.0149767	0.000235175	0.0304139	4.18445	6.50554	8.87666	1.28222	ANTAG_UP	NONE	NONE	NONE	NONE	NONE	NONE	NONE	ANTAG_UP
1422552_at	1422552_at	Rprm	0.21318	0.261768	0.190745	-0.284204	3.21195	3.94401	2.87391	-3.02786	-0.338031	-1.0701	0.00535333	0.00113042	0.0108914	0.00789194	0.739668	0.300213	0.951925	1.68399	0.613894	1.42979	ANTAG_UP	NONE	NONE	NONE	NONE	NONE	NONE	NONE	ANTAG_UP
1437932_a_at	1437932_a_at	Cldn1	1.63058	1.05046	2.39671	-0.28432	22.7884	14.6809	33.4957	-2.80974	10.7073	18.8148	9.16668e-14	8.42733e-11	1.98953e-16	0.0124462	8.9818e-09	1.85148e-12	20.692	12.5845	31.3993	1.32739	ANTAG_UP	NONE	NONE	NONE	NONE	NONE	NONE	NONE	ANTAG_UP
1435626_a_at	1435626_a_at	Herpud1	0.256956	0.941654	0.913626	-0.284984	3.89284	14.2659	13.8413	-3.0529	9.94845	-0.424617	0.00126009	1.30097e-10	2.05202e-10	0.00748733	2.55361e-08	0.676684	1.62036	11.9934	11.5688	1.44602	ANTAG_UP	NONE	NONE	NONE	NONE	NONE	NONE	NONE	ANTAG_UP
1444185_at	1444185_at	NA	0.235406	0.251706	0.20206	-0.285052	3.3229	3.55298	2.8522	-2.84518	-0.470708	-0.700787	0.00423199	0.00259556	0.0113952	0.0115627	0.644106	0.493349	1.20556	1.43564	0.734853	1.34799	ANTAG_UP	NONE	NONE	NONE	NONE	NONE	NONE	NONE	ANTAG_UP
1418967_a_at	1418967_a_at	St7	1.90788	0.247551	1.86996	-0.285464	25.0717	3.25311	24.5734	-2.65259	-0.498218	21.3203	2.02285e-14	0.00490669	2.78086e-14	0.0172122	0.625005	2.61685e-13	23.1005	1.28194	22.6023	1.25876	ANTAG_UP	NONE	NONE	NONE	NONE	NONE	NONE	NONE	ANTAG_UP
1448639_a_at	1448639_a_at	Spata5	0.439303	0.17864	0.332251	-0.285692	7.39673	3.00784	5.59425	-3.40141	-1.80249	2.58641	1.37418e-06	0.00823081	3.80735e-05	0.00358238	0.0900461	0.0197058	4.87112	0.482226	3.06863	1.61553	ANTAG_UP	NONE	NONE	NONE	NONE	NONE	NONE	NONE	ANTAG_UP
1446823_at	1446823_at	D4Ertd103e	0.235045	0.252788	0.202066	-0.285767	2.79009	3.0007	2.39861	-2.39863	-0.391477	-0.602094	0.0129638	0.00835495	0.0287909	0.0287895	0.70053	0.55542	1.00952	1.22014	0.618044	1.13958	ANTAG_UP	NONE	NONE	NONE	NONE	NONE	NONE	NONE	ANTAG_UP
1440254_at	1440254_at	Snord104	0.421173	0.15209	0.287048	-0.286215	6.06548	2.19031	4.13389	-2.91462	-1.93159	1.94358	1.53114e-05	0.0434152	0.000756257	0.0100047	0.0710415	0.0694721	3.90527	0.0301011	1.97368	1.38712	ANTAG_UP	NONE	NONE	NONE	NONE	NONE	NONE	NONE	ANTAG_UP
1460323_at	1460323_at	Tars	0.506366	0.185497	0.405325	-0.286538	8.51499	3.1193	6.81591	-3.40711	-1.69908	3.6966	2.17572e-07	0.00651026	3.81893e-06	0.00353926	0.108364	0.00191224	5.9926	0.596921	4.29352	1.62352	ANTAG_UP	NONE	NONE	NONE	NONE	NONE	NONE	NONE	ANTAG_UP
1424474_a_at	1424474_a_at	Camkk2	0.212204	0.472149	0.397544	-0.286809	2.85603	6.35459	5.35049	-2.72952	2.49446	-1.0041	0.0113047	8.88625e-06	6.16851e-05	0.0146933	0.0237474	0.33005	0.837195	4.33576	3.33166	1.30199	ANTAG_UP	NONE	NONE	NONE	NONE	NONE	NONE	NONE	ANTAG_UP
1416559_at	1416559_at	Rrp8	0.515698	0.178051	0.406526	-0.287223	8.9729	3.09801	7.07336	-3.53381	-1.89954	3.97535	1.06977e-07	0.00680906	2.41399e-06	0.00270363	0.0753907	0.00105775	6.36297	0.488083	4.46343	1.68831	ANTAG_UP	NONE	NONE	NONE	NONE	NONE	NONE	NONE	ANTAG_UP
1433077_at	1433077_at	2700078F05Rik	0.261683	0.227299	0.201714	-0.287268	3.58482	3.11379	2.7633	-2.78269	-0.82152	-0.35049	0.00242558	0.00658633	0.0137029	0.013164	0.42324	0.730473	1.52996	1.05893	0.708438	1.32968	ANTAG_UP	NONE	NONE	NONE	NONE	NONE	NONE	NONE	ANTAG_UP
1422110_at	1422110_at	Hr	0.252264	0.225578	0.189345	-0.288497	3.48096	3.11272	2.61275	-2.81494	-0.868212	-0.499967	0.00302518	0.00660129	0.0186744	0.0123125	0.397919	0.6238	1.41113	1.04289	0.542921	1.35135	ANTAG_UP	NONE	NONE	NONE	NONE	NONE	NONE	NONE	ANTAG_UP
1435379_at	1435379_at	Urb2	0.497932	0.166445	0.375851	-0.288527	9.90067	3.30953	7.47325	-4.05663	-2.42742	4.16372	2.73261e-08	0.00435374	1.20511e-06	0.000890445	0.0271778	0.000710098	6.91814	0.326995	4.49072	1.94766	ANTAG_UP	NONE	NONE	NONE	NONE	NONE	NONE	NONE	ANTAG_UP
1428766_at	1428766_at	Rnmtl1	0.459946	0.143841	0.315074	-0.288712	7.11461	2.22498	4.87368	-3.15787	-2.24093	2.6487	2.24482e-06	0.040579	0.000161844	0.0060014	0.0393329	0.0173499	4.79436	-0.0952753	2.55343	1.51721	ANTAG_UP	NONE	NONE	NONE	NONE	NONE	NONE	NONE	ANTAG_UP
1440275_at	1440275_at	Runx3	0.580834	0.197432	0.489257	-0.289008	9.75254	3.31499	8.21492	-3.43132	-1.53762	4.89993	3.37649e-08	0.00430359	3.5125e-07	0.00336187	0.143384	0.000153372	7.23395	0.796405	5.69634	1.6504	ANTAG_UP	NONE	NONE	NONE	NONE	NONE	NONE	NONE	ANTAG_UP
1418025_at	1418025_at	Bhlhe40	0.862173	0.702366	1.27474	-0.289798	18.3593	14.9564	27.1447	-4.36357	8.78534	12.1883	2.71101e-12	6.35377e-11	5.72373e-15	0.000466351	1.4265e-07	1.3646e-09	15.1652	11.7622	23.9505	2.10498	ANTAG_UP	NONE	NONE	NONE	NONE	NONE	NONE	NONE	ANTAG_UP
1443686_at	1443686_at	H2-DMb2	0.861789	0.255683	0.827671	-0.289801	11.6891	3.46804	11.2264	-2.7795	-0.462773	7.75833	2.52082e-09	0.00310945	4.53848e-09	0.0132511	0.649663	7.44002e-07	9.65457	1.43347	9.1918	1.34084	ANTAG_UP	NONE	NONE	NONE	NONE	NONE	NONE	NONE	ANTAG_UP
1458351_s_at	1458351_s_at	Klhl2	0.454211	0.292185	0.4553	-0.291095	5.00163	3.21745	5.01363	-2.2666	0.0119967	1.79618	0.000124617	0.00529138	0.000121611	0.0374016	0.990574	0.09108	3.34988	1.56569	3.36187	1.09863	ANTAG_UP	NONE	NONE	NONE	NONE	NONE	NONE	NONE	ANTAG_UP
1438134_at	1438134_at	Pcdh10	0.212884	0.305832	0.227474	-0.291241	2.7557	3.95888	2.94457	-2.6658	0.188871	-1.01431	0.01392	0.00109532	0.00939757	0.016752	0.852532	0.325299	0.814006	2.01719	1.00288	1.29282	ANTAG_UP	NONE	NONE	NONE	NONE	NONE	NONE	NONE	ANTAG_UP
1432014_at	1432014_at	6530409C15Rik	0.499749	0.794015	1.0021	-0.291663	7.89349	12.5414	15.8281	-3.2575	7.93462	3.2867	5.94125e-07	8.94897e-10	2.6762e-11	0.00486131	5.55079e-07	0.00456969	5.52425	10.1722	13.4589	1.58219	ANTAG_UP	NONE	NONE	NONE	NONE	NONE	NONE	NONE	ANTAG_UP
1455401_at	1455401_at	Camkk2	0.175884	0.41036	0.294491	-0.291754	3.1971	7.45926	5.35306	-3.75	2.15596	-2.1062	0.005524	1.23432e-06	6.13693e-05	0.00170694	0.0464051	0.0510729	0.470504	4.73266	2.62646	1.822	ANTAG_UP	NONE	NONE	NONE	NONE	NONE	NONE	NONE	ANTAG_UP
1454703_x_at	1454703_x_at	Snhg1	0.750509	0.228796	0.687063	-0.292242	9.89346	3.01607	9.05711	-2.72408	-0.836359	6.04103	2.76073e-08	0.00808975	9.41383e-08	0.0148591	0.415083	1.60407e-05	7.91611	1.03872	7.07975	1.32588	ANTAG_UP	NONE	NONE	NONE	NONE	NONE	NONE	NONE	ANTAG_UP
1447167_at	1447167_at	NA	0.386019	0.194562	0.288336	-0.292245	4.71692	2.37743	3.52329	-2.52512	-1.19363	1.14586	0.000223466	0.0300343	0.00276479	0.0223196	0.249758	0.268447	2.88401	0.544517	1.69038	1.22906	ANTAG_UP	NONE	NONE	NONE	NONE	NONE	NONE	NONE	ANTAG_UP
1456997_at	1456997_at	NA	0.224191	0.362988	0.294816	-0.292363	3.02202	4.89298	3.97403	-2.78669	0.952007	-0.918946	0.00798931	0.000155571	0.00106071	0.0130555	0.35504	0.371563	1.00007	2.87102	1.95207	1.35695	ANTAG_UP	NONE	NONE	NONE	NONE	NONE	NONE	NONE	ANTAG_UP
1428350_at	1428350_at	Ctu2	0.570626	0.195288	0.472765	-0.293148	8.03379	2.74944	6.65602	-2.91837	-1.37777	3.90659	4.71569e-07	0.0141014	5.10064e-06	0.00992661	0.186955	0.00122385	5.92195	0.637599	4.54419	1.42508	ANTAG_UP	NONE	NONE	NONE	NONE	NONE	NONE	NONE	ANTAG_UP
1418305_s_at	1418305_s_at	Gar1	0.835053	0.228076	0.769892	-0.293237	16.1913	4.42228	14.9278	-4.02041	-1.26345	10.5056	1.88992e-11	0.000412394	6.54097e-11	0.000961413	0.224255	1.17917e-08	13.2828	1.51385	12.0194	1.96384	ANTAG_UP	NONE	NONE	NONE	NONE	NONE	NONE	NONE	ANTAG_UP
1443099_at	1443099_at	NA	0.370829	0.249281	0.326256	-0.293855	4.03077	2.7096	3.54628	-2.25856	-0.484497	0.836682	0.000940549	0.0153094	0.00263285	0.0379962	0.634499	0.414906	2.40033	1.07915	1.91583	1.10567	ANTAG_UP	NONE	NONE	NONE	NONE	NONE	NONE	NONE	ANTAG_UP
1441510_at	1441510_at	NA	0.303869	0.595674	0.604883	-0.29466	3.25867	6.38795	6.48671	-2.23439	3.22804	0.0987577	0.00484926	8.35154e-06	6.95632e-06	0.0398391	0.00517409	0.922539	1.65008	4.77937	4.87812	1.09695	ANTAG_UP	NONE	NONE	NONE	NONE	NONE	NONE	NONE	ANTAG_UP
1416067_at	1416067_at	Ifrd1	0.738668	1.07207	1.51584	-0.294902	10.4205	15.1238	21.3841	-2.94172	10.9636	6.26027	1.32416e-08	5.3633e-11	2.49686e-13	0.00945383	6.39178e-09	1.0599e-05	8.30442	13.0078	19.268	1.44543	ANTAG_UP	NONE	NONE	NONE	NONE	NONE	NONE	NONE	ANTAG_UP
1452009_at	1452009_at	Ttc39b	0.698012	0.307229	0.70997	-0.295271	12.2226	5.37975	12.432	-3.656	0.209387	7.05223	1.30927e-09	5.81913e-05	1.01883e-09	0.00208476	0.836749	2.50575e-06	9.59601	2.75316	9.80539	1.79872	ANTAG_UP	NONE	NONE	NONE	NONE	NONE	NONE	NONE	ANTAG_UP
1458335_x_at	1458335_x_at	Urm1	0.217432	0.317899	0.23944	-0.295891	2.94255	4.30218	3.24038	-2.8315	0.297831	-1.0618	0.00943742	0.000530492	0.00504072	0.0118962	0.769606	0.303851	0.912572	2.27221	1.2104	1.39609	ANTAG_UP	NONE	NONE	NONE	NONE	NONE	NONE	NONE	ANTAG_UP
1443856_at	1443856_at	Rabep1	0.341206	0.159384	0.204453	-0.296137	6.40031	2.98971	3.83512	-3.92791	-2.5652	0.845404	8.16206e-06	0.00854981	0.00142444	0.0011697	0.0205755	0.410161	3.58662	0.176023	1.02143	1.93833	ANTAG_UP	NONE	NONE	NONE	NONE	NONE	NONE	NONE	ANTAG_UP
1434871_at	1434871_at	Cox17	0.317091	0.240551	0.260291	-0.297352	3.59807	2.72957	2.95355	-2.38584	-0.644523	0.223984	0.00235817	0.0146919	0.00922269	0.0295345	0.528231	0.825562	1.896	1.0275	1.25148	1.1823	ANTAG_UP	NONE	NONE	NONE	NONE	NONE	NONE	NONE	ANTAG_UP
1438750_at	1438750_at	NA	0.478107	0.204729	0.385422	-0.297414	5.22738	2.2384	4.214	-2.29935	-1.01337	1.97561	7.89291e-05	0.0395282	0.000638656	0.0350652	0.325733	0.0654338	3.58736	0.598374	2.57398	1.13968	ANTAG_UP	NONE	NONE	NONE	NONE	NONE	NONE	NONE	ANTAG_UP
1440245_at	1440245_at	Ccdc88b	0.409465	0.338388	0.44964	-0.298213	4.1393	3.42078	4.54543	-2.13168	0.406129	1.12465	0.000747674	0.00343798	0.00031892	0.0486312	0.689945	0.277077	2.62294	1.90442	3.02907	1.05945	ANTAG_UP	NONE	NONE	NONE	NONE	NONE	NONE	NONE	ANTAG_UP
1419627_s_at	1419627_s_at	Clec4n	1.50843	0.802446	2.01248	-0.2984	18.4691	9.82507	24.6406	-2.58347	6.17149	14.8155	2.47104e-12	3.04332e-08	2.66316e-14	0.0198241	1.25255e-05	7.3365e-11	16.6325	7.98849	22.804	1.28481	ANTAG_UP	NONE	NONE	NONE	NONE	NONE	NONE	NONE	ANTAG_UP
1432149_at	1432149_at	Dph1	0.375959	0.232599	0.309929	-0.298629	4.49488	2.78091	3.70544	-2.52461	-0.789435	0.924538	0.000354351	0.0132127	0.0018766	0.0223425	0.441225	0.368732	2.70151	0.987539	1.91208	1.25651	ANTAG_UP	NONE	NONE	NONE	NONE	NONE	NONE	NONE	ANTAG_UP
1443159_at	1443159_at	9130221J17Rik	0.350987	0.896983	0.948921	-0.299049	4.30568	11.0036	11.6407	-2.59405	7.33506	0.637138	0.000526611	6.0647e-09	2.6784e-09	0.0194011	1.52842e-06	0.532909	2.46558	9.1635	9.80063	1.2929	ANTAG_UP	NONE	NONE	NONE	NONE	NONE	NONE	NONE	ANTAG_UP
1460231_at	1460231_at	Irf5	0.586958	0.274068	0.561965	-0.299061	9.84512	4.59698	9.42591	-3.54698	-0.419207	4.82893	2.95746e-08	0.000286497	5.42886e-08	0.00262892	0.680554	0.000177412	7.32915	2.08101	6.90994	1.76792	ANTAG_UP	NONE	NONE	NONE	NONE	NONE	NONE	NONE	ANTAG_UP
1453405_at	1453405_at	Pla2g4d	0.277313	0.231842	0.209857	-0.299298	2.81549	2.35383	2.13063	-2.14868	-0.684864	-0.223203	0.0122984	0.0314783	0.0487297	0.0470622	0.503082	0.826159	1.29258	0.83092	0.607718	1.07182	ANTAG_UP	NONE	NONE	NONE	NONE	NONE	NONE	NONE	ANTAG_UP
1416515_at	1416515_at	Fscn1	0.400304	0.449167	0.549649	-0.299822	4.87418	5.46915	6.69264	-2.58143	1.81846	1.22349	0.000161679	4.8726e-05	4.77209e-06	0.0199067	0.0874736	0.238591	3.04775	3.64272	4.86621	1.28995	ANTAG_UP	NONE	NONE	NONE	NONE	NONE	NONE	NONE	ANTAG_UP
1441023_at	1441023_at	Eif2s2	0.264858	0.269305	0.233741	-0.300423	2.69401	2.73925	2.3775	-2.16075	-0.316515	-0.361749	0.0158084	0.0144013	0.0300301	0.045977	0.755641	0.722201	1.16828	1.21352	0.851769	1.0819	ANTAG_UP	NONE	NONE	NONE	NONE	NONE	NONE	NONE	ANTAG_UP
1431388_at	1431388_at	Mphosph10	0.377263	0.237877	0.313924	-0.301216	5.16287	3.25536	4.29607	-2.9148	-0.866796	1.04071	8.98783e-05	0.00488336	0.000537352	0.0100009	0.398672	0.313247	3.11011	1.2026	2.24331	1.46328	ANTAG_UP	NONE	NONE	NONE	NONE	NONE	NONE	NONE	ANTAG_UP
1438087_at	1438087_at	Tpmt	0.284943	0.27255	0.255938	-0.301556	3.03246	2.90057	2.72377	-2.26928	-0.308683	-0.176792	0.00781614	0.0103026	0.0148685	0.0372047	0.761485	0.861857	1.43611	1.30422	1.12743	1.14049	ANTAG_UP	NONE	NONE	NONE	NONE	NONE	NONE	NONE	ANTAG_UP
1424193_at	1424193_at	Pwp2	0.678682	0.270945	0.645118	-0.304508	12.3401	4.92645	11.7299	-3.91505	-0.610264	6.8034	1.13685e-09	0.000145273	2.39588e-09	0.00120206	0.550127	3.90587e-06	9.61274	2.19908	9.00248	1.98651	ANTAG_UP	NONE	NONE	NONE	NONE	NONE	NONE	NONE	ANTAG_UP
1451109_a_at	1451109_a_at	Nedd4	0.589	0.920501	1.20462	-0.30488	8.21379	12.8367	16.7988	-3.00637	8.58503	3.96214	3.51894e-07	6.33553e-10	1.07235e-11	0.00825618	1.94867e-07	0.00108779	6.12199	10.7449	14.707	1.52725	ANTAG_UP	NONE	NONE	NONE	NONE	NONE	NONE	NONE	ANTAG_UP
1449645_s_at	1449645_s_at	Cct3	0.581191	0.238427	0.514442	-0.305176	9.02791	3.7036	7.99107	-3.352	-1.03684	4.28747	9.83956e-08	0.00188398	5.05799e-07	0.00397866	0.314993	0.000547151	6.69789	1.37358	5.66105	1.70442	ANTAG_UP	NONE	NONE	NONE	NONE	NONE	NONE	NONE	ANTAG_UP
1459988_at	1459988_at	Mbd3l2	0.237727	0.425673	0.358107	-0.305294	2.40221	4.30137	3.61862	-2.18139	1.21642	-0.682751	0.0285848	0.000531396	0.00225729	0.0441738	0.2412	0.504382	0.886474	2.78564	2.10289	1.10961	ANTAG_UP	NONE	NONE	NONE	NONE	NONE	NONE	NONE	ANTAG_UP
1428711_at	1428711_at	Mon1b	0.28893	0.336534	0.319982	-0.305483	4.18337	4.87261	4.63296	-3.12755	0.449584	-0.239655	0.000681262	0.0001622	0.000265883	0.00639799	0.658949	0.813595	2.01155	2.70079	2.46113	1.59184	ANTAG_UP	NONE	NONE	NONE	NONE	NONE	NONE	NONE	ANTAG_UP
1423957_at	1423957_at	Aen	0.765115	0.349132	0.808317	-0.30593	14.5985	6.6615	15.4228	-4.12753	0.824299	8.76132	9.17785e-11	5.05002e-06	3.97902e-11	0.000766496	0.421704	1.48048e-07	11.7365	3.79948	12.5608	2.10377	ANTAG_UP	NONE	NONE	NONE	NONE	NONE	NONE	NONE	ANTAG_UP
1453721_a_at	1453721_a_at	Slc31a2	0.243255	0.528961	0.466114	-0.306103	3.45935	7.5224	6.62864	-3.07811	3.16929	-0.893757	0.00316743	1.10813e-06	5.36172e-06	0.00710055	0.00585842	0.384498	1.32619	5.38924	4.49548	1.56974	ANTAG_UP	NONE	NONE	NONE	NONE	NONE	NONE	NONE	ANTAG_UP
1441308_at	1441308_at	Mobp	0.357278	0.394422	0.445557	-0.306143	3.82418	4.22176	4.76909	-2.31708	0.944909	0.547331	0.00145792	0.000628306	0.00020066	0.0338578	0.358544	0.59159	2.21863	2.61621	3.16354	1.18179	ANTAG_UP	NONE	NONE	NONE	NONE	NONE	NONE	NONE	ANTAG_UP
1417675_a_at	1417675_a_at	Mdn1	0.680491	0.31601	0.689723	-0.306777	10.8951	5.0595	11.0429	-3.47308	0.14782	5.98338	6.99627e-09	0.000110787	5.76054e-09	0.00307628	0.884304	1.79066e-05	8.49347	2.65791	8.64129	1.7749	ANTAG_UP	NONE	NONE	NONE	NONE	NONE	NONE	NONE	ANTAG_UP
1458155_at	1458155_at	NA	0.218625	0.308677	0.220422	-0.30688	2.46402	3.47895	2.48427	-2.44567	0.0202543	-0.994682	0.025251	0.00303812	0.0242411	0.0262002	0.984087	0.334472	0.773439	1.78838	0.793694	1.25025	ANTAG_UP	NONE	NONE	NONE	NONE	NONE	NONE	NONE	ANTAG_UP
1437743_at	1437743_at	Aebp2	0.305008	0.89953	0.897434	-0.307104	4.6343	13.6675	13.6356	-3.29946	9.00135	-0.0318486	0.000265143	2.48133e-10	2.56981e-10	0.00444766	1.02446e-07	0.974981	2.35519	11.3884	11.3565	1.68789	ANTAG_UP	NONE	NONE	NONE	NONE	NONE	NONE	NONE	ANTAG_UP
1428389_s_at	1428389_s_at	Wdr43	0.62773	0.241557	0.561256	-0.308031	9.35593	3.60026	8.36518	-3.24634	-0.990756	4.76492	6.01945e-08	0.00234722	2.75964e-07	0.00497754	0.336329	0.000202392	7.12028	1.3646	6.12952	1.66549	ANTAG_UP	NONE	NONE	NONE	NONE	NONE	NONE	NONE	ANTAG_UP
1417871_at	1417871_at	Hsd17b7	0.643165	0.423109	0.757634	-0.308641	8.71398	5.73253	10.2649	-2.95687	1.55088	4.53234	1.59327e-07	2.90545e-05	1.64016e-08	0.00915883	0.140186	0.000327735	6.68169	3.70024	8.23257	1.51982	ANTAG_UP	NONE	NONE	NONE	NONE	NONE	NONE	NONE	ANTAG_UP
1448724_at	1448724_at	Cish	3.06755	0.664098	3.42192	-0.309733	37.7158	8.16514	42.0727	-2.6928	4.35695	33.9076	2.96059e-17	3.80713e-07	5.09636e-18	0.0158479	0.000472877	1.63547e-16	35.8715	6.32088	40.2285	1.38871	ANTAG_UP	NONE	NONE	NONE	NONE	NONE	NONE	NONE	ANTAG_UP
1448752_at	1448752_at	Car2	2.2423	0.645195	2.57719	-0.3103	23.9074	6.87907	27.478	-2.3394	3.57065	20.5989	4.29718e-14	3.40963e-06	4.71277e-15	0.0323933	0.00249982	4.49274e-13	22.3081	5.27977	25.8787	1.20853	ANTAG_UP	NONE	NONE	NONE	NONE	NONE	NONE	NONE	ANTAG_UP
1427165_at	1427165_at	Il13ra1	0.191122	0.426118	0.306889	-0.31035	2.80741	6.25929	4.50793	-3.22354	1.70052	-1.75137	0.0125065	1.06184e-05	0.000344838	0.00522361	0.108088	0.0987318	0.60404	4.05593	2.30456	1.66552	ANTAG_UP	NONE	NONE	NONE	NONE	NONE	NONE	NONE	ANTAG_UP
1443202_at	1443202_at	NA	0.305494	0.230173	0.224484	-0.311183	3.28609	2.47589	2.4147	-2.36689	-0.871399	-0.0611955	0.00457551	0.0246543	0.0278794	0.0306712	0.396228	0.95195	1.6726	0.862394	0.801198	1.22598	ANTAG_UP	NONE	NONE	NONE	NONE	NONE	NONE	NONE	ANTAG_UP
1420089_at	1420089_at	Nfkbia	0.421213	1.87184	1.98154	-0.311506	6.36254	28.2746	29.9318	-3.32721	23.5692	1.65715	8.75564e-06	2.98877e-15	1.20418e-15	0.00419351	5.38326e-14	0.116666	4.09675	26.0088	27.666	1.72505	ANTAG_UP	NONE	NONE	NONE	NONE	NONE	NONE	NONE	ANTAG_UP
1457591_at	1457591_at	NA	0.51177	0.250132	0.45034	-0.311562	4.9931	2.44042	4.39376	-2.14944	-0.599342	1.95333	0.000126801	0.0264777	0.000437766	0.0469934	0.557209	0.0682196	3.52962	0.976945	2.93028	1.1146	ANTAG_UP	NONE	NONE	NONE	NONE	NONE	NONE	NONE	ANTAG_UP
1424880_at	1424880_at	Trib1	0.801969	0.870663	1.36069	-0.311945	8.67585	9.419	14.7202	-2.38626	6.04432	5.30117	1.69067e-07	5.48441e-08	8.09227e-11	0.02951	1.59405e-05	6.80724e-05	7.05312	7.79627	13.0974	1.23882	ANTAG_UP	NONE	NONE	NONE	NONE	NONE	NONE	NONE	ANTAG_UP
1444591_at	1444591_at	NA	0.218385	0.304577	0.210906	-0.312056	2.28895	3.19235	2.21056	-2.31276	-0.0783901	-0.981787	0.0357917	0.00557982	0.041737	0.0341484	0.938475	0.340597	0.716763	1.62016	0.638373	1.20106	ANTAG_UP	NONE	NONE	NONE	NONE	NONE	NONE	NONE	ANTAG_UP
1418638_at	1418638_at	NA	0.567037	0.161113	0.415917	-0.312234	8.0586	2.2897	5.9109	-3.13771	-2.14769	3.62121	4.52814e-07	0.035739	2.05764e-05	0.00626236	0.0471524	0.00224492	5.92683	0.157937	3.77914	1.63033	ANTAG_UP	NONE	NONE	NONE	NONE	NONE	NONE	NONE	ANTAG_UP
1449591_at	1449591_at	Casp4	0.585614	1.37572	1.649	-0.312338	8.46962	19.8968	23.8492	-3.19421	15.3795	3.95233	2.33746e-07	7.73443e-13	4.46612e-14	0.00555792	4.15339e-11	0.00111066	6.3002	17.7274	21.6797	1.6602	ANTAG_UP	NONE	NONE	NONE	NONE	NONE	NONE	NONE	ANTAG_UP
1437512_x_at	1437512_x_at	Ebna1bp2	0.412018	0.281367	0.380243	-0.313143	4.12075	2.81406	3.80295	-2.21456	-0.317801	0.98889	0.000777547	0.0123351	0.00152521	0.0414129	0.754683	0.337213	2.62054	1.31385	2.30274	1.15375	ANTAG_UP	NONE	NONE	NONE	NONE	NONE	NONE	NONE	ANTAG_UP
1426497_at	1426497_at	Kdm5c	0.291207	0.368329	0.345784	-0.313752	2.83928	3.59123	3.37141	-2.16311	0.532129	-0.219816	0.0117054	0.00239276	0.00381805	0.0457675	0.601837	0.828752	1.37677	2.12872	1.9089	1.12896	ANTAG_UP	NONE	NONE	NONE	NONE	NONE	NONE	NONE	ANTAG_UP
1447946_at	1447946_at	Adam23	0.294039	0.274066	0.254187	-0.313918	2.92601	2.72726	2.52944	-2.20888	-0.396571	-0.197821	0.00976946	0.014762	0.022125	0.0418739	0.696843	0.845639	1.43334	1.23459	1.03677	1.15341	ANTAG_UP	NONE	NONE	NONE	NONE	NONE	NONE	NONE	ANTAG_UP
1432994_at	1432994_at	Panct1	0.328942	0.237084	0.251496	-0.31453	3.53292	2.54635	2.70113	-2.3887	-0.831789	0.154785	0.00270872	0.0213789	0.0155785	0.0293662	0.417584	0.878897	1.92188	0.935309	1.09009	1.24953	ANTAG_UP	NONE	NONE	NONE	NONE	NONE	NONE	NONE	ANTAG_UP
1450742_at	1450742_at	Bysl	0.598847	0.198613	0.482925	-0.314535	6.77144	2.24581	5.46065	-2.51489	-1.31078	3.21485	4.13759e-06	0.0389587	4.95529e-05	0.0227867	0.208154	0.00532059	5.07532	0.549689	3.76453	1.31555	ANTAG_UP	NONE	NONE	NONE	NONE	NONE	NONE	NONE	ANTAG_UP
1451164_a_at	1451164_a_at	Mrps18b	0.596513	0.248312	0.529271	-0.315554	9.84477	4.09811	8.73502	-3.68252	-1.10975	4.63691	2.95892e-08	0.00081565	1.54207e-07	0.00197039	0.283258	0.000263714	7.36919	1.62253	6.25944	1.93202	ANTAG_UP	NONE	NONE	NONE	NONE	NONE	NONE	NONE	ANTAG_UP
1459571_at	1459571_at	NA	0.653954	0.306543	0.64488	-0.315617	7.04671	3.30316	6.94893	-2.40483	-0.0977798	3.64577	2.53033e-06	0.00441296	3.00972e-06	0.0284354	0.923303	0.00213061	5.43038	1.68683	5.3326	1.26191	ANTAG_UP	NONE	NONE	NONE	NONE	NONE	NONE	NONE	ANTAG_UP
1418711_at	1418711_at	Pdgfa	1.36224	0.422145	1.46793	-0.316457	21.8152	6.76033	23.5077	-3.58348	1.69252	16.7474	1.82392e-13	4.22145e-06	5.61034e-14	0.00243251	0.109629	1.12423e-11	19.4131	4.35819	21.1056	1.88492	ANTAG_UP	NONE	NONE	NONE	NONE	NONE	NONE	NONE	ANTAG_UP
1431689_at	1431689_at	5830400J07Rik	0.267289	0.287392	0.237621	-0.31706	2.80127	3.01196	2.49034	-2.34964	-0.310934	-0.521619	0.0126666	0.00815996	0.0239461	0.0317417	0.759804	0.608973	1.22923	1.43991	0.918292	1.23803	ANTAG_UP	NONE	NONE	NONE	NONE	NONE	NONE	NONE	ANTAG_UP
1459089_at	1459089_at	NA	0.339961	0.310731	0.333373	-0.317319	3.7998	3.4731	3.72617	-2.50792	-0.0736302	0.253072	0.00153544	0.00307616	0.00179566	0.0231104	0.942203	0.803386	2.12323	1.79652	2.0496	1.3224	ANTAG_UP	NONE	NONE	NONE	NONE	NONE	NONE	NONE	ANTAG_UP
1454884_at	1454884_at	Zbtb46	0.359126	0.528628	0.570425	-0.317329	5.26945	7.75655	8.36984	-3.2924	3.10039	0.61329	7.2538e-05	7.46225e-07	2.73919e-07	0.00451478	0.00677503	0.548173	3.0685	5.5556	6.16889	1.7361	ANTAG_UP	NONE	NONE	NONE	NONE	NONE	NONE	NONE	ANTAG_UP
1434400_at	1434400_at	Tgif2	0.472519	0.650374	0.805071	-0.317822	6.97118	9.59512	11.8774	-3.31555	4.90622	2.28228	2.89287e-06	4.23873e-08	1.99508e-09	0.00429849	0.00015141	0.0362652	4.7582	7.38214	9.66442	1.75074	ANTAG_UP	NONE	NONE	NONE	NONE	NONE	NONE	NONE	ANTAG_UP
1427227_at	1427227_at	Gabrg1	0.365805	0.258241	0.305541	-0.318505	4.44686	3.13928	3.71427	-2.73782	-0.732589	0.574995	0.000391727	0.00624166	0.00184169	0.0144437	0.474244	0.57317	2.62341	1.31582	1.89082	1.44844	ANTAG_UP	NONE	NONE	NONE	NONE	NONE	NONE	NONE	ANTAG_UP
1433656_a_at	1433656_a_at	Gnl3	0.733614	0.193363	0.608202	-0.318774	12.2352	3.2249	10.1436	-3.75935	-2.09162	6.9187	1.28949e-09	0.00520859	1.94108e-08	0.00167336	0.0525201	3.17641e-06	9.73352	0.723201	7.6419	1.99038	ANTAG_UP	NONE	NONE	NONE	NONE	NONE	NONE	NONE	ANTAG_UP
1428834_at	1428834_at	Dusp4	0.540793	1.23377	1.45349	-0.321075	6.92753	15.8045	18.6191	-2.90829	11.6916	2.81459	3.12672e-06	2.73799e-11	2.17884e-12	0.0101378	2.51315e-09	0.0123216	5.00604	13.883	16.6976	1.54959	ANTAG_UP	NONE	NONE	NONE	NONE	NONE	NONE	NONE	ANTAG_UP
1444233_at	1444233_at	Gpr132	0.355849	1.21538	1.25015	-0.32108	6.34512	21.6713	22.2913	-4.0483	15.9462	0.619959	9.04435e-06	2.02416e-13	1.2981e-13	0.00090629	2.38823e-11	0.543881	3.67048	18.9967	19.6166	2.15704	ANTAG_UP	NONE	NONE	NONE	NONE	NONE	NONE	NONE	ANTAG_UP
1446054_at	1446054_at	NA	0.264246	0.327617	0.270035	-0.321827	2.9892	3.70606	3.05469	-2.57427	0.0654902	-0.651369	0.00855897	0.00187414	0.00745921	0.020199	0.948583	0.523914	1.29237	2.00923	1.35786	1.37443	ANTAG_UP	NONE	NONE	NONE	NONE	NONE	NONE	NONE	ANTAG_UP
1424561_at	1424561_at	Ece2	0.450755	0.35014	0.478863	-0.322032	4.61505	3.5849	4.90284	-2.33142	0.287781	1.31793	0.000275944	0.00242517	0.000152463	0.0329103	0.777152	0.205804	3.07928	2.04913	3.36706	1.24546	ANTAG_UP	NONE	NONE	NONE	NONE	NONE	NONE	NONE	ANTAG_UP
1445600_at	1445600_at	NA	0.29468	0.368525	0.339826	-0.323379	3.08018	3.85205	3.55206	-2.39013	0.471888	-0.299982	0.00706975	0.00137412	0.00260065	0.0292826	0.643281	0.767994	1.51228	2.28415	1.98417	1.28147	ANTAG_UP	NONE	NONE	NONE	NONE	NONE	NONE	NONE	ANTAG_UP
1443930_at	1443930_at	Zfp811	0.308404	0.271639	0.256317	-0.323726	2.93391	2.58416	2.4384	-2.17766	-0.495513	-0.145759	0.00960945	0.0197964	0.0265856	0.0444954	0.626872	0.885904	1.50693	1.15718	1.01142	1.16863	ANTAG_UP	NONE	NONE	NONE	NONE	NONE	NONE	NONE	ANTAG_UP
1431474_at	1431474_at	Sdc2	0.278955	0.291794	0.246787	-0.323962	2.93128	3.06619	2.59326	-2.40714	-0.338022	-0.472933	0.00966242	0.00728091	0.0194324	0.0283039	0.739674	0.642551	1.35507	1.48998	1.01705	1.29259	ANTAG_UP	NONE	NONE	NONE	NONE	NONE	NONE	NONE	ANTAG_UP
1455247_at	1455247_at	Amotl1	0.314035	0.310494	0.300003	-0.324526	3.10628	3.07125	2.96748	-2.26985	-0.138796	-0.103774	0.00669155	0.00720377	0.00895759	0.0371633	0.891317	0.918619	1.62255	1.58753	1.48375	1.2207	ANTAG_UP	NONE	NONE	NONE	NONE	NONE	NONE	NONE	ANTAG_UP
1421955_a_at	1421955_a_at	Nedd4	0.328661	0.636696	0.640798	-0.324558	3.29877	6.39053	6.4317	-2.30347	3.13293	0.0411784	0.00445418	8.31171e-06	7.7006e-06	0.0347812	0.00632582	0.967655	1.79322	4.88497	4.92615	1.23888	ANTAG_UP	NONE	NONE	NONE	NONE	NONE	NONE	NONE	ANTAG_UP
1419344_at	1419344_at	Tcte1	0.22728	0.368942	0.271426	-0.324795	2.76975	4.49613	3.30775	-2.79882	0.537995	-1.18838	0.0135213	0.00035343	0.00437023	0.0127312	0.597872	0.251762	0.941772	2.66815	1.47977	1.50624	ANTAG_UP	NONE	NONE	NONE	NONE	NONE	NONE	NONE	ANTAG_UP
1448185_at	1448185_at	Herpud1	0.212695	0.966191	0.852659	-0.326228	3.65465	16.6016	14.6509	-3.96363	10.9962	-1.95078	0.00209074	1.28626e-11	8.69299e-11	0.00108435	6.1237e-09	0.068546	1.07726	14.0243	12.0735	2.14115	ANTAG_UP	NONE	NONE	NONE	NONE	NONE	NONE	NONE	ANTAG_UP
1454817_at	1454817_at	Utp18	0.550189	0.152031	0.372954	-0.329266	9.39481	2.59602	6.36841	-3.97565	-3.0264	3.7724	5.68343e-08	0.0193235	8.66046e-06	0.00105708	0.00791624	0.00162755	6.83347	0.0346751	3.80707	2.16451	ANTAG_UP	NONE	NONE	NONE	NONE	NONE	NONE	NONE	ANTAG_UP
1416014_at	1416014_at	Abce1	0.616513	0.174202	0.460912	-0.329802	10.5866	2.99134	7.91465	-4.00453	-2.67193	4.9233	1.05657e-08	0.00852066	5.73693e-07	0.000994303	0.0165426	0.000146211	8.01082	0.415586	5.33889	2.1832	ANTAG_UP	NONE	NONE	NONE	NONE	NONE	NONE	NONE	ANTAG_UP
1423639_at	1423639_at	Hrh2	0.338887	0.288925	0.297932	-0.32988	4.61933	3.9383	4.06107	-3.17954	-0.558256	0.122772	0.000273508	0.0011442	0.000882125	0.00573288	0.58428	0.903793	2.5747	1.89367	2.01644	1.73377	ANTAG_UP	NONE	NONE	NONE	NONE	NONE	NONE	NONE	ANTAG_UP
1419526_at	1419526_at	Fgr	0.348504	0.386312	0.404731	-0.330085	7.07553	7.84314	8.2171	-4.73873	1.14157	0.373957	2.40477e-06	6.45882e-07	3.50021e-07	0.000213625	0.270178	0.713271	4.03014	4.79775	5.17171	2.58531	ANTAG_UP	NONE	NONE	NONE	NONE	NONE	NONE	NONE	ANTAG_UP
1432297_at	1432297_at	Zim2	0.338912	0.407228	0.416016	-0.330124	3.96281	4.76163	4.86437	-2.72948	0.901561	0.102749	0.00108624	0.000203771	0.000164963	0.0146946	0.380458	0.91942	2.2089	3.00771	3.11046	1.48927	ANTAG_UP	NONE	NONE	NONE	NONE	NONE	NONE	NONE	ANTAG_UP
1433467_at	1433467_at	Slc7a6	0.664089	0.207797	0.541629	-0.330257	9.88452	3.09292	8.06179	-3.47589	-1.82273	4.96887	2.79606e-08	0.00688247	4.50453e-07	0.00305798	0.0867967	0.00013322	7.65187	0.860273	5.82914	1.89717	ANTAG_UP	NONE	NONE	NONE	NONE	NONE	NONE	NONE	ANTAG_UP
1433902_at	1433902_at	Kbtbd8	0.538213	0.247479	0.455147	-0.330545	6.50153	2.98951	5.49811	-2.82343	-1.00342	2.5086	6.76886e-06	0.0085534	4.60128e-05	0.0120974	0.330367	0.0230785	4.68955	1.17753	3.68613	1.54217	ANTAG_UP	NONE	NONE	NONE	NONE	NONE	NONE	NONE	ANTAG_UP
1456808_at	1456808_at	NA	0.278719	0.32552	0.273337	-0.330901	2.76155	3.22525	2.70823	-2.3183	-0.0533183	-0.517021	0.0137527	0.00520472	0.0153524	0.0337764	0.958128	0.612107	1.27535	1.73905	1.22203	1.2674	ANTAG_UP	NONE	NONE	NONE	NONE	NONE	NONE	NONE	ANTAG_UP
1416111_at	1416111_at	Cd83	0.493097	1.30267	1.4648	-0.330961	9.60899	25.3851	28.5447	-4.56044	18.9357	3.15956	4.15421e-08	1.66092e-14	2.5684e-15	0.000309111	1.67573e-12	0.00598011	6.68594	22.462	25.6216	2.49353	ANTAG_UP	NONE	NONE	NONE	NONE	NONE	NONE	NONE	ANTAG_UP
1421066_at	1421066_at	Jak2	0.582076	0.623862	0.87474	-0.331198	11.5049	12.3308	17.2895	-4.62889	5.7846	4.95867	3.17854e-09	1.14956e-09	6.87585e-12	0.000268136	2.62593e-05	0.00013602	8.54011	9.36604	14.3247	2.53246	ANTAG_UP	NONE	NONE	NONE	NONE	NONE	NONE	NONE	ANTAG_UP
1451649_a_at	1451649_a_at	Wdr75	0.671762	0.161509	0.502033	-0.331238	9.67594	2.32635	7.23119	-3.37368	-2.44475	4.90484	3.77036e-08	0.0332425	1.83039e-06	0.00379973	0.0262487	0.000151838	7.51537	0.165775	5.07062	1.84592	ANTAG_UP	NONE	NONE	NONE	NONE	NONE	NONE	NONE	ANTAG_UP
1423884_at	1423884_at	Cirh1a	0.656605	0.38221	0.707252	-0.331563	11.0176	6.41336	11.8675	-3.934	0.849844	5.4541	5.95426e-09	7.96687e-06	2.01973e-09	0.00115469	0.407759	5.02006e-05	8.50066	3.89641	9.35051	2.15425	ANTAG_UP	NONE	NONE	NONE	NONE	NONE	NONE	NONE	ANTAG_UP
1420339_at	1420339_at	Memo1	0.493695	0.340609	0.502565	-0.33174	6.07488	4.19117	6.18402	-2.88643	0.109142	1.99285	1.50402e-05	0.000670146	1.22329e-05	0.0106109	0.914426	0.0633481	4.22914	2.34543	4.33829	1.5813	ANTAG_UP	NONE	NONE	NONE	NONE	NONE	NONE	NONE	ANTAG_UP
1458308_at	1458308_at	Sbno2	0.228011	0.322217	0.217448	-0.332779	2.91357	4.11734	2.77859	-3.00684	-0.134974	-1.33875	0.0100267	0.000783166	0.0132761	0.00824804	0.89429	0.199081	0.996841	2.20061	0.861867	1.65151	ANTAG_UP	NONE	NONE	NONE	NONE	NONE	NONE	NONE	ANTAG_UP
1425412_at	1425412_at	Nlrp3	0.921968	1.23828	1.82726	-0.332987	13.9416	18.7248	27.6311	-3.56049	13.6895	8.90633	1.84055e-10	1.99513e-12	4.31361e-15	0.00255445	2.42214e-10	1.18425e-07	11.6734	16.4565	25.3629	1.9566	ANTAG_UP	NONE	NONE	NONE	NONE	NONE	NONE	NONE	ANTAG_UP
1416576_at	1416576_at	Socs3	2.4629	1.57981	3.70949	-0.333218	25.1997	16.1642	37.9545	-2.4108	12.7548	21.7903	1.86584e-14	1.93907e-11	2.675e-17	0.0280974	6.96742e-10	1.85705e-13	23.6649	14.6295	36.4198	1.32557	ANTAG_UP	NONE	NONE	NONE	NONE	NONE	NONE	NONE	ANTAG_UP
1440192_at	1440192_at	Ttc39b	0.960519	0.625519	1.25277	-0.333266	9.99815	6.51109	13.0402	-2.45296	3.04209	6.52914	2.38044e-08	6.65071e-06	5.01237e-10	0.0258192	0.00765955	6.43356e-06	8.43678	4.94973	11.4789	1.34891	ANTAG_UP	NONE	NONE	NONE	NONE	NONE	NONE	NONE	ANTAG_UP
1437658_a_at	1437658_a_at	Snhg1	0.8616	0.322346	0.850293	-0.333653	13.6012	5.08854	13.4227	-3.72436	-0.1785	8.33415	2.66929e-10	0.000104452	3.25405e-10	0.0018026	0.860536	2.89992e-07	11.2333	2.72064	11.0548	2.05	ANTAG_UP	NONE	NONE	NONE	NONE	NONE	NONE	NONE	ANTAG_UP
1428694_at	1428694_at	Mir17hg	0.907735	0.198258	0.76832	-0.337673	16.6882	3.64487	14.1252	-4.38968	-2.56307	10.4803	1.18725e-11	0.00213468	1.51114e-10	0.000441522	0.0206647	1.22042e-08	13.9306	0.887203	11.3675	2.43971	ANTAG_UP	NONE	NONE	NONE	NONE	NONE	NONE	NONE	ANTAG_UP
1424246_a_at	1424246_a_at	Tes	1.18296	0.441233	1.28623	-0.337961	23.5305	8.77663	25.5847	-4.75348	2.0542	16.808	5.52526e-14	1.44582e-07	1.46676e-14	0.000207223	0.0564065	1.06333e-11	20.5468	5.79296	22.601	2.6437	ANTAG_UP	NONE	NONE	NONE	NONE	NONE	NONE	NONE	ANTAG_UP
1459376_at	1459376_at	NA	0.233211	0.471738	0.366185	-0.338764	2.19543	4.4409	3.44724	-2.25503	1.25181	-0.993665	0.0429854	0.000396637	0.00325002	0.0382606	0.228359	0.334952	0.78334	3.02881	2.03515	1.25653	ANTAG_UP	NONE	NONE	NONE	NONE	NONE	NONE	NONE	ANTAG_UP
1443687_x_at	1443687_x_at	H2-DMb2	0.855677	0.294306	0.811218	-0.338765	11.6975	4.02329	11.0897	-3.27466	-0.607771	7.0664	2.49473e-09	0.000955569	5.41897e-09	0.00468777	0.551739	2.44382e-06	9.6469	1.97273	9.03913	1.82469	ANTAG_UP	NONE	NONE	NONE	NONE	NONE	NONE	NONE	ANTAG_UP
1424019_at	1424019_at	Nop2	0.965245	0.197374	0.822947	-0.339672	19.0103	3.88723	16.2078	-4.73038	-2.80253	12.3205	1.57609e-12	0.00127518	1.86064e-11	0.000217341	0.0126338	1.16385e-09	16.0561	0.933019	13.2535	2.64143	ANTAG_UP	NONE	NONE	NONE	NONE	NONE	NONE	NONE	ANTAG_UP
1442595_at	1442595_at	Gm2115	0.30906	0.207251	0.175141	-0.34117	3.88793	2.60719	2.20324	-3.03481	-1.68468	-0.40394	0.0012733	0.0188879	0.0423364	0.00777759	0.111155	0.691523	2.00095	0.720205	0.316265	1.70051	ANTAG_UP	NONE	NONE	NONE	NONE	NONE	NONE	NONE	ANTAG_UP
1454991_at	1454991_at	Slc7a1	0.764592	0.473669	0.896476	-0.341785	11.7351	7.26997	13.7593	-3.70933	2.02418	6.48933	2.38021e-09	1.71095e-06	2.24386e-10	0.00186115	0.059712	6.92285e-06	9.43288	4.96774	11.4571	2.08141	ANTAG_UP	NONE	NONE	NONE	NONE	NONE	NONE	NONE	ANTAG_UP
1438501_at	1438501_at	Rps17	0.460576	0.198223	0.316408	-0.34239	5.08436	2.18821	3.49287	-2.67265	-1.59149	1.30466	0.00010534	0.0435928	0.00294953	0.016518	0.130763	0.210183	3.42849	0.532338	1.837	1.50177	ANTAG_UP	NONE	NONE	NONE	NONE	NONE	NONE	NONE	ANTAG_UP
1439552_at	1439552_at	Trio	0.555188	0.227366	0.438903	-0.343651	7.91204	3.24021	6.25484	-3.46299	-1.65719	3.01463	5.76171e-07	0.00504252	1.07074e-05	0.00314301	0.116657	0.00811429	5.77437	1.10255	4.11718	1.95143	ANTAG_UP	NONE	NONE	NONE	NONE	NONE	NONE	NONE	ANTAG_UP
1422139_at	1422139_at	Plau	1.22189	0.620555	1.49427	-0.348175	13.4165	6.81377	16.4072	-2.70327	2.99076	9.59346	3.27675e-10	3.83364e-06	1.54183e-11	0.01551	0.00853097	4.24899e-08	11.7694	5.16675	14.7602	1.53865	ANTAG_UP	NONE	NONE	NONE	NONE	NONE	NONE	NONE	ANTAG_UP
1439387_x_at	1439387_x_at	Ctu2	0.630991	0.192451	0.474673	-0.348769	9.1246	2.78299	6.86413	-3.56627	-2.26047	4.08114	8.50188e-08	0.0131559	3.50213e-06	0.00252325	0.0378539	0.00084546	6.95549	0.613875	4.69501	2.03247	ANTAG_UP	NONE	NONE	NONE	NONE	NONE	NONE	NONE	ANTAG_UP
1437618_x_at	1437618_x_at	Gpr85	0.765114	0.627187	1.04337	-0.348931	9.97056	8.17317	13.5966	-3.21527	3.62608	5.42347	2.47499e-08	3.75794e-07	2.68274e-10	0.00531576	0.00222175	5.33454e-05	8.01584	6.21845	11.6419	1.83308	ANTAG_UP	NONE	NONE	NONE	NONE	NONE	NONE	NONE	ANTAG_UP
1457513_at	1457513_at	Strip1	0.240242	0.450219	0.341399	-0.349061	2.41846	4.53224	3.43679	-2.48471	1.01832	-1.09546	0.02767	0.000327799	0.00332302	0.0242194	0.323446	0.289287	0.908447	3.02223	1.92677	1.41697	ANTAG_UP	NONE	NONE	NONE	NONE	NONE	NONE	NONE	ANTAG_UP
1457996_at	1457996_at	NA	0.284357	0.742166	0.677267	-0.349255	2.77603	7.24539	6.61182	-2.41095	3.83579	-0.633569	0.0133468	1.78569e-06	5.52898e-06	0.0280892	0.00142241	0.535179	1.31166	5.78101	5.14744	1.37548	ANTAG_UP	NONE	NONE	NONE	NONE	NONE	NONE	NONE	ANTAG_UP
1450431_a_at	1450431_a_at	Nedd4	0.332931	0.715522	0.699089	-0.349364	4.65446	10.0032	9.77344	-3.45365	5.11899	-0.229741	0.000254293	2.36359e-08	3.27671e-08	0.00320603	9.82084e-05	0.82116	2.55742	7.90615	7.6764	1.97082	ANTAG_UP	NONE	NONE	NONE	NONE	NONE	NONE	NONE	ANTAG_UP
1457304_at	1457304_at	D13Ertd787e	0.26287	0.943599	0.856625	-0.349844	2.32448	8.34396	7.57488	-2.18748	5.2504	-0.769083	0.0333655	2.85477e-07	1.01351e-06	0.0436546	7.53633e-05	0.452878	0.998078	7.01756	6.24848	1.24957	ANTAG_UP	NONE	NONE	NONE	NONE	NONE	NONE	NONE	ANTAG_UP
1456865_x_at	1456865_x_at	Rrs1	0.726189	0.471014	0.847099	-0.350104	9.29128	6.02643	10.8383	-3.16744	1.54699	4.81185	6.62523e-08	1.64935e-05	7.54275e-09	0.00588135	0.141119	0.000183754	7.3721	4.10724	8.91908	1.81037	ANTAG_UP	NONE	NONE	NONE	NONE	NONE	NONE	NONE	ANTAG_UP
1431005_at	1431005_at	D10Wsu102e	0.261986	0.381892	0.292801	-0.351076	2.71484	3.95736	3.03416	-2.57248	0.319325	-0.9232	0.0151449	0.00109887	0.00778818	0.0202728	0.753548	0.369409	1.16046	2.40298	1.47978	1.47337	ANTAG_UP	NONE	NONE	NONE	NONE	NONE	NONE	NONE	ANTAG_UP
1422767_at	1422767_at	Bysl	0.827661	0.187222	0.662982	-0.351902	11.9034	2.69262	9.53496	-3.57868	-2.36841	6.84234	1.93219e-09	0.0158538	4.62688e-08	0.00245746	0.0305789	3.6417e-06	9.74608	0.53533	7.37767	2.05325	ANTAG_UP	NONE	NONE	NONE	NONE	NONE	NONE	NONE	ANTAG_UP
1449580_s_at	1449580_s_at	NA	0.552974	0.193646	0.394238	-0.352383	8.73171	3.05776	6.22519	-3.93454	-2.50651	3.16743	1.55001e-07	0.00741117	1.13205e-05	0.00115337	0.0231762	0.00588148	6.36314	0.689197	3.85663	2.25971	ANTAG_UP	NONE	NONE	NONE	NONE	NONE	NONE	NONE	ANTAG_UP
1424476_at	1424476_at	Camkk2	0.295267	0.361115	0.303882	-0.3525	2.55095	3.11985	2.62538	-2.15344	0.0744292	-0.494467	0.0211799	0.00650276	0.0181983	0.0466317	0.941577	0.627594	1.25503	1.82393	1.32946	1.23708	ANTAG_UP	NONE	NONE	NONE	NONE	NONE	NONE	NONE	ANTAG_UP
1429625_at	1429625_at	2900054C01Rik	0.956694	0.345574	0.949413	-0.352855	8.15823	2.94689	8.09614	-2.12767	-0.0620857	5.14925	3.85004e-07	0.0093521	4.25896e-07	0.0490085	0.951252	9.23816e-05	6.8791	1.66776	6.81702	1.22319	ANTAG_UP	NONE	NONE	NONE	NONE	NONE	NONE	NONE	ANTAG_UP
1435463_s_at	1435463_s_at	Myo1d	0.410328	0.340066	0.397471	-0.352923	4.38783	3.63648	4.25034	-2.6686	-0.137486	0.61386	0.000443239	0.00217314	0.000591606	0.0166561	0.892336	0.547806	2.78381	2.03246	2.64632	1.53439	ANTAG_UP	NONE	NONE	NONE	NONE	NONE	NONE	NONE	ANTAG_UP
1421399_at	1421399_at	Insm1	0.43529	0.441888	0.52193	-0.355248	5.35163	5.43275	6.41682	-3.08833	1.06519	0.98407	6.15453e-05	5.23719e-05	7.91594e-06	0.00694939	0.302361	0.339507	3.50747	3.58859	4.57266	1.78431	ANTAG_UP	NONE	NONE	NONE	NONE	NONE	NONE	NONE	ANTAG_UP
1438157_s_at	1438157_s_at	Nfkbia	0.428439	1.62534	1.69757	-0.356216	7.672	29.1047	30.398	-4.51042	22.726	1.2933	8.60038e-07	1.88371e-15	9.40613e-16	0.000343051	9.57182e-14	0.213991	4.98597	26.4187	27.712	2.61111	ANTAG_UP	NONE	NONE	NONE	NONE	NONE	NONE	NONE	ANTAG_UP
1448060_at	1448060_at	Sema6d	0.567192	0.84811	1.0573	-0.358002	6.81	10.1829	12.6945	-3.0394	5.8845	2.51165	3.85971e-06	1.83776e-08	7.47557e-10	0.00770298	2.16487e-05	0.0229367	5.00902	8.38188	10.8935	1.76591	ANTAG_UP	NONE	NONE	NONE	NONE	NONE	NONE	NONE	ANTAG_UP
1456541_x_at	1456541_x_at	Atad3a	0.912052	0.135898	0.688797	-0.359154	17.4965	2.60702	13.2136	-4.87187	-4.28285	10.6066	5.72009e-12	0.0188943	4.11556e-10	0.000162446	0.000552497	1.02841e-08	14.6189	-0.270521	10.3361	2.83714	ANTAG_UP	NONE	NONE	NONE	NONE	NONE	NONE	NONE	ANTAG_UP
1423703_at	1423703_at	Ppan	0.835892	0.194044	0.670486	-0.35945	12.4297	2.88543	9.97012	-3.7795	-2.45959	7.08469	1.02158e-09	0.010633	2.47652e-08	0.00160315	0.0254769	2.36625e-06	10.1992	0.654933	7.73962	2.2023	ANTAG_UP	NONE	NONE	NONE	NONE	NONE	NONE	NONE	ANTAG_UP
1456655_at	1456655_at	NA	0.48379	0.435932	0.559768	-0.359955	4.39733	3.96233	5.08791	-2.31347	0.690585	1.12558	0.000434506	0.00108735	0.000104585	0.0341004	0.499572	0.276693	3.03393	2.59893	3.72451	1.3494	ANTAG_UP	NONE	NONE	NONE	NONE	NONE	NONE	NONE	ANTAG_UP
1448171_at	1448171_at	Siah2	0.783106	0.315409	0.737014	-0.361501	13.0787	5.26767	12.3089	-4.26912	-0.76978	7.04125	4.79695e-10	7.27971e-05	1.18015e-09	0.000568681	0.452476	2.55486e-06	10.5735	2.76251	9.80376	2.49771	ANTAG_UP	NONE	NONE	NONE	NONE	NONE	NONE	NONE	ANTAG_UP
1426381_at	1426381_at	Pprc1	0.581956	0.212449	0.432761	-0.361645	9.356	3.41551	6.95741	-4.11119	-2.39859	3.54191	6.01884e-08	0.00347672	2.96459e-06	0.000793424	0.0287923	0.00265744	6.94448	1.00398	4.54589	2.40598	ANTAG_UP	NONE	NONE	NONE	NONE	NONE	NONE	NONE	ANTAG_UP
1446521_at	1446521_at	NA	0.393851	0.290827	0.322935	-0.361743	4.68616	3.46035	3.84238	-3.04348	-0.843778	0.382033	0.000238138	0.00316071	0.00140262	0.0076372	0.411043	0.707386	2.90141	1.6756	2.05764	1.78147	ANTAG_UP	NONE	NONE	NONE	NONE	NONE	NONE	NONE	ANTAG_UP
1459262_at	1459262_at	Mterfd1	0.388753	0.255344	0.281114	-0.362983	3.28467	2.15747	2.3752	-2.16865	-0.90947	0.217731	0.00458936	0.0462698	0.0301679	0.0452788	0.376394	0.830349	2.01728	0.890081	1.10781	1.27247	ANTAG_UP	NONE	NONE	NONE	NONE	NONE	NONE	NONE	ANTAG_UP
1455237_at	1455237_at	Usp36	0.475763	0.194426	0.306628	-0.363561	7.18066	2.93445	4.62791	-3.88003	-2.55275	1.69346	1.99926e-06	0.00959861	0.00026868	0.00129482	0.0211029	0.109447	4.91672	0.670513	2.36397	2.27919	ANTAG_UP	NONE	NONE	NONE	NONE	NONE	NONE	NONE	ANTAG_UP
1454992_at	1454992_at	Slc7a1	0.844884	0.484317	0.965247	-0.363954	13.7376	7.87488	15.6947	-4.18453	1.95707	7.81982	2.29762e-10	6.12726e-07	3.04636e-11	0.000679603	0.0677451	6.71426e-07	11.2987	5.43592	13.2557	2.45992	ANTAG_UP	NONE	NONE	NONE	NONE	NONE	NONE	NONE	ANTAG_UP
1421210_at	1421210_at	Ciita	0.468776	0.427308	0.531051	-0.365033	6.92902	6.31606	7.84951	-3.81525	0.920493	1.53344	3.11846e-06	9.54815e-06	6.39082e-07	0.00148587	0.370779	0.144404	4.71186	4.0989	5.63235	2.24748	ANTAG_UP	NONE	NONE	NONE	NONE	NONE	NONE	NONE	ANTAG_UP
1425070_at	1425070_at	Ntrk3	0.193029	0.419666	0.247478	-0.365217	2.26915	4.93339	2.90923	-3.03583	0.640078	-2.02416	0.037214	0.000143227	0.0101179	0.0077609	0.531044	0.0597143	0.505826	3.17006	1.1459	1.78897	ANTAG_UP	NONE	NONE	NONE	NONE	NONE	NONE	NONE	ANTAG_UP
1433811_at	1433811_at	Mllt6	0.95161	1.05199	1.63807	-0.365536	17.9064	19.7953	30.8234	-4.86367	12.917	11.0281	3.99551e-12	8.37878e-13	7.532e-16	0.000165202	5.77371e-10	5.87277e-09	15.0839	16.9728	28.0009	2.86783	ANTAG_UP	NONE	NONE	NONE	NONE	NONE	NONE	NONE	ANTAG_UP
1422012_at	1422012_at	Crhr2	0.25801	0.344234	0.235529	-0.366715	2.55101	3.40352	2.32873	-2.56383	-0.222279	-1.07479	0.0211775	0.00356637	0.0330861	0.0206328	0.826866	0.298168	1.06792	1.92043	0.845642	1.51513	ANTAG_UP	NONE	NONE	NONE	NONE	NONE	NONE	NONE	ANTAG_UP
1455863_at	1455863_at	Spata5l1	0.519921	0.369193	0.52127	-0.367844	6.32623	4.49222	6.34265	-3.16487	0.0164175	1.85043	9.36868e-06	0.000356323	9.08617e-06	0.00591338	0.987101	0.0825189	4.50108	2.66707	4.5175	1.87429	ANTAG_UP	NONE	NONE	NONE	NONE	NONE	NONE	NONE	ANTAG_UP
1439221_s_at	1439221_s_at	Cd40	1.00702	2.43827	3.07641	-0.368885	16.1446	39.0907	49.3213	-4.18184	33.1767	10.2306	1.97556e-11	1.66451e-17	3.92386e-19	0.000683468	2.31934e-16	1.71987e-08	13.7398	36.6859	46.9165	2.48138	ANTAG_UP	NONE	NONE	NONE	NONE	NONE	NONE	NONE	ANTAG_UP
1438765_at	1438765_at	Dhx33	0.334201	0.253396	0.218532	-0.369065	4.14329	3.1415	2.70927	-3.23538	-1.43402	-0.432225	0.000741402	0.00621251	0.0153196	0.00509441	0.170531	0.671259	2.28365	1.28186	0.849635	1.92041	ANTAG_UP	NONE	NONE	NONE	NONE	NONE	NONE	NONE	ANTAG_UP
1440974_at	1440974_at	9030203C11Rik	0.191623	0.395623	0.218097	-0.36915	2.19294	4.52752	2.4959	-2.98721	0.302962	-2.03162	0.0431937	0.00033104	0.0236785	0.00859472	0.765763	0.0588774	0.476339	2.81092	0.779301	1.77339	ANTAG_UP	NONE	NONE	NONE	NONE	NONE	NONE	NONE	ANTAG_UP
1424475_at	1424475_at	Camkk2	0.273149	0.517498	0.421038	-0.369609	4.12787	7.82053	6.3628	-3.94961	2.23493	-1.45772	0.000765939	6.70643e-07	8.75135e-06	0.00111708	0.039797	0.163972	1.86104	5.5537	4.09598	2.34672	ANTAG_UP	NONE	NONE	NONE	NONE	NONE	NONE	NONE	ANTAG_UP
1435872_at	1435872_at	NA	0.934424	0.776015	1.34065	-0.369792	14.7132	12.2189	21.1094	-4.11722	6.39627	8.89053	8.15095e-11	1.31511e-09	3.05934e-13	0.000783369	8.22349e-06	1.21326e-07	12.3513	9.85705	18.7476	2.44714	ANTAG_UP	NONE	NONE	NONE	NONE	NONE	NONE	NONE	ANTAG_UP
1448110_at	1448110_at	Sema4a	0.548187	0.679702	0.857459	-0.37043	7.47905	9.27335	11.6985	-3.57362	4.21948	2.42519	1.19323e-06	6.80443e-08	2.49141e-09	0.00248408	0.000631325	0.0272996	5.43256	7.22686	9.65204	2.12654	ANTAG_UP	NONE	NONE	NONE	NONE	NONE	NONE	NONE	ANTAG_UP
1441424_at	1441424_at	NA	0.549277	0.340531	0.519304	-0.370504	5.56735	3.45155	5.26355	-2.65543	-0.303797	1.812	4.01406e-05	0.00322035	7.34002e-05	0.0171121	0.765138	0.0885054	4.04698	1.93118	3.74319	1.58037	ANTAG_UP	NONE	NONE	NONE	NONE	NONE	NONE	NONE	ANTAG_UP
1459342_at	1459342_at	C230029M16	0.24033	0.382095	0.251809	-0.370616	2.45763	3.90733	2.57501	-2.6799	0.117383	-1.33232	0.0255777	0.00122192	0.0201685	0.0162739	0.907995	0.201139	0.923721	2.37342	1.0411	1.59526	ANTAG_UP	NONE	NONE	NONE	NONE	NONE	NONE	NONE	ANTAG_UP
1452008_at	1452008_at	Ttc39b	0.667322	0.247847	0.543479	-0.371689	10.4218	3.87071	8.48771	-4.10462	-1.9341	4.617	1.32177e-08	0.00132071	2.27152e-07	0.000804508	0.0707101	0.000274834	8.0792	1.52811	6.1451	2.44815	ANTAG_UP	NONE	NONE	NONE	NONE	NONE	NONE	NONE	ANTAG_UP
1447574_s_at	1447574_s_at	Slc32a1	0.303299	0.408571	0.339638	-0.372232	2.82661	3.80769	3.16527	-2.45298	0.338658	-0.642423	0.0120176	0.00150991	0.00590837	0.0258181	0.739204	0.529559	1.42868	2.40976	1.76734	1.46449	ANTAG_UP	NONE	NONE	NONE	NONE	NONE	NONE	NONE	ANTAG_UP
1446834_at	1446834_at	NA	0.521101	0.919867	1.06847	-0.372497	4.87617	8.60759	9.99814	-2.4647	5.12198	1.39055	0.000161023	1.88094e-07	2.38045e-08	0.0252163	9.7616e-05	0.183113	3.47255	7.20398	8.59453	1.4722	ANTAG_UP	NONE	NONE	NONE	NONE	NONE	NONE	NONE	ANTAG_UP
1421010_at	1421010_at	Mobp	0.244263	0.384661	0.256383	-0.372541	2.85124	4.49009	2.99272	-3.07493	0.141479	-1.49737	0.0114178	0.000357909	0.008496	0.00714819	0.889231	0.153469	1.10032	2.73916	1.2418	1.83684	ANTAG_UP	NONE	NONE	NONE	NONE	NONE	NONE	NONE	ANTAG_UP
1460214_at	1460214_at	Pcp4	1.18855	0.253129	1.06884	-0.372841	11.0942	2.36278	9.97681	-2.46087	-1.11742	7.61403	5.38707e-09	0.0309232	2.45324e-08	0.0254115	0.280064	9.48459e-07	9.69408	0.962638	8.57667	1.47082	ANTAG_UP	NONE	NONE	NONE	NONE	NONE	NONE	NONE	ANTAG_UP
1437343_x_at	1437343_x_at	Atad3a	0.811533	0.151477	0.588986	-0.374023	13.2712	2.47713	9.63183	-4.32501	-3.63936	7.1547	3.8566e-10	0.0245927	4.01885e-08	0.000505657	0.00215989	2.09226e-06	10.8182	0.0241457	7.17884	2.59049	ANTAG_UP	NONE	NONE	NONE	NONE	NONE	NONE	NONE	ANTAG_UP
1442576_at	1442576_at	Creb5	0.721343	0.467951	0.814057	-0.375238	6.29373	4.08288	7.10265	-2.31504	0.808923	3.01977	9.95518e-06	0.000842356	2.29256e-06	0.0339952	0.430245	0.00802715	4.98498	2.77413	5.7939	1.38961	ANTAG_UP	NONE	NONE	NONE	NONE	NONE	NONE	NONE	ANTAG_UP
1445212_at	1445212_at	NA	0.427188	0.368817	0.420719	-0.375286	4.04902	3.49577	3.98771	-2.51523	-0.0613134	0.491944	0.000904906	0.00293145	0.00103039	0.0227708	0.951857	0.629338	2.62728	2.07402	2.56596	1.50991	ANTAG_UP	NONE	NONE	NONE	NONE	NONE	NONE	NONE	ANTAG_UP
1431705_a_at	1431705_a_at	Mcoln2	0.441499	0.872156	0.93636	-0.377295	6.26762	12.3813	13.2928	-3.78738	7.02516	0.91145	1.0454e-05	1.08221e-09	3.76393e-10	0.00157652	2.62863e-06	0.375381	4.13818	10.2519	11.1633	2.28165	ANTAG_UP	NONE	NONE	NONE	NONE	NONE	NONE	NONE	ANTAG_UP
1459530_at	1459530_at	NA	0.406211	0.370917	0.399778	-0.37735	5.25488	4.7983	5.17165	-3.45176	-0.0832254	0.373358	7.46886e-05	0.000188947	8.82993e-05	0.00321895	0.934689	0.713708	3.31443	2.85785	3.23121	2.07965	ANTAG_UP	NONE	NONE	NONE	NONE	NONE	NONE	NONE	ANTAG_UP
1438185_at	1438185_at	NA	0.278682	0.357789	0.259001	-0.377471	3.1004	3.98048	2.88144	-2.96945	-0.218964	-1.09904	0.00677489	0.00104631	0.0107219	0.00892062	0.829404	0.287767	1.43162	2.3117	1.21266	1.78945	ANTAG_UP	NONE	NONE	NONE	NONE	NONE	NONE	NONE	ANTAG_UP
1452171_at	1452171_at	Grwd1	0.857616	0.303493	0.781975	-0.379135	12.0903	4.2785	11.0239	-3.77939	-1.06636	6.7454	1.53693e-09	0.000557569	5.90541e-09	0.00160355	0.30185	4.33688e-06	9.97563	2.16387	8.90928	2.28412	ANTAG_UP	NONE	NONE	NONE	NONE	NONE	NONE	NONE	ANTAG_UP
1429014_at	1429014_at	NA	0.217885	0.328651	0.167214	-0.379321	3.033	4.57487	2.32765	-3.73368	-0.705346	-2.24722	0.00780722	0.000299969	0.0331567	0.00176723	0.490583	0.0388512	0.944974	2.48685	0.239628	2.25722	ANTAG_UP	NONE	NONE	NONE	NONE	NONE	NONE	NONE	ANTAG_UP
1450704_at	1450704_at	Ihh	0.337938	0.329437	0.286692	-0.380683	2.7323	2.66357	2.31797	-2.17641	-0.414337	-0.345599	0.0146092	0.016829	0.0337986	0.0446033	0.684045	0.734077	1.51952	1.45078	1.10518	1.31884	ANTAG_UP	NONE	NONE	NONE	NONE	NONE	NONE	NONE	ANTAG_UP
1460133_at	1460133_at	NA	0.391012	0.426648	0.435779	-0.38188	3.44472	3.75866	3.8391	-2.3789	0.394387	0.080449	0.00326747	0.00167581	0.00141242	0.0299463	0.698423	0.936863	2.12326	2.43719	2.51764	1.44448	ANTAG_UP	NONE	NONE	NONE	NONE	NONE	NONE	NONE	ANTAG_UP
1444273_at	1444273_at	AW555355	0.279463	0.659761	0.554806	-0.384418	2.45652	5.7994	4.87683	-2.38938	2.42031	-0.922573	0.0256349	2.55165e-05	0.000160805	0.0293266	0.0275679	0.369725	1.138	4.48088	3.5583	1.45704	ANTAG_UP	NONE	NONE	NONE	NONE	NONE	NONE	NONE	ANTAG_UP
1416998_at	1416998_at	Rrs1	0.77641	0.427275	0.819254	-0.38443	15.1595	8.3426	15.9961	-5.30758	0.836547	7.65346	5.17412e-11	2.86099e-07	2.27653e-11	6.7205e-05	0.41498	8.87335e-07	12.2307	5.41383	13.0673	3.23663	ANTAG_UP	NONE	NONE	NONE	NONE	NONE	NONE	NONE	ANTAG_UP
1458161_at	1458161_at	Kcnq1ot1	0.43342	0.204002	0.252083	-0.385339	4.72061	2.2219	2.74557	-2.96768	-1.97504	0.523674	0.000221767	0.040824	0.0142144	0.00895376	0.0655035	0.607574	3.08688	0.588166	1.11184	1.81246	ANTAG_UP	NONE	NONE	NONE	NONE	NONE	NONE	NONE	ANTAG_UP
1421317_x_at	1421317_x_at	Myb	0.445699	0.201153	0.261371	-0.385482	5.01917	2.26525	2.94338	-3.06958	-2.07579	0.678134	0.000120247	0.0375006	0.00942096	0.00722924	0.0541334	0.507229	3.32997	0.57605	1.25418	1.87513	ANTAG_UP	NONE	NONE	NONE	NONE	NONE	NONE	NONE	ANTAG_UP
1442259_at	1442259_at	Rnf38	0.298571	0.349929	0.262354	-0.386145	2.68335	3.14492	2.35786	-2.45395	-0.325487	-0.787058	0.016159	0.00616781	0.0312273	0.0257679	0.748966	0.442576	1.33525	1.79682	1.00976	1.5007	ANTAG_UP	NONE	NONE	NONE	NONE	NONE	NONE	NONE	ANTAG_UP
1459344_at	1459344_at	9630019E01Rik	0.379909	0.325799	0.318994	-0.386715	3.123	2.6782	2.62225	-2.24785	-0.500746	-0.0559465	0.00645977	0.0163309	0.0183153	0.038803	0.623264	0.956067	1.88994	1.44514	1.38919	1.37595	ANTAG_UP	NONE	NONE	NONE	NONE	NONE	NONE	NONE	ANTAG_UP
1449731_s_at	1449731_s_at	Nfkbia	0.454719	1.76688	1.83417	-0.387428	8.87252	34.4755	35.7885	-5.3454	26.916	1.31298	1.24726e-07	1.25295e-16	6.87685e-17	6.23143e-05	6.54871e-15	0.20743	5.9457	31.5487	32.8617	3.27583	ANTAG_UP	NONE	NONE	NONE	NONE	NONE	NONE	NONE	ANTAG_UP
1436136_at	1436136_at	Noc2l	0.440815	0.315925	0.368394	-0.388345	6.92796	4.96517	5.78979	-4.31572	-1.13818	0.82462	3.12432e-06	0.00013423	2.59964e-05	0.000515622	0.27155	0.421527	4.57052	2.60773	3.43235	2.64875	ANTAG_UP	NONE	NONE	NONE	NONE	NONE	NONE	NONE	ANTAG_UP
1442862_at	1442862_at	Ccdc88c	0.322923	0.277985	0.212132	-0.388776	3.30882	2.84836	2.17361	-2.81682	-1.13522	-0.674757	0.00436029	0.0114864	0.0448461	0.0122647	0.272752	0.509317	1.77185	1.31139	0.636637	1.73001	ANTAG_UP	NONE	NONE	NONE	NONE	NONE	NONE	NONE	ANTAG_UP
1425249_a_at	1425249_a_at	Tyro3	0.438003	0.23595	0.28459	-0.389363	4.09701	2.20704	2.66201	-2.57531	-1.435	0.454965	0.000817561	0.0420245	0.016883	0.0201562	0.170253	0.655154	2.69393	0.803965	1.25893	1.58319	ANTAG_UP	NONE	NONE	NONE	NONE	NONE	NONE	NONE	ANTAG_UP
1455300_at	1455300_at	Tet2	0.45033	0.257269	0.317856	-0.389743	7.24967	4.14167	5.11702	-4.43661	-2.13264	0.975355	1.77244e-06	0.000743939	9.85991e-05	0.000400216	0.0485413	0.343681	4.83488	1.72688	2.70224	2.7291	ANTAG_UP	NONE	NONE	NONE	NONE	NONE	NONE	NONE	ANTAG_UP
1460378_a_at	1460378_a_at	Tes	1.26417	0.562119	1.43649	-0.389802	21.288	9.46582	24.1897	-4.6415	2.90175	14.7239	2.68011e-13	5.11964e-08	3.5683e-14	0.000261215	0.0102772	8.06124e-11	18.762	6.93989	21.6638	2.8554	ANTAG_UP	NONE	NONE	NONE	NONE	NONE	NONE	NONE	ANTAG_UP
1445137_at	1445137_at	NA	0.316261	0.305336	0.231258	-0.390339	3.10129	2.99415	2.26774	-2.70659	-0.833548	-0.726411	0.0067622	0.00847053	0.0373173	0.0154043	0.41662	0.477921	1.63038	1.52324	0.796828	1.6665	ANTAG_UP	NONE	NONE	NONE	NONE	NONE	NONE	NONE	ANTAG_UP
1440040_at	1440040_at	NA	0.495328	0.471978	0.576794	-0.390513	4.44422	4.23472	5.17515	-2.47755	0.730927	0.940431	0.000393894	0.000611387	8.7679e-05	0.0245717	0.475232	0.360767	3.09838	2.88888	3.82931	1.5259	ANTAG_UP	NONE	NONE	NONE	NONE	NONE	NONE	NONE	ANTAG_UP
1420098_s_at	1420098_s_at	D13Ertd787e	0.311295	0.905011	0.824493	-0.391813	2.76445	8.03693	7.3219	-2.46037	4.55745	-0.715036	0.0136705	4.69147e-07	1.5636e-06	0.0254372	0.000311039	0.484734	1.43238	6.70486	5.98983	1.51845	ANTAG_UP	NONE	NONE	NONE	NONE	NONE	NONE	NONE	ANTAG_UP
1433502_s_at	1433502_s_at	Tsr1	0.882371	0.257073	0.747277	-0.392168	15.1752	4.42122	12.8519	-4.76915	-2.32338	8.43064	5.09302e-11	0.00041331	6.22518e-10	0.000200633	0.0334381	2.48651e-07	12.5955	1.84148	10.2721	2.945	ANTAG_UP	NONE	NONE	NONE	NONE	NONE	NONE	NONE	ANTAG_UP
1428027_at	1428027_at	LOC100653389	1.94376	2.1416	3.69256	-0.392801	14.9365	16.4568	28.3748	-2.13434	13.4384	11.9181	6.48364e-11	1.47198e-11	2.82483e-15	0.0483828	3.19769e-10	1.89753e-09	13.7838	15.3041	27.2222	1.31929	ANTAG_UP	NONE	NONE	NONE	NONE	NONE	NONE	NONE	ANTAG_UP
1421211_a_at	1421211_a_at	Ciita	0.465255	0.439019	0.510425	-0.393849	7.98342	7.53323	8.7585	-4.77873	0.775083	1.22527	5.12201e-07	1.08786e-06	1.48695e-07	0.000196712	0.449423	0.237937	5.40953	4.95935	6.18462	2.95872	ANTAG_UP	NONE	NONE	NONE	NONE	NONE	NONE	NONE	ANTAG_UP
1456429_at	1456429_at	Malt1	1.57576	1.25659	2.43783	-0.394524	16.6677	13.2916	25.7863	-2.95082	9.11855	12.4946	1.20994e-11	3.76875e-10	1.29486e-14	0.00927544	8.57973e-08	9.45815e-10	15.0811	11.705	24.1996	1.8289	ANTAG_UP	NONE	NONE	NONE	NONE	NONE	NONE	NONE	ANTAG_UP
1447179_at	1447179_at	NA	0.308458	0.439855	0.353061	-0.395252	4.67225	6.66253	5.34785	-4.2334	0.6756	-1.31468	0.000245091	5.04056e-06	6.20105e-05	0.000613086	0.508795	0.20687	2.40018	4.39046	3.07578	2.62681	ANTAG_UP	NONE	NONE	NONE	NONE	NONE	NONE	NONE	ANTAG_UP
1449170_at	1449170_at	Piwil2	0.513139	0.318108	0.435632	-0.395615	4.85772	3.01143	4.12399	-2.64822	-0.733727	1.11256	0.000167231	0.00816903	0.000772244	0.0173669	0.473569	0.282085	3.43772	1.59143	2.70399	1.64413	ANTAG_UP	NONE	NONE	NONE	NONE	NONE	NONE	NONE	ANTAG_UP
1422138_at	1422138_at	Plau	1.15043	0.541036	1.29462	-0.396843	10.7963	5.07743	12.1495	-2.63343	1.3532	7.07209	7.97527e-09	0.000106831	1.43022e-09	0.0179013	0.194519	2.41943e-06	9.38862	3.66973	10.7418	1.63804	ANTAG_UP	NONE	NONE	NONE	NONE	NONE	NONE	NONE	ANTAG_UP
1421065_at	1421065_at	Jak2	0.731462	0.674264	1.00865	-0.397072	12.19	11.2368	16.8095	-4.67914	4.61948	5.5727	1.36181e-09	4.47789e-09	1.06191e-11	0.000241621	0.000273422	3.97204e-05	9.69021	8.73699	14.3097	2.91152	ANTAG_UP	NONE	NONE	NONE	NONE	NONE	NONE	NONE	ANTAG_UP
1455021_at	1455021_at	Gabbr1	0.487596	0.229761	0.319388	-0.39797	6.68816	3.15155	4.38091	-3.85995	-2.30725	1.22937	4.81103e-06	0.00608213	0.000449707	0.00135123	0.0345222	0.236439	4.63067	1.09406	2.32342	2.40509	ANTAG_UP	NONE	NONE	NONE	NONE	NONE	NONE	NONE	ANTAG_UP
1457324_at	1457324_at	NA	0.243404	0.356851	0.20162	-0.398635	2.86484	4.20011	2.37305	-3.31768	-0.491797	-1.82706	0.0110991	0.000657641	0.0302975	0.00427918	0.62944	0.0861152	1.09936	2.43462	0.607559	2.06929	ANTAG_UP	NONE	NONE	NONE	NONE	NONE	NONE	NONE	ANTAG_UP
1438301_at	1438301_at	NA	0.41724	0.61662	0.634752	-0.399108	4.03503	5.96319	6.13854	-2.7292	2.10351	0.175354	0.000932107	1.86121e-05	1.333e-05	0.0147029	0.0513367	0.862968	2.58442	4.51258	4.68793	1.70346	ANTAG_UP	NONE	NONE	NONE	NONE	NONE	NONE	NONE	ANTAG_UP
1440493_at	1440493_at	Galnt10	0.509792	0.272034	0.381804	-0.400022	4.23126	2.25788	3.16897	-2.34772	-1.0623	0.911087	0.00061585	0.0380473	0.00586245	0.0318629	0.303633	0.375567	2.98627	1.01288	1.92397	1.46737	ANTAG_UP	NONE	NONE	NONE	NONE	NONE	NONE	NONE	ANTAG_UP
1442256_at	1442256_at	Prkcd	0.722531	0.490203	0.81211	-0.400625	8.20929	5.56961	9.22706	-3.21863	1.01778	3.65745	3.54464e-07	3.99625e-05	7.29073e-08	0.00527813	0.323699	0.00207831	6.50501	3.86534	7.52279	2.01353	ANTAG_UP	NONE	NONE	NONE	NONE	NONE	NONE	NONE	ANTAG_UP
1455643_s_at	1455643_s_at	Tsr1	0.950713	0.314282	0.859348	-0.405647	17.072	5.64359	15.4314	-5.15072	-1.64063	9.78778	8.36111e-12	3.45624e-05	3.94548e-11	9.21081e-05	0.120084	3.21005e-08	14.3784	2.95003	12.7378	3.24609	ANTAG_UP	NONE	NONE	NONE	NONE	NONE	NONE	NONE	ANTAG_UP
1441129_at	1441129_at	NA	0.505261	0.693398	0.792743	-0.405916	5.21172	7.15233	8.17707	-2.96064	2.96535	1.02474	8.14542e-05	2.10096e-06	3.73428e-07	0.00908675	0.00899768	0.320501	3.66448	5.60509	6.62983	1.86658	ANTAG_UP	NONE	NONE	NONE	NONE	NONE	NONE	NONE	ANTAG_UP
1430633_s_at	1430633_s_at	C430045I18Rik	0.499422	0.228641	0.321883	-0.40618	5.03813	2.30651	3.24714	-2.89738	-1.791	0.940621	0.0001157	0.0345727	0.00496915	0.0103714	0.0919371	0.360672	3.52494	0.793324	1.73395	1.82739	ANTAG_UP	NONE	NONE	NONE	NONE	NONE	NONE	NONE	ANTAG_UP
1456839_at	1456839_at	NA	0.306073	0.605014	0.501445	-0.409642	2.5084	4.95834	4.10955	-2.37389	1.60116	-0.848788	0.0230881	0.000136113	0.000796168	0.0302468	0.128601	0.408329	1.27908	3.72903	2.88024	1.50463	ANTAG_UP	NONE	NONE	NONE	NONE	NONE	NONE	NONE	ANTAG_UP
1455841_s_at	1455841_s_at	Grwd1	0.966441	0.350883	0.907155	-0.410169	11.5512	4.19385	10.8426	-3.46656	-0.7086	6.64871	2.99799e-09	0.000666368	7.49992e-09	0.00311925	0.488614	5.16905e-06	9.75832	2.40101	9.04972	2.19883	ANTAG_UP	NONE	NONE	NONE	NONE	NONE	NONE	NONE	ANTAG_UP
1440317_at	1440317_at	C130068B02Rik	0.461112	0.559079	0.608017	-0.412174	4.74416	5.75209	6.2556	-2.9986	1.51144	0.503502	0.000211244	2.79696e-05	1.06923e-05	0.00839194	0.149879	0.621368	3.20088	4.20882	4.71232	1.90734	ANTAG_UP	NONE	NONE	NONE	NONE	NONE	NONE	NONE	ANTAG_UP
1458205_at	1458205_at	NA	0.274967	0.705431	0.566501	-0.413896	3.17943	8.15686	6.55043	-3.38412	3.371	-1.60643	0.00573424	3.8586e-07	6.18681e-06	0.00371642	0.0038214	0.127434	1.44499	6.42242	4.81599	2.15768	ANTAG_UP	NONE	NONE	NONE	NONE	NONE	NONE	NONE	ANTAG_UP
1418587_at	1418587_at	Traf3	0.260691	0.939506	0.784185	-0.416012	4.72268	17.0201	14.2063	-5.32908	9.48361	-2.81378	0.000220823	8.76382e-12	1.38595e-10	6.43786e-05	4.98783e-08	0.0123423	2.00528	14.3027	11.4889	3.40759	ANTAG_UP	NONE	NONE	NONE	NONE	NONE	NONE	NONE	ANTAG_UP
1448604_at	1448604_at	Uck2	1.3479	0.209312	1.14105	-0.416166	22.0084	3.41762	18.6309	-4.80487	-3.37749	15.2133	1.58753e-13	0.00346116	2.15754e-12	0.000186409	0.00376905	4.90249e-11	19.5592	0.968433	16.1817	3.07303	ANTAG_UP	NONE	NONE	NONE	NONE	NONE	NONE	NONE	ANTAG_UP
1437088_at	1437088_at	Sdad1	0.858401	0.173363	0.615392	-0.416372	13.3807	2.70237	9.59269	-4.58939	-3.788	6.89032	3.41041e-10	0.0155389	4.25375e-08	0.000291054	0.00157445	3.34166e-06	11.0425	0.364181	7.2545	2.93604	ANTAG_UP	NONE	NONE	NONE	NONE	NONE	NONE	NONE	ANTAG_UP
1456661_at	1456661_at	NA	0.303167	1.04478	0.930905	-0.417038	2.64202	9.10497	8.11261	-2.5699	5.47058	-0.992363	0.017589	8.75717e-08	4.1463e-07	0.0203797	4.85878e-05	0.335568	1.33481	7.79776	6.80539	1.64556	ANTAG_UP	NONE	NONE	NONE	NONE	NONE	NONE	NONE	ANTAG_UP
1420088_at	1420088_at	Nfkbia	0.414424	1.53135	1.52641	-0.419367	6.98037	25.7934	25.7101	-4.99474	18.7297	-0.0832549	2.846e-06	1.28921e-14	1.35713e-14	0.000126378	1.98689e-12	0.934666	4.45384	23.2668	23.1836	3.20821	ANTAG_UP	NONE	NONE	NONE	NONE	NONE	NONE	NONE	ANTAG_UP
1446209_at	1446209_at	Usp40	0.408421	0.228385	0.216121	-0.420685	4.51318	2.52373	2.3882	-3.28713	-2.12498	-0.135522	0.000341082	0.0223826	0.0293955	0.0045655	0.049263	0.893864	2.85563	0.866178	0.730656	2.11507	ANTAG_UP	NONE	NONE	NONE	NONE	NONE	NONE	NONE	ANTAG_UP
1428869_at	1428869_at	Nolc1	0.912938	0.246772	0.738295	-0.421415	15.5624	4.20659	12.5853	-5.07959	-2.97704	8.37874	3.46751e-11	0.000648715	8.49729e-10	0.000106363	0.00877994	2.70058e-07	13.0054	1.64962	10.0284	3.27154	ANTAG_UP	NONE	NONE	NONE	NONE	NONE	NONE	NONE	ANTAG_UP
1440111_at	1440111_at	NA	0.457924	0.317869	0.353626	-0.422167	3.97015	2.7559	3.06591	-2.58811	-0.904247	0.310008	0.00106946	0.0139144	0.00728531	0.0196374	0.379075	0.760495	2.66967	1.45541	1.76542	1.66853	ANTAG_UP	NONE	NONE	NONE	NONE	NONE	NONE	NONE	ANTAG_UP
1458296_at	1458296_at	NA	0.625602	0.483944	0.686773	-0.422773	4.71236	3.64531	5.17313	-2.25182	0.460766	1.52781	0.000225579	0.00213268	8.80373e-05	0.0385026	0.651073	0.145789	3.58248	2.51544	4.04325	1.45287	ANTAG_UP	NONE	NONE	NONE	NONE	NONE	NONE	NONE	ANTAG_UP
1426958_at	1426958_at	Rps9	0.566182	0.379633	0.522353	-0.423462	7.8391	5.25622	7.23226	-4.14581	-0.606833	1.97604	6.50238e-07	7.44873e-05	1.82698e-06	0.000737467	0.552347	0.0653808	5.76227	3.17939	5.15543	2.67727	ANTAG_UP	NONE	NONE	NONE	NONE	NONE	NONE	NONE	ANTAG_UP
1458996_at	1458996_at	Itga5	0.257604	0.749154	0.58303	-0.423728	2.35845	6.85877	5.33784	-2.74314	2.97939	-1.52093	0.0311904	3.53593e-06	6.32617e-05	0.0142861	0.00873686	0.147497	0.985151	5.48547	3.96454	1.77206	ANTAG_UP	NONE	NONE	NONE	NONE	NONE	NONE	NONE	ANTAG_UP
1449124_at	1449124_at	Rgl1	0.700078	0.523448	0.798449	-0.425077	9.57532	7.15946	10.9208	-4.11111	1.34547	3.76133	4.36257e-08	2.07485e-06	6.76261e-09	0.000793542	0.196949	0.00166632	7.5237	5.10784	8.86916	2.6604	ANTAG_UP	NONE	NONE	NONE	NONE	NONE	NONE	NONE	ANTAG_UP
1448306_at	1448306_at	Nfkbia	0.518354	2.23246	2.32458	-0.426232	9.30901	40.0923	41.7467	-5.41262	32.4377	1.65441	6.45297e-08	1.10784e-17	5.77688e-18	5.45074e-05	3.32749e-16	0.117228	6.6152	37.3984	39.0529	3.50781	ANTAG_UP	NONE	NONE	NONE	NONE	NONE	NONE	NONE	ANTAG_UP
1439758_at	1439758_at	Als2cr12	0.43142	0.455531	0.460199	-0.426751	3.44544	3.638	3.67529	-2.40993	0.229842	0.0372854	0.00326243	0.00216612	0.00200094	0.0281465	0.821083	0.970712	2.2475	2.44006	2.47734	1.56286	ANTAG_UP	NONE	NONE	NONE	NONE	NONE	NONE	NONE	ANTAG_UP
1459734_at	1459734_at	NA	0.388889	0.29889	0.259583	-0.428196	3.77233	2.89931	2.51803	-2.93705	-1.2543	-0.381287	0.00162779	0.0103295	0.0226424	0.00954656	0.227475	0.707929	2.31729	1.44427	1.06299	1.90818	ANTAG_UP	NONE	NONE	NONE	NONE	NONE	NONE	NONE	ANTAG_UP
1457822_at	1457822_at	NA	0.734295	0.394996	0.699929	-0.429362	9.28122	4.9926	8.84684	-3.83745	-0.434373	3.85424	6.72519e-08	0.000126929	1.29745e-07	0.00141739	0.66973	0.00136773	7.38527	3.09666	6.9509	2.49682	ANTAG_UP	NONE	NONE	NONE	NONE	NONE	NONE	NONE	ANTAG_UP
1422055_at	1422055_at	Mid1	0.543682	0.587684	0.700024	-0.431342	4.03309	4.3595	5.19285	-2.26255	1.15976	0.833353	0.000935952	0.000470357	8.46074e-05	0.0376997	0.262904	0.416727	2.92037	3.24678	4.08013	1.47575	ANTAG_UP	NONE	NONE	NONE	NONE	NONE	NONE	NONE	ANTAG_UP
1448957_at	1448957_at	Rbpj	0.86679	0.664695	1.09903	-0.432456	14.2257	10.9089	18.0372	-5.01866	3.81149	7.12827	1.35762e-10	6.86917e-09	3.56887e-12	0.000120373	0.00149779	2.19158e-06	11.7639	8.44715	15.5754	3.27791	ANTAG_UP	NONE	NONE	NONE	NONE	NONE	NONE	NONE	ANTAG_UP
1430491_at	1430491_at	Bop1	0.595541	0.400996	0.560485	-0.436052	4.6377	3.12271	4.36471	-2.40112	-0.272992	1.242	0.000263279	0.00646365	0.000465241	0.0286466	0.788298	0.231864	3.4696	1.9546	3.1966	1.57515	ANTAG_UP	NONE	NONE	NONE	NONE	NONE	NONE	NONE	ANTAG_UP
1440092_at	1440092_at	NA	0.432299	0.356805	0.352484	-0.436621	4.09578	3.38052	3.33958	-2.9251	-0.756205	-0.0409398	0.000819683	0.00374494	0.00408493	0.00978799	0.460349	0.967843	2.67462	1.95935	1.91841	1.92019	ANTAG_UP	NONE	NONE	NONE	NONE	NONE	NONE	NONE	ANTAG_UP
1431583_at	1431583_at	Tbc1d22bos	0.40231	0.284203	0.249503	-0.437011	4.94941	3.4964	3.06949	-3.80163	-1.87991	-0.426903	0.000138617	0.00292751	0.0072305	0.00152951	0.0781709	0.675052	3.10404	1.65103	1.22413	2.49675	ANTAG_UP	NONE	NONE	NONE	NONE	NONE	NONE	NONE	ANTAG_UP
1446292_at	1446292_at	NA	0.419124	0.359685	0.339372	-0.439437	5.25541	4.5101	4.2554	-3.89624	-1.00001	-0.254703	7.4609e-05	0.000343278	0.00058534	0.00125103	0.331964	0.802148	3.37456	2.62925	2.37454	2.56627	ANTAG_UP	NONE	NONE	NONE	NONE	NONE	NONE	NONE	ANTAG_UP
1451685_at	1451685_at	Mllt6	0.754259	0.942693	1.25721	-0.439738	10.4022	13.0009	17.3386	-4.28827	6.93638	4.33764	1.35776e-08	5.24317e-10	6.58123e-12	0.000546234	3.07779e-06	0.000492421	8.33349	10.9322	15.2699	2.82549	ANTAG_UP	NONE	NONE	NONE	NONE	NONE	NONE	NONE	ANTAG_UP
1438796_at	1438796_at	Nr4a3	1.5921	1.57539	2.72585	-0.441631	24.2655	24.0109	41.5453	-4.75953	17.2799	17.5345	3.3959e-14	4.01319e-14	6.24472e-18	0.000204652	6.9354e-12	5.53106e-12	21.9793	21.7247	39.2592	3.14296	ANTAG_UP	NONE	NONE	NONE	NONE	NONE	NONE	NONE	ANTAG_UP
1418114_at	1418114_at	Rbpj	0.755194	0.606144	0.918472	-0.442866	12.2661	9.84517	14.9181	-5.08633	2.65201	5.07291	1.24247e-09	2.95726e-08	6.60629e-11	0.00010492	0.0172327	0.000107814	9.82973	7.40882	12.4817	3.36358	ANTAG_UP	NONE	NONE	NONE	NONE	NONE	NONE	NONE	ANTAG_UP
1445228_at	1445228_at	Spred1	0.609266	0.599786	0.764819	-0.444233	4.9032	4.82691	6.15504	-2.52795	1.25185	1.32813	0.000152351	0.000178151	1.29207e-05	0.0221918	0.228346	0.202488	3.69604	3.61975	4.94788	1.67436	ANTAG_UP	NONE	NONE	NONE	NONE	NONE	NONE	NONE	ANTAG_UP
1444598_at	1444598_at	NA	0.466408	0.88221	0.903317	-0.445301	4.74977	8.98417	9.19913	-3.2066	4.44936	0.214951	0.000208815	1.05157e-07	7.60183e-08	0.00541422	0.000389687	0.83248	3.22221	7.45662	7.67157	2.12645	ANTAG_UP	NONE	NONE	NONE	NONE	NONE	NONE	NONE	ANTAG_UP
1430191_at	1430191_at	9130004J05Rik	0.299537	0.629687	0.483143	-0.446082	2.55012	5.36086	4.11325	-2.6854	1.56313	-1.24761	0.0212158	6.04226e-05	0.00078997	0.0160909	0.137285	0.229854	1.27309	4.08383	2.83622	1.7824	ANTAG_UP	NONE	NONE	NONE	NONE	NONE	NONE	NONE	ANTAG_UP
1427682_a_at	1427682_a_at	Egr2	1.36179	1.00661	1.92162	-0.446786	20.7109	15.3092	29.2251	-4.80478	8.51418	13.9159	4.12661e-13	4.45451e-11	1.76366e-15	0.000186445	2.17849e-07	1.8925e-10	18.4296	13.0279	26.9438	3.19166	ANTAG_UP	NONE	NONE	NONE	NONE	NONE	NONE	NONE	ANTAG_UP
1456686_at	1456686_at	NA	0.296602	0.373215	0.222395	-0.447422	2.94995	3.71192	2.2119	-3.14661	-0.738056	-1.50003	0.00929235	0.00185092	0.0416285	0.0061458	0.471005	0.152785	1.45808	2.22005	0.720024	2.0917	ANTAG_UP	NONE	NONE	NONE	NONE	NONE	NONE	NONE	ANTAG_UP
1442804_at	1442804_at	Fgr	0.381989	0.393928	0.327649	-0.448268	6.24546	6.44066	5.35701	-5.18247	-0.888455	-1.08365	1.08975e-05	7.57395e-06	6.08882e-05	8.6395e-05	0.387259	0.294335	3.79298	3.98818	2.90453	3.4483	ANTAG_UP	NONE	NONE	NONE	NONE	NONE	NONE	NONE	ANTAG_UP
1442014_at	1442014_at	NA	0.438343	1.09144	1.07968	-0.45011	3.81862	9.50811	9.4056	-2.77266	5.58698	-0.102509	0.00147525	4.81202e-08	5.5937e-08	0.0134403	3.86206e-05	0.919607	2.5119	8.20139	8.09888	1.84866	ANTAG_UP	NONE	NONE	NONE	NONE	NONE	NONE	NONE	ANTAG_UP
1450986_at	1450986_at	Nop58	0.887277	0.266529	0.703399	-0.450407	12.7336	3.82504	10.0947	-4.5707	-2.6389	6.26968	7.14181e-10	0.00145526	2.07834e-08	0.000302584	0.0177018	1.04137e-05	10.5809	1.67234	7.94202	3.04851	ANTAG_UP	NONE	NONE	NONE	NONE	NONE	NONE	NONE	ANTAG_UP
1460442_at	1460442_at	NA	0.603807	0.419813	0.572649	-0.450971	5.74259	3.99269	5.44625	-3.0328	-0.296337	1.45357	2.84913e-05	0.00101958	5.09878e-05	0.00781055	0.770727	0.165106	4.31599	2.56609	4.01966	2.02404	ANTAG_UP	NONE	NONE	NONE	NONE	NONE	NONE	NONE	ANTAG_UP
1458389_at	1458389_at	NA	0.6177	0.73269	0.898906	-0.451484	4.60333	5.46028	6.69898	-2.37915	2.09565	1.2387	0.000282742	4.95894e-05	4.71742e-06	0.0299311	0.0521158	0.233051	3.48548	4.34243	5.58113	1.58871	ANTAG_UP	NONE	NONE	NONE	NONE	NONE	NONE	NONE	ANTAG_UP
1440527_at	1440527_at	NA	0.935394	0.666301	1.14716	-0.45454	8.74158	6.22681	10.7206	-3.00367	1.97898	4.49375	1.52645e-07	1.12861e-05	8.8237e-09	0.00830313	0.0650208	0.000355186	7.33978	4.82501	9.31876	2.01245	ANTAG_UP	NONE	NONE	NONE	NONE	NONE	NONE	NONE	ANTAG_UP
1416654_at	1416654_at	Slc31a2	0.375303	0.663441	0.5833	-0.455445	5.73548	10.1389	8.91414	-4.92162	3.17866	-1.22474	2.88879e-05	1.9539e-08	1.17018e-07	0.000146715	0.0057436	0.23813	3.44314	7.84655	6.6218	3.30069	ANTAG_UP	NONE	NONE	NONE	NONE	NONE	NONE	NONE	ANTAG_UP
1451864_at	1451864_at	Cacng8	0.341625	0.396967	0.282886	-0.455705	3.51429	4.0836	2.91005	-3.31481	-0.60424	-1.17355	0.00281819	0.000841066	0.0101006	0.00430532	0.554027	0.25749	1.97124	2.54055	1.367	2.2237	ANTAG_UP	NONE	NONE	NONE	NONE	NONE	NONE	NONE	ANTAG_UP
1456382_at	1456382_at	Atad1	0.364414	0.304128	0.207013	-0.46153	3.75036	3.12992	2.13047	-3.35863	-1.61989	-0.999457	0.00170563	0.00636606	0.048745	0.00392306	0.124496	0.332224	2.20664	1.5862	0.586747	2.26705	ANTAG_UP	NONE	NONE	NONE	NONE	NONE	NONE	NONE	ANTAG_UP
1423006_at	1423006_at	Pim1	1.38125	0.95776	1.87479	-0.46422	18.3826	12.7465	24.9509	-4.3686	6.56835	12.2045	2.65817e-12	7.03552e-10	2.18381e-14	0.00046146	5.98679e-06	1.33823e-09	16.3863	10.7502	22.9546	2.95701	ANTAG_UP	NONE	NONE	NONE	NONE	NONE	NONE	NONE	ANTAG_UP
1440413_at	1440413_at	Vwc2l	0.34601	0.358007	0.239781	-0.464236	3.09286	3.2001	2.14332	-2.93424	-0.949539	-1.05678	0.00688341	0.00548915	0.047552	0.00960291	0.356255	0.306071	1.75206	1.8593	0.802523	1.98615	ANTAG_UP	NONE	NONE	NONE	NONE	NONE	NONE	NONE	ANTAG_UP
1441467_at	1441467_at	NA	0.456276	0.223658	0.215377	-0.464556	5.17779	2.53805	2.44408	-3.72769	-2.7337	-0.0939688	8.72143e-05	0.0217419	0.0262838	0.00178987	0.0145671	0.926283	3.4756	0.835863	0.741894	2.52406	ANTAG_UP	NONE	NONE	NONE	NONE	NONE	NONE	NONE	ANTAG_UP
1440011_at	1440011_at	NA	0.550683	0.634265	0.716506	-0.468442	5.54263	6.38389	7.21165	-3.33392	1.66902	0.827755	4.21429e-05	8.41478e-06	1.89386e-06	0.00413425	0.114263	0.4198	4.03288	4.87414	5.70189	2.26636	ANTAG_UP	NONE	NONE	NONE	NONE	NONE	NONE	NONE	ANTAG_UP
1443512_at	1443512_at	NA	0.456825	0.300005	0.287369	-0.469461	4.10096	2.69317	2.57973	-2.98002	-1.52122	-0.113436	0.000810766	0.0158359	0.0199757	0.00872521	0.147423	0.911074	2.75439	1.34661	1.23317	2.02786	ANTAG_UP	NONE	NONE	NONE	NONE	NONE	NONE	NONE	ANTAG_UP
1419135_at	1419135_at	Ltb	0.608712	0.652246	0.79065	-0.470308	7.85682	8.41871	10.2051	-4.29242	2.34831	1.78642	6.31373e-07	2.53408e-07	1.78173e-08	0.000541492	0.0318253	0.0927006	5.92073	6.48262	8.26904	2.9234	ANTAG_UP	NONE	NONE	NONE	NONE	NONE	NONE	NONE	ANTAG_UP
1424638_at	1424638_at	Cdkn1a	1.4805	1.34292	2.35246	-0.470959	22.6796	20.572	36.037	-5.10146	13.3574	15.465	9.88589e-14	4.586e-13	6.15362e-17	0.000101754	3.50044e-10	3.81634e-11	20.3818	18.2741	33.7392	3.47665	ANTAG_UP	NONE	NONE	NONE	NONE	NONE	NONE	NONE	ANTAG_UP
1450165_at	1450165_at	Slfn2	0.716565	1.09775	1.34328	-0.471032	14.0183	21.4754	26.2788	-6.5159	12.2605	4.80342	1.69455e-10	2.335e-13	9.58603e-15	6.59212e-06	1.25075e-09	0.000186966	11.0838	18.5409	23.3444	4.44091	ANTAG_UP	NONE	NONE	NONE	NONE	NONE	NONE	NONE	ANTAG_UP
1430250_at	1430250_at	Sec24c	0.344803	0.364866	0.237372	-0.472297	3.10544	3.28614	2.13787	-3.00782	-0.967563	-1.14826	0.00670341	0.00457511	0.0480544	0.00823113	0.347443	0.267482	1.75447	1.93517	0.78691	2.05255	ANTAG_UP	NONE	NONE	NONE	NONE	NONE	NONE	NONE	ANTAG_UP
1450194_a_at	1450194_a_at	Myb	0.441882	0.277272	0.245994	-0.47316	4.01919	2.52196	2.23747	-3.04316	-1.78172	-0.284494	0.000963916	0.0224628	0.0396002	0.00764225	0.0934902	0.779625	2.65484	1.15762	0.873125	2.07843	ANTAG_UP	NONE	NONE	NONE	NONE	NONE	NONE	NONE	ANTAG_UP
1428492_at	1428492_at	Glipr2	1.19337	0.184172	0.903007	-0.474534	15.3245	2.36503	11.5959	-4.30889	-3.72866	9.23086	4.38677e-11	0.0307853	2.83365e-09	0.000523074	0.0017862	7.24945e-08	13.3983	0.438814	9.66968	2.94685	ANTAG_UP	NONE	NONE	NONE	NONE	NONE	NONE	NONE	ANTAG_UP
1419798_at	1419798_at	Rab26os	0.729386	0.492489	0.744772	-0.477102	8.23035	5.55722	8.40397	-3.80678	0.173619	2.84676	3.42612e-07	4.09493e-05	2.59418e-07	0.00151285	0.86431	0.0115248	6.53776	3.86462	6.71138	2.60993	ANTAG_UP	NONE	NONE	NONE	NONE	NONE	NONE	NONE	ANTAG_UP
1452803_at	1452803_at	Glipr2	1.07195	0.222481	0.816475	-0.477959	12.2392	2.5402	9.32222	-3.8588	-2.91696	6.78201	1.28335e-09	0.0216473	6.32777e-08	0.00135455	0.00995591	4.05936e-06	10.5265	0.827557	7.60957	2.64777	ANTAG_UP	NONE	NONE	NONE	NONE	NONE	NONE	NONE	ANTAG_UP
1425059_at	1425059_at	Prmt6	0.490688	0.453732	0.464957	-0.479462	7.13672	6.59922	6.76248	-4.93098	-0.374237	0.163262	2.15929e-06	5.65775e-06	4.20502e-06	0.000143935	0.713067	0.872325	4.95507	4.41757	4.58083	3.38832	ANTAG_UP	NONE	NONE	NONE	NONE	NONE	NONE	NONE	ANTAG_UP
1454422_at	1454422_at	4930456J16Rik	0.421629	0.254971	0.196635	-0.479965	5.39076	3.25994	2.51409	-4.33924	-2.87667	-0.745853	5.69296e-05	0.00483622	0.0228238	0.000490775	0.010829	0.466409	3.47293	1.34211	0.596255	2.98313	ANTAG_UP	NONE	NONE	NONE	NONE	NONE	NONE	NONE	ANTAG_UP
1427683_at	1427683_at	Egr2	1.35502	1.10315	1.97802	-0.480147	20.8719	16.9923	30.4682	-5.2297	9.59635	13.476	3.6544e-13	8.98776e-12	9.0657e-16	7.85625e-05	4.23118e-08	3.06654e-10	18.5614	14.6817	28.1577	3.59592	ANTAG_UP	NONE	NONE	NONE	NONE	NONE	NONE	NONE	ANTAG_UP
1444872_at	1444872_at	D3Ertd740e	0.511559	0.325601	0.355572	-0.481588	4.09365	2.60555	2.84539	-2.72506	-1.24826	0.239838	0.000823389	0.018951	0.0115577	0.0148292	0.229623	0.813455	2.8933	1.40521	1.64505	1.87628	ANTAG_UP	NONE	NONE	NONE	NONE	NONE	NONE	NONE	ANTAG_UP
1441172_at	1441172_at	NA	0.515222	0.318823	0.351522	-0.482524	4.86771	3.01218	3.32111	-3.22355	-1.54661	0.308929	0.000163837	0.00815621	0.00424817	0.00522352	0.141209	0.761301	3.45055	1.59501	1.90394	2.22146	ANTAG_UP	NONE	NONE	NONE	NONE	NONE	NONE	NONE	ANTAG_UP
1418843_at	1418843_at	Slc30a4	1.44363	0.392274	1.34844	-0.487459	22.6693	6.15988	21.1746	-5.4126	-1.49469	15.0147	9.9571e-14	1.28032e-05	2.91474e-13	5.45103e-05	0.15416	5.9883e-11	20.3138	3.80443	18.8191	3.74704	ANTAG_UP	NONE	NONE	NONE	NONE	NONE	NONE	NONE	ANTAG_UP
1455904_at	1455904_at	NA	0.926121	0.320506	0.757951	-0.488676	12.4024	4.29214	10.1503	-4.62747	-2.25209	5.85815	1.05538e-09	0.000541806	1.92303e-08	0.000268927	0.0384823	2.27767e-05	10.3936	2.28338	8.14153	3.20706	ANTAG_UP	NONE	NONE	NONE	NONE	NONE	NONE	NONE	ANTAG_UP
1439819_at	1439819_at	AU015263	0.409619	0.309744	0.230349	-0.489014	5.13142	3.88025	2.88564	-4.33175	-2.24577	-0.9946	9.57711e-05	0.00129424	0.0106283	0.000498553	0.0389615	0.334511	3.25232	2.00115	1.00655	3.00303	ANTAG_UP	NONE	NONE	NONE	NONE	NONE	NONE	NONE	ANTAG_UP
1418535_at	1418535_at	Rgl1	0.703955	0.408536	0.622819	-0.489672	7.66946	4.45093	6.7855	-3.77234	-0.883963	2.33457	8.63715e-07	0.000388412	4.03391e-06	0.00162777	0.389607	0.0327051	6.03524	2.81671	5.15128	2.61677	ANTAG_UP	NONE	NONE	NONE	NONE	NONE	NONE	NONE	ANTAG_UP
1435655_at	1435655_at	Rpl12	0.845746	0.347947	0.703262	-0.490431	11.7282	4.82507	9.75231	-4.80898	-1.97586	4.92724	2.40092e-09	0.000178825	3.37761e-08	0.000184839	0.0654033	0.000145039	9.64808	2.74499	7.67222	3.33814	ANTAG_UP	NONE	NONE	NONE	NONE	NONE	NONE	NONE	ANTAG_UP
1447657_s_at	1447657_s_at	Synpo2l	0.525951	0.43976	0.475256	-0.490455	3.79846	3.17598	3.43233	-2.50464	-0.366124	0.256358	0.00153984	0.00577628	0.00335461	0.023264	0.718995	0.800891	2.71515	2.09266	2.34902	1.73863	ANTAG_UP	NONE	NONE	NONE	NONE	NONE	NONE	NONE	ANTAG_UP
1440120_at	1440120_at	Gnb2l1	0.5256	0.274767	0.309489	-0.490878	7.82998	4.09327	4.61053	-5.17087	-3.21945	0.517265	6.60171e-07	0.000824054	0.000278547	8.84387e-05	0.00526902	0.61194	5.5954	1.85868	2.37595	3.59078	ANTAG_UP	NONE	NONE	NONE	NONE	NONE	NONE	NONE	ANTAG_UP
1455899_x_at	1455899_x_at	Socs3	2.59583	1.70205	3.8065	-0.491373	28.7902	18.8773	42.2178	-3.85359	13.4275	23.3404	2.24034e-15	1.75825e-12	4.8215e-18	0.00136962	3.23648e-10	6.28091e-14	27.1266	17.2137	40.5541	2.67721	ANTAG_UP	NONE	NONE	NONE	NONE	NONE	NONE	NONE	ANTAG_UP
1419665_a_at	1419665_a_at	Nupr1	0.285758	1.42054	1.21414	-0.492152	3.35693	16.6877	14.2631	-4.08816	10.9062	-2.42461	0.00393727	1.18783e-11	1.30486e-10	0.000832999	6.89447e-09	0.0273314	1.59481	14.9256	12.501	2.84215	ANTAG_UP	NONE	NONE	NONE	NONE	NONE	NONE	NONE	ANTAG_UP
1421330_at	1421330_at	Ptpn4	0.973025	0.258416	0.739038	-0.492403	8.25208	2.19158	6.26767	-2.95288	-1.98441	4.07608	3.30822e-07	0.0433078	1.0453e-05	0.00923567	0.0643609	0.000854549	6.97995	0.919457	4.99554	2.05335	ANTAG_UP	NONE	NONE	NONE	NONE	NONE	NONE	NONE	ANTAG_UP
1457944_at	1457944_at	NA	0.565496	0.946964	1.01724	-0.495219	5.69197	9.53161	10.239	-3.52464	4.54701	0.707367	3.1444e-05	4.6496e-08	1.7e-08	0.00275683	0.000317872	0.489359	4.18215	8.02179	8.72916	2.45704	ANTAG_UP	NONE	NONE	NONE	NONE	NONE	NONE	NONE	ANTAG_UP
1436677_at	1436677_at	1810032O08Rik	0.653025	0.326281	0.480303	-0.499002	7.74385	3.86919	5.69565	-4.18423	-2.0482	1.82647	7.62253e-07	0.00132499	3.12189e-05	0.000680036	0.0570532	0.0862084	5.96509	2.09042	3.91688	2.92645	ANTAG_UP	NONE	NONE	NONE	NONE	NONE	NONE	NONE	ANTAG_UP
1440982_at	1440982_at	LOC552909	0.494673	0.817937	0.812591	-0.50002	3.89275	6.43662	6.39455	-2.78234	2.5018	-0.0420714	0.00126033	7.63078e-06	8.24979e-06	0.0131735	0.0233979	0.966954	2.71235	5.25622	5.21415	1.94767	ANTAG_UP	NONE	NONE	NONE	NONE	NONE	NONE	NONE	ANTAG_UP
1419647_a_at	1419647_a_at	Ier3	1.41113	1.21937	2.12964	-0.500854	18.4344	15.9293	27.8207	-4.62655	9.38636	11.8914	2.54446e-12	2.42728e-11	3.86829e-15	0.000269441	5.75473e-08	1.96083e-09	16.4748	13.9698	25.8612	3.24095	ANTAG_UP	NONE	NONE	NONE	NONE	NONE	NONE	NONE	ANTAG_UP
1460536_at	1460536_at	2310079F09Rik	0.369412	0.704251	0.569191	-0.504472	3.0469	5.80865	4.69467	-2.94218	1.64777	-1.11397	0.00758236	2.50637e-05	0.00023398	0.00944462	0.118597	0.281496	1.80971	4.57145	3.45748	2.06735	ANTAG_UP	NONE	NONE	NONE	NONE	NONE	NONE	NONE	ANTAG_UP
1459774_at	1459774_at	NA	0.56251	0.298349	0.3516	-0.509258	5.16935	2.74176	3.23113	-3.30924	-1.93821	0.489374	8.87109e-05	0.0143268	0.00514034	0.00435642	0.0701706	0.631117	3.79088	1.36329	1.85267	2.33452	ANTAG_UP	NONE	NONE	NONE	NONE	NONE	NONE	NONE	ANTAG_UP
1457489_at	1457489_at	NA	0.465954	0.42866	0.38326	-0.511354	4.91208	4.51892	4.04031	-3.81179	-0.871763	-0.478605	0.000149607	0.000337025	0.000921741	0.00149683	0.396035	0.638595	3.33078	2.93762	2.45902	2.69364	ANTAG_UP	NONE	NONE	NONE	NONE	NONE	NONE	NONE	ANTAG_UP
1431182_at	1431182_at	Hspa8	0.841007	0.355364	0.684277	-0.512094	8.80037	3.71856	7.16034	-3.7891	-1.64004	3.44178	1.39375e-07	0.00182498	2.07168e-06	0.00157078	0.120209	0.00328795	7.23076	2.14895	5.59072	2.67922	ANTAG_UP	NONE	NONE	NONE	NONE	NONE	NONE	NONE	ANTAG_UP
1437917_at	1437917_at	D530037H12Rik	0.838777	0.706259	1.03247	-0.512568	7.76457	6.53785	9.55758	-3.35511	1.793	3.01972	7.36278e-07	6.33135e-06	4.47678e-08	0.00395244	0.0916043	0.00802802	6.37602	5.1493	8.16902	2.37326	ANTAG_UP	NONE	NONE	NONE	NONE	NONE	NONE	NONE	ANTAG_UP
1421679_a_at	1421679_a_at	Cdkn1a	1.54816	1.44215	2.47151	-0.518806	23.7244	22.1	37.8741	-5.62174	14.1496	15.7741	4.85246e-14	1.48697e-13	2.76781e-17	3.60741e-05	1.47214e-10	2.81998e-11	21.4258	19.8013	35.5754	3.99635	ANTAG_UP	NONE	NONE	NONE	NONE	NONE	NONE	NONE	ANTAG_UP
1425895_a_at	1425895_a_at	Id1	1.83493	0.366207	1.67565	-0.525484	14.0978	2.81357	12.8741	-2.8548	-1.22373	10.0605	1.55603e-10	0.0123476	6.06742e-10	0.0113336	0.238503	2.18054e-08	12.9453	1.66112	11.7216	2.03989	ANTAG_UP	NONE	NONE	NONE	NONE	NONE	NONE	NONE	ANTAG_UP
1424067_at	1424067_at	Icam1	0.783848	1.91365	2.1637	-0.533795	14.2473	34.7827	39.3277	-6.86058	25.0804	4.54501	1.32684e-10	1.08674e-16	1.51025e-17	3.5245e-06	2.01173e-14	0.000319198	11.5209	32.0563	36.6013	4.93271	ANTAG_UP	NONE	NONE	NONE	NONE	NONE	NONE	NONE	ANTAG_UP
1420518_a_at	1420518_a_at	Igsf9	0.499093	1.19292	1.15811	-0.5339	5.77608	13.8058	13.403	-4.36915	7.62689	-0.402827	2.66966e-05	2.13282e-10	3.32648e-10	0.000460931	9.28045e-07	0.692325	4.04011	12.0698	11.667	3.14163	ANTAG_UP	NONE	NONE	NONE	NONE	NONE	NONE	NONE	ANTAG_UP
1433962_at	1433962_at	Trmt61a	1.0198	0.237637	0.723088	-0.534344	15.5195	3.61642	11.0042	-5.75005	-4.51538	7.38773	3.6167e-11	0.0022679	6.06027e-09	2.80811e-05	0.000339523	1.39562e-06	13.2368	1.33368	8.72141	4.13591	ANTAG_UP	NONE	NONE	NONE	NONE	NONE	NONE	NONE	ANTAG_UP
1447267_at	1447267_at	C85319	0.243685	0.520303	0.229391	-0.534597	2.49644	5.33027	2.35001	-3.87261	-0.146432	-2.98026	0.023653	6.42258e-05	0.0317186	0.00131539	0.885382	0.00872086	0.959757	3.79359	0.813325	2.78601	ANTAG_UP	NONE	NONE	NONE	NONE	NONE	NONE	NONE	ANTAG_UP
1416268_at	1416268_at	Ets2	0.94769	1.5686	1.98101	-0.535283	13.5762	22.4711	28.3791	-5.42227	14.8029	5.90796	2.74397e-10	1.14364e-13	2.81812e-15	5.34729e-05	7.43245e-11	2.06933e-05	11.4274	20.3223	26.2302	3.90281	ANTAG_UP	NONE	NONE	NONE	NONE	NONE	NONE	NONE	ANTAG_UP
1457770_at	1457770_at	Slc39a14	0.510646	0.506607	0.478208	-0.539045	4.30245	4.26843	4.02915	-3.21149	-0.273303	-0.239276	0.000530191	0.000569512	0.000943789	0.00535851	0.788063	0.813883	3.03863	3.0046	2.76532	2.31783	ANTAG_UP	NONE	NONE	NONE	NONE	NONE	NONE	NONE	ANTAG_UP
1443233_at	1443233_at	NA	0.536015	0.275589	0.272132	-0.539471	5.35088	2.75112	2.71662	-3.80804	-2.63427	-0.0345016	6.16367e-05	0.0140524	0.0150894	0.00150879	0.0178706	0.972897	3.85348	1.25371	1.21921	2.74922	ANTAG_UP	NONE	NONE	NONE	NONE	NONE	NONE	NONE	ANTAG_UP
1427515_at	1427515_at	Gsap	0.389645	1.04377	0.892305	-0.541111	2.89994	7.76827	6.64098	-2.84768	3.74105	-1.12728	0.0103161	7.3174e-07	5.24235e-06	0.0115029	0.00173975	0.275993	1.78356	6.65189	5.52461	2.05828	ANTAG_UP	NONE	NONE	NONE	NONE	NONE	NONE	NONE	ANTAG_UP
1438076_at	1438076_at	NA	0.570426	0.32821	0.356532	-0.542104	7.88299	4.53568	4.92708	-5.29735	-2.9559	0.391404	6.04553e-07	0.000325459	0.000145085	6.85953e-05	0.0091774	0.700583	5.81007	2.46276	2.85417	3.83157	ANTAG_UP	NONE	NONE	NONE	NONE	NONE	NONE	NONE	ANTAG_UP
1441843_s_at	1441843_s_at	5230400M03Rik	0.534725	0.435711	0.427343	-0.543093	4.75068	3.87101	3.79666	-3.41181	-0.954017	-0.0743409	0.000208421	0.00131988	0.00154572	0.00350416	0.354052	0.941647	3.41803	2.53835	2.46401	2.46948	ANTAG_UP	NONE	NONE	NONE	NONE	NONE	NONE	NONE	ANTAG_UP
1419666_x_at	1419666_x_at	Nupr1	0.295385	1.38104	1.13086	-0.545568	3.57955	16.7358	13.704	-4.67493	10.1245	-3.03179	0.00245292	1.13627e-11	2.38377e-10	0.000243738	1.99359e-08	0.00782707	1.76181	14.9181	11.8863	3.38959	ANTAG_UP	NONE	NONE	NONE	NONE	NONE	NONE	NONE	ANTAG_UP
1456094_at	1456094_at	Usp36	0.684724	0.26523	0.399628	-0.550326	6.85923	2.65695	4.00328	-3.89821	-2.85596	1.34633	3.53298e-06	0.0170589	0.00099695	0.00124579	0.0113064	0.196678	5.35661	1.15432	2.50065	2.8357	ANTAG_UP	NONE	NONE	NONE	NONE	NONE	NONE	NONE	ANTAG_UP
1435458_at	1435458_at	Pim1	1.51414	1.10129	2.05854	-0.556886	25.0945	18.2522	34.1172	-6.52626	9.02266	15.865	1.99385e-14	2.96914e-12	1.48159e-16	6.46766e-06	9.91824e-08	2.58252e-11	22.6085	15.7662	31.6311	4.76838	ANTAG_UP	NONE	NONE	NONE	NONE	NONE	NONE	NONE	ANTAG_UP
1444538_at	1444538_at	NA	0.88999	0.480274	0.813056	-0.557209	7.76454	4.19005	7.09334	-3.43743	-0.671201	2.90329	7.36311e-07	0.000671728	2.33045e-06	0.0033185	0.511521	0.0102443	6.4559	2.88141	5.7847	2.51207	ANTAG_UP	NONE	NONE	NONE	NONE	NONE	NONE	NONE	ANTAG_UP
1448175_at	1448175_at	Ehd1	1.1631	1.90932	2.50785	-0.564568	16.1715	26.5468	34.8687	-5.55054	18.6972	8.3219	1.92564e-11	8.1579e-15	1.04451e-16	4.14915e-05	2.04149e-12	2.95736e-07	14.086	24.4612	32.7831	4.07582	ANTAG_UP	NONE	NONE	NONE	NONE	NONE	NONE	NONE	ANTAG_UP
1449145_a_at	1449145_a_at	Cav1	0.607672	1.06991	1.11038	-0.567201	5.68601	10.0112	10.3899	-3.75284	4.70389	0.378693	3.18117e-05	2.33703e-08	1.38079e-08	0.00169666	0.000229565	0.709818	4.28246	8.60765	8.98634	2.76038	ANTAG_UP	NONE	NONE	NONE	NONE	NONE	NONE	NONE	ANTAG_UP
1451186_at	1451186_at	Aen	0.55817	0.445645	0.433038	-0.570778	3.85368	3.0768	2.98975	-2.78651	-0.86393	-0.0870459	0.00136936	0.00712023	0.00854914	0.0130601	0.400199	0.931699	2.81806	2.04118	1.95413	2.05422	ANTAG_UP	NONE	NONE	NONE	NONE	NONE	NONE	NONE	ANTAG_UP
1457146_at	1457146_at	Dock4	0.269287	0.58973	0.282988	-0.576028	3.20337	7.01529	3.36636	-4.84531	0.162987	-3.64893	0.00545127	2.675e-06	0.0038592	0.000171543	0.872538	0.00211632	1.41901	5.23093	1.58199	3.58357	ANTAG_UP	NONE	NONE	NONE	NONE	NONE	NONE	NONE	ANTAG_UP
1428223_at	1428223_at	Mfsd2a	1.388	0.351478	1.16334	-0.576138	9.06686	2.29597	7.5993	-2.66122	-1.46755	5.30333	9.27596e-08	0.0352995	9.72395e-07	0.0169103	0.161313	6.77791e-05	8.08701	1.31612	6.61945	1.96836	ANTAG_UP	NONE	NONE	NONE	NONE	NONE	NONE	NONE	ANTAG_UP
1439643_at	1439643_at	NA	0.519095	0.464671	0.404149	-0.579617	4.58884	4.10772	3.57271	-3.62311	-1.01613	-0.535017	0.000291384	0.00079925	0.00248892	0.00223582	0.324456	0.599883	3.26283	2.78171	2.24669	2.68548	ANTAG_UP	NONE	NONE	NONE	NONE	NONE	NONE	NONE	ANTAG_UP
1453055_at	1453055_at	Sema6d	0.874585	1.20229	1.49383	-0.583044	14.553	20.0059	24.8571	-6.8602	10.3041	4.85121	9.62283e-11	7.10042e-13	2.31827e-14	3.52689e-06	1.55363e-08	0.000169477	12.057	17.5099	22.3611	5.09527	ANTAG_UP	NONE	NONE	NONE	NONE	NONE	NONE	NONE	ANTAG_UP
1425673_at	1425673_at	Lpp	0.471061	0.36768	0.253981	-0.58476	4.53297	3.53814	2.44403	-3.97895	-2.08894	-1.09411	0.000327301	0.0026788	0.0262864	0.00104971	0.05279	0.28986	3.08954	2.09471	1.0006	2.95829	ANTAG_UP	NONE	NONE	NONE	NONE	NONE	NONE	NONE	ANTAG_UP
1418901_at	1418901_at	Cebpb	0.994826	0.984168	1.39278	-0.586212	16.9388	16.7573	23.7147	-7.05788	6.77594	6.95741	9.43588e-12	1.11406e-11	4.88408e-14	2.48089e-06	4.10407e-06	2.96461e-06	14.3847	14.2033	21.1607	5.25191	ANTAG_UP	NONE	NONE	NONE	NONE	NONE	NONE	NONE	ANTAG_UP
1418507_s_at	1418507_s_at	Socs2	2.09137	0.412968	1.91671	-0.587625	26.7982	5.29167	24.5602	-5.32429	-2.23801	19.2686	7.02191e-15	6.93792e-05	2.80467e-14	6.49977e-05	0.0395582	1.27693e-12	24.8762	3.36961	22.6382	3.96518	ANTAG_UP	NONE	NONE	NONE	NONE	NONE	NONE	NONE	ANTAG_UP
1437493_at	1437493_at	5230400M03Rik	0.535293	0.400631	0.344829	-0.591094	4.59197	3.43678	2.95809	-3.58549	-1.63387	-0.478687	0.000289497	0.00332307	0.00913541	0.00242213	0.121507	0.638539	3.3052	2.15002	1.67133	2.67561	ANTAG_UP	NONE	NONE	NONE	NONE	NONE	NONE	NONE	ANTAG_UP
1421228_at	1421228_at	Ccl7	3.66339	0.447311	3.51573	-0.594975	45.8075	5.59323	43.9611	-5.26062	-1.84641	38.3678	1.29358e-18	3.81496e-05	2.51165e-18	7.38337e-05	0.0831277	2.24739e-17	43.9319	3.71761	42.0855	3.93436	ANTAG_UP	NONE	NONE	NONE	NONE	NONE	NONE	NONE	ANTAG_UP
1449109_at	1449109_at	Socs2	1.83031	0.394913	1.62699	-0.598239	30.0981	6.49404	26.7546	-6.95622	-3.34354	20.2605	1.10215e-15	6.8629e-06	7.20655e-15	2.9709e-06	0.00405075	5.82481e-13	27.6315	4.02741	24.2879	5.21204	ANTAG_UP	NONE	NONE	NONE	NONE	NONE	NONE	NONE	ANTAG_UP
1443095_at	1443095_at	NA	0.594331	0.601176	0.593304	-0.602203	3.96736	4.01305	3.9605	-2.8425	-0.00685555	-0.0525525	0.00107582	0.000976522	0.00109158	0.0116272	0.994614	0.958729	2.96606	3.01175	2.9592	2.13448	ANTAG_UP	NONE	NONE	NONE	NONE	NONE	NONE	NONE	ANTAG_UP
1444645_at	1444645_at	NA	0.974422	0.662428	1.03445	-0.602397	8.62113	5.86079	9.15225	-3.76864	0.531123	3.29146	1.84149e-07	2.26613e-05	8.15554e-08	0.0016406	0.602518	0.00452374	7.29401	4.53367	7.82514	2.83023	ANTAG_UP	NONE	NONE	NONE	NONE	NONE	NONE	NONE	ANTAG_UP
1421075_s_at	1421075_s_at	Cyp7b1	0.633669	0.860413	0.891454	-0.602628	5.03662	6.83886	7.08558	-3.38697	2.04897	0.246726	0.000116056	3.66457e-06	2.36252e-06	0.003694	0.0569707	0.80821	3.84437	5.64661	5.89333	2.54392	ANTAG_UP	NONE	NONE	NONE	NONE	NONE	NONE	NONE	ANTAG_UP
1430744_at	1430744_at	Napsa	0.805859	0.511177	0.703422	-0.613613	10.0486	6.37406	8.77123	-5.41034	-1.27732	2.39718	2.21737e-08	8.57008e-06	1.45794e-07	5.47551e-05	0.219437	0.0288734	8.17815	4.50365	6.90083	4.08776	ANTAG_UP	NONE	NONE	NONE	NONE	NONE	NONE	NONE	ANTAG_UP
1450395_at	1450395_at	Slc22a5	0.195857	0.912263	0.492897	-0.615223	3.17201	14.7746	7.98273	-7.04551	4.81072	-6.79185	0.00582487	7.65146e-11	5.12785e-07	2.53569e-06	0.00018418	3.988e-06	0.74268	12.3452	5.5534	5.32772	ANTAG_UP	NONE	NONE	NONE	NONE	NONE	NONE	NONE	ANTAG_UP
1431563_at	1431563_at	2010003K10Rik	0.560717	0.556802	0.500601	-0.616918	3.08607	3.06452	2.7552	-2.4009	-0.330867	-0.30932	0.00698251	0.00730651	0.0139343	0.0286592	0.744973	0.761009	2.2605	2.23896	1.92964	1.81714	ANTAG_UP	NONE	NONE	NONE	NONE	NONE	NONE	NONE	ANTAG_UP
1416011_x_at	1416011_x_at	Ehd1	1.20843	1.88591	2.46941	-0.624921	18.5217	28.9056	37.849	-6.77284	19.3273	8.94345	2.36414e-12	2.10189e-15	2.79744e-17	4.12711e-06	1.21767e-12	1.11892e-07	16.2226	26.6065	35.5499	5.14715	ANTAG_UP	NONE	NONE	NONE	NONE	NONE	NONE	NONE	ANTAG_UP
1417654_at	1417654_at	Sdc4	1.23573	1.17633	1.78711	-0.624951	20.0574	19.0933	29.007	-7.17268	8.94958	9.91369	6.82032e-13	1.47257e-12	1.98762e-15	2.02735e-06	1.10849e-07	2.68255e-08	17.6227	16.6586	26.5723	5.45111	ANTAG_UP	NONE	NONE	NONE	NONE	NONE	NONE	NONE	ANTAG_UP
1427844_a_at	1427844_a_at	Cebpb	1.09004	1.03453	1.49948	-0.625089	12.4115	11.7794	17.0735	-5.03279	4.66199	5.29402	1.04403e-09	2.25248e-09	8.35019e-12	0.000116964	0.000250353	6.90539e-05	10.7035	10.0715	15.3655	3.82509	ANTAG_UP	NONE	NONE	NONE	NONE	NONE	NONE	NONE	ANTAG_UP
1423160_at	1423160_at	Spred1	1.47858	0.999973	1.85061	-0.627943	27.9913	18.9307	35.0343	-8.4059	7.043	16.1036	3.50921e-15	1.68253e-12	9.68027e-17	2.58623e-07	2.54698e-06	2.05422e-11	25.1516	16.0911	32.1946	6.39794	ANTAG_UP	NONE	NONE	NONE	NONE	NONE	NONE	NONE	ANTAG_UP
1452911_at	1452911_at	Spred1	1.3418	0.888952	1.59522	-0.635526	19.1505	12.6874	22.7675	-6.41374	3.61695	10.0801	1.40543e-12	7.53838e-10	9.30063e-14	7.96126e-06	0.00226531	2.12131e-08	17.0097	10.5465	20.6266	4.89994	ANTAG_UP	NONE	NONE	NONE	NONE	NONE	NONE	NONE	ANTAG_UP
1460116_s_at	1460116_s_at	Spred1	1.34682	0.996265	1.70171	-0.641383	12.4809	9.23228	15.7695	-4.20278	3.28865	6.53725	9.61355e-10	7.23418e-08	2.83253e-11	0.000653949	0.00455078	6.33836e-06	11.0908	7.84224	14.3795	3.21987	ANTAG_UP	NONE	NONE	NONE	NONE	NONE	NONE	NONE	ANTAG_UP
1431235_at	1431235_at	NA	1.1011	0.384472	0.841624	-0.643944	10.8401	3.78504	8.28561	-4.4827	-2.55445	4.50056	7.52489e-09	0.00158438	3.13459e-07	0.000363473	0.02103	0.000350174	9.36334	2.30833	6.80889	3.4385	ANTAG_UP	NONE	NONE	NONE	NONE	NONE	NONE	NONE	ANTAG_UP
1423162_s_at	1423162_s_at	Spred1	1.28821	0.781633	1.42013	-0.649706	13.8689	8.41511	15.2893	-4.94606	1.42033	6.87416	1.99129e-10	2.54862e-07	4.54373e-11	0.000139569	0.174414	3.43974e-06	12.254	6.8002	13.6744	3.80414	ANTAG_UP	NONE	NONE	NONE	NONE	NONE	NONE	NONE	ANTAG_UP
1442395_at	1442395_at	NA	0.40624	0.812246	0.566717	-0.651769	3.8707	7.73916	5.39974	-4.39121	1.52904	-2.33942	0.00132075	7.68277e-07	5.59219e-05	0.000440103	0.145486	0.0323923	2.44148	6.30994	3.97052	3.38061	ANTAG_UP	NONE	NONE	NONE	NONE	NONE	NONE	NONE	ANTAG_UP
1429703_at	1429703_at	2900072G11Rik	1.30567	0.313754	0.963468	-0.655956	10.2551	2.46431	7.56736	-3.64306	-2.68776	5.10304	1.66243e-08	0.025236	1.02654e-06	0.00214291	0.0160131	0.000101428	9.07697	1.28617	6.38921	2.80999	ANTAG_UP	NONE	NONE	NONE	NONE	NONE	NONE	NONE	ANTAG_UP
1438084_at	1438084_at	NA	0.691249	0.811819	0.83752	-0.665548	8.61284	10.1151	10.4354	-5.86376	1.82251	0.320226	1.86554e-07	2.01983e-08	1.29753e-08	2.25316e-05	0.0868307	0.752878	6.74387	8.24615	8.56638	4.5422	ANTAG_UP	NONE	NONE	NONE	NONE	NONE	NONE	NONE	ANTAG_UP
1451097_at	1451097_at	Vasp	0.799082	0.975472	1.10819	-0.666364	16.002	19.5343	22.192	-9.43581	6.19005	2.65775	2.26361e-11	1.03106e-12	1.39268e-13	5.35038e-08	1.20948e-05	0.017031	12.9982	16.5305	19.1882	7.31179	ANTAG_UP	NONE	NONE	NONE	NONE	NONE	NONE	NONE	ANTAG_UP
1448793_a_at	1448793_a_at	Sdc4	1.32746	1.35118	2.01176	-0.666881	12.0536	12.269	18.2671	-4.28182	6.21356	5.99815	1.60722e-09	1.23814e-09	2.93167e-12	0.000553695	1.15708e-05	1.74081e-05	10.6915	10.9069	16.9051	3.31872	ANTAG_UP	NONE	NONE	NONE	NONE	NONE	NONE	NONE	ANTAG_UP
1441272_at	1441272_at	NA	1.13635	0.432606	0.899923	-0.669037	15.3889	5.85848	12.187	-6.4066	-3.20182	6.32855	4.11522e-11	2.27625e-05	1.36671e-09	8.06738e-06	0.00546917	9.3281e-06	13.3575	3.82713	10.1557	4.97022	ANTAG_UP	NONE	NONE	NONE	NONE	NONE	NONE	NONE	ANTAG_UP
1431843_a_at	1431843_a_at	Nfkbie	0.862502	2.2358	2.42795	-0.670353	16.1444	41.8498	45.4465	-8.87258	29.3021	3.59665	1.97599e-11	5.55169e-18	1.46967e-18	1.24714e-07	1.69105e-15	0.00236529	13.3367	39.0421	42.6388	6.88723	ANTAG_UP	NONE	NONE	NONE	NONE	NONE	NONE	NONE	ANTAG_UP
1419561_at	1419561_at	Ccl3	2.38119	1.41647	3.12551	-0.672147	38.6279	22.9781	50.7024	-7.71004	12.0745	27.7243	2.01599e-17	8.04214e-14	2.51188e-19	8.06733e-07	1.56679e-09	4.08833e-15	36.1946	20.5448	48.2691	5.98942	ANTAG_UP	NONE	NONE	NONE	NONE	NONE	NONE	NONE	ANTAG_UP
1416010_a_at	1416010_a_at	Ehd1	1.30196	1.96999	2.59015	-0.681798	19.2696	29.1568	38.3355	-7.13538	19.0658	9.17866	1.27585e-12	1.83075e-15	2.27813e-17	2.16438e-06	1.50599e-12	7.83852e-08	17.0495	26.9367	36.1154	5.56555	ANTAG_UP	NONE	NONE	NONE	NONE	NONE	NONE	NONE	ANTAG_UP
1445870_at	1445870_at	NA	0.869047	1.84003	2.02716	-0.681916	5.49573	11.6361	12.8194	-3.04928	7.32371	1.18339	4.62305e-05	2.69417e-09	6.46342e-10	0.00754451	1.5587e-06	0.25368	4.54715	10.6875	11.8709	2.37854	ANTAG_UP	NONE	NONE	NONE	NONE	NONE	NONE	NONE	ANTAG_UP
1446536_at	1446536_at	Sema6d	0.584212	1.03254	0.930684	-0.686067	5.40337	9.54996	8.6079	-4.4869	3.20452	-0.942062	5.55187e-05	4.52676e-08	1.88004e-07	0.0003603	0.00543804	0.359956	4.01602	8.16261	7.22055	3.5059	ANTAG_UP	NONE	NONE	NONE	NONE	NONE	NONE	NONE	ANTAG_UP
1419721_at	1419721_at	Niacr1	1.96329	1.49993	2.76805	-0.695173	19.7661	15.1011	27.8683	-4.94897	8.10218	12.7672	8.57427e-13	5.48764e-11	3.76435e-15	0.000138742	4.21726e-07	6.86746e-10	18.256	13.5909	26.3581	3.88111	ANTAG_UP	NONE	NONE	NONE	NONE	NONE	NONE	NONE	ANTAG_UP
1441331_at	1441331_at	A230061C15Rik	0.538653	0.747126	0.575389	-0.71039	6.16252	8.54758	6.5828	-5.74687	0.42028	-1.96478	1.27393e-05	2.06679e-07	5.83029e-06	2.8255e-05	0.679786	0.0667748	4.44643	6.83149	4.86671	4.53341	ANTAG_UP	NONE	NONE	NONE	NONE	NONE	NONE	NONE	ANTAG_UP
1422953_at	1422953_at	Fpr2	0.318333	1.76252	1.36921	-0.711639	3.0826	17.0675	13.2589	-4.87283	10.1763	-3.80862	0.00703372	8.39504e-12	3.91031e-10	0.000162128	1.85459e-08	0.00150694	1.63006	15.615	11.8064	3.84573	ANTAG_UP	NONE	NONE	NONE	NONE	NONE	NONE	NONE	ANTAG_UP
1458299_s_at	1458299_s_at	Nfkbie	0.933681	2.24264	2.46467	-0.71165	13.0955	31.4546	34.5688	-7.05791	21.4733	3.11415	4.70575e-10	5.44601e-16	1.19981e-16	2.48073e-06	2.33871e-13	0.00658146	10.9917	29.3508	32.4649	5.57026	ANTAG_UP	NONE	NONE	NONE	NONE	NONE	NONE	NONE	ANTAG_UP
1418350_at	1418350_at	Hbegf	2.82025	1.95704	4.0615	-0.715789	33.9846	23.5827	48.9419	-6.09908	14.9573	25.3592	1.57706e-16	5.33498e-14	4.44503e-19	1.43649e-05	6.3479e-11	1.68805e-14	32.1771	21.7751	47.1343	4.82096	ANTAG_UP	NONE	NONE	NONE	NONE	NONE	NONE	NONE	ANTAG_UP
1417065_at	1417065_at	Egr1	1.4243	1.91864	2.62696	-0.715975	22.6473	30.5077	41.7705	-8.05006	19.1232	11.2628	1.01104e-13	8.88002e-16	5.72398e-18	4.59179e-07	1.43708e-12	4.33001e-09	20.2622	28.1226	39.3854	6.36354	ANTAG_UP	NONE	NONE	NONE	NONE	NONE	NONE	NONE	ANTAG_UP
1423161_s_at	1423161_s_at	Spred1	1.51566	0.963764	1.76305	-0.716373	19.3872	12.3278	22.5516	-6.47945	3.16444	10.2239	1.16027e-12	1.15377e-09	1.0809e-13	7.05005e-06	0.00591872	1.73602e-08	17.4685	10.4091	20.6329	5.12273	ANTAG_UP	NONE	NONE	NONE	NONE	NONE	NONE	NONE	ANTAG_UP
1428777_at	1428777_at	Spred1	1.44209	0.949123	1.66409	-0.727121	23.6235	15.548	27.2602	-8.42255	3.63672	11.7122	5.19099e-14	3.51679e-11	5.34946e-15	2.51865e-07	0.00217205	2.44921e-09	21.1663	13.0908	24.803	6.68504	ANTAG_UP	NONE	NONE	NONE	NONE	NONE	NONE	NONE	ANTAG_UP
1426929_at	1426929_at	Celf4	0.569741	0.415346	0.242187	-0.742901	5.50982	4.0167	2.34212	-5.08013	-3.16769	-1.67458	4.49612e-05	0.000968997	0.0322188	0.000106246	0.00587826	0.113151	4.05921	2.56609	0.891515	4.0544	ANTAG_UP	NONE	NONE	NONE	NONE	NONE	NONE	NONE	ANTAG_UP
1440662_at	1440662_at	NA	0.775828	0.567744	0.574662	-0.76891	8.20795	6.00651	6.0797	-5.75214	-2.12825	0.0731926	3.5523e-07	1.71325e-05	1.49031e-05	2.7967e-05	0.0489534	0.942546	6.62101	4.41957	4.49276	4.63001	ANTAG_UP	NONE	NONE	NONE	NONE	NONE	NONE	NONE	ANTAG_UP
1456212_x_at	1456212_x_at	Socs3	2.8105	1.94286	3.98155	-0.771812	20.6768	14.2936	29.2922	-4.0151	8.61539	14.9986	4.23457e-13	1.26338e-10	1.70022e-15	0.000972296	1.85811e-07	6.08694e-11	19.5733	13.1901	28.1887	3.23477	ANTAG_UP	NONE	NONE	NONE	NONE	NONE	NONE	NONE	ANTAG_UP
1437939_s_at	1437939_s_at	Ctsc	0.681147	0.994379	0.895409	-0.780117	9.72286	14.194	12.7813	-7.87405	3.05844	-1.41272	3.52371e-08	1.40414e-10	6.75607e-10	6.13576e-07	0.00740058	0.176603	7.58172	12.0529	10.6402	6.36003	ANTAG_UP	NONE	NONE	NONE	NONE	NONE	NONE	NONE	ANTAG_UP
1420747_at	1420747_at	Ppnr	0.654827	0.487814	0.359577	-0.783064	9.5844	7.13991	5.26296	-8.1044	-4.32144	-1.87695	4.30531e-08	2.14724e-06	7.34874e-05	4.20208e-07	0.000509462	0.0785988	7.38892	4.94443	3.06748	6.55196	ANTAG_UP	NONE	NONE	NONE	NONE	NONE	NONE	NONE	ANTAG_UP
1421074_at	1421074_at	Cyp7b1	0.989271	1.34143	1.5311	-0.799599	5.43859	7.37459	8.41733	-3.10834	2.97874	1.04274	5.17688e-05	1.42759e-06	2.53966e-07	0.00666256	0.00874873	0.312335	4.61395	6.54996	7.59269	2.52523	ANTAG_UP	NONE	NONE	NONE	NONE	NONE	NONE	NONE	ANTAG_UP
1446085_at	1446085_at	Socs2	1.41458	0.633249	1.2402	-0.807628	16.7172	7.48357	14.6564	-6.74886	-2.06076	7.17283	1.15598e-11	1.18404e-06	8.64335e-11	4.30985e-06	0.0557068	2.02684e-06	14.9445	5.71091	12.8837	5.4954	ANTAG_UP	NONE	NONE	NONE	NONE	NONE	NONE	NONE	ANTAG_UP
1444693_at	1444693_at	NA	1.75182	0.503804	1.44716	-0.808458	13.4731	3.87472	11.13	-4.39664	-2.34308	7.25532	3.07627e-10	0.00130952	5.14172e-09	0.000435126	0.0321581	1.75508e-06	12.3195	2.72108	9.9764	3.5809	ANTAG_UP	NONE	NONE	NONE	NONE	NONE	NONE	NONE	ANTAG_UP
1458075_at	1458075_at	NA	0.683068	1.21143	1.03657	-0.857933	3.75371	6.65724	5.6963	-3.33376	1.94259	-0.960942	0.00169355	5.08934e-06	3.11794e-05	0.00413566	0.0696001	0.350662	2.9294	5.83294	4.872	2.75089	ANTAG_UP	NONE	NONE	NONE	NONE	NONE	NONE	NONE	ANTAG_UP
1419132_at	1419132_at	Tlr2	0.786191	2.32157	2.23518	-0.872575	12.199	36.0229	34.6825	-9.57381	22.4835	-1.34038	1.34704e-09	6.1925e-17	1.13823e-16	4.37217e-08	1.13376e-13	0.198561	9.87154	33.6954	32.355	7.92802	ANTAG_UP	NONE	NONE	NONE	NONE	NONE	NONE	NONE	ANTAG_UP
1420380_at	1420380_at	Ccl2	3.29895	0.668125	3.09423	-0.872838	30.2407	6.12455	28.3642	-5.65764	-1.87656	22.2396	1.02195e-15	1.36877e-05	2.84183e-15	3.36249e-05	0.0786546	1.34647e-13	28.8657	4.74954	26.9891	4.68536	ANTAG_UP	NONE	NONE	NONE	NONE	NONE	NONE	NONE	ANTAG_UP
[truncated: 590 more rows]
