# Supplementary material for: Not Just a Sum? Identifying Different Types of Interplay between Constituents in Combined Interventions
Source: PLoS One. 2015 May 12;10(5):e0125334. doi: 10.1371/journal.pone.0125334 (PMC4429013; doi:10.1371/journal.pone.0125334)
Supplement: S2 Table — (XLS) [file pone.0125334.s004.xls]

## Sheet: SUMMARY_TABLE2_strictDEFS_equiv
AFFYID	checkAFFY	SYMBOL	effectGMCSF	effectCurdlan1	effectComb1	effectSYN	tstatGMCSF_	tstatCurdlan1	tstatComb1	tstatSYN	tstatComb1vsGMCSF	tstatComb1vsCurdlan1	pvalGMCSF	pvalCurdlan1	pvalComb1	pvalSYN	pvalComb1_GMCSF	pvalComb1_Curdlan1	eqGMCSF	eqCurdlan1	eqComb1	eqSYN	typeofeffect	REDUN_curdlan	REDUN_GMCSF	SYN	POTENCE_curdlan	POTENCE_GMCSF	EMERGENT	ADD	ANTAG
1438148_at	1438148_at	Cxcl3	0.399329	1.71217	3.44359	1.33209	2.72195	11.6707	23.4726	6.4205	20.7507	11.8019	0.0149244	2.57968e-09	5.74455e-14	7.86212e-06	4.00421e-13	2.19047e-09	1.69951	10.6482	22.4502	5.69752	SYN_UP	NONE	NONE	SYN_UP	NONE	NONE	NONE	NONE	NONE
1421473_at	1421473_at	Il1a	0.422375	0.935699	2.67979	1.32172	5.1988	11.5171	32.9843	11.5035	27.7855	21.4672	8.35994e-05	3.13003e-09	2.54596e-16	3.18422e-09	3.94726e-15	2.34909e-13	3.35252	9.67078	31.138	10.198	SYN_UP	NONE	NONE	SYN_UP	NONE	NONE	NONE	NONE	NONE
1418666_at	1418666_at	Ptx3	0.491091	0.668303	2.00332	0.843923	4.05733	5.52143	16.5512	4.93022	12.4938	11.0297	0.00088913	4.39417e-05	1.34799e-11	0.000144158	9.46718e-10	5.86062e-09	2.81805	4.28215	15.3119	4.05392	SYN_UP	NONE	NONE	SYN_UP	NONE	NONE	NONE	NONE	NONE
1442018_at	1442018_at	Btg1	0.513634	0.496612	1.69215	0.681907	4.38077	4.23559	14.4323	4.11251	10.0516	10.1967	0.000449836	0.00061026	1.09161e-10	0.0007912	2.20802e-08	1.80261e-08	3.10143	2.95625	13.153	3.20788	SYN_UP	NONE	NONE	SYN_UP	NONE	NONE	NONE	NONE	NONE
1429310_at	1429310_at	Flrt3	0.950777	0.228131	1.7984	0.619491	11.3415	2.72129	21.4525	5.2253	10.111	18.7312	3.91405e-09	0.0149447	2.37463e-13	7.92603e-05	2.03158e-08	1.98456e-12	9.55218	0.931998	19.6632	3.96007	SYN_UP	NONE	NONE	SYN_UP	NONE	NONE	NONE	NONE	NONE
1449399_a_at	1449399_a_at	Il1b	1.76742	2.01911	4.38737	0.600839	20.4829	23.3997	50.8458	4.92373	30.3629	27.4461	4.90888e-13	6.03412e-14	2.39984e-19	0.000146084	9.58162e-16	4.80078e-15	18.7445	21.6613	49.1074	3.69452	SYN_UP	NONE	NONE	SYN_UP	NONE	NONE	NONE	NONE	NONE
1434339_at	1434339_at	Fnbp1l	0.590203	0.174367	1.28961	0.525035	7.88344	2.32905	17.2255	4.95892	9.34203	14.8964	6.04094e-07	0.0330649	7.28171e-12	0.000135951	6.14466e-08	6.75385e-11	5.87987	0.325478	15.2219	3.54218	SYN_UP	NONE	NONE	SYN_UP	NONE	NONE	NONE	NONE	NONE
1444878_at	1444878_at	NA	0.366304	0.396106	1.19496	0.432551	2.62227	2.83561	8.55439	2.18956	5.93212	5.71878	0.0183147	0.0117951	2.04479e-07	0.0434784	1.97548e-05	2.98428e-05	1.54846	1.7618	7.48058	1.43027	SYN_UP	NONE	NONE	SYN_UP	NONE	NONE	NONE	NONE	NONE
1441400_at	1441400_at	Tma16	0.876505	0.471008	1.77533	0.427814	6.70869	3.60506	13.5882	2.31538	6.87951	9.98314	4.63505e-06	0.00232339	2.70786e-10	0.0339717	3.40696e-06	2.43139e-08	5.56061	2.45697	12.4401	1.50356	SYN_UP	NONE	NONE	SYN_UP	NONE	NONE	NONE	NONE	NONE
1423905_at	1423905_at	Pvr	0.221926	0.271981	0.903207	0.409299	3.33142	4.08282	13.5584	4.34457	10.227	9.47557	0.0041562	0.000842466	2.79858e-10	0.000485317	1.72854e-08	5.04691e-08	1.07972	1.83111	11.3067	2.75237	SYN_UP	NONE	NONE	SYN_UP	NONE	NONE	NONE	NONE	NONE
1419534_at	1419534_at	Olr1	1.71382	1.81117	3.92385	0.398858	23.1942	24.5117	53.1039	3.81696	29.9097	28.5922	6.93672e-14	2.89397e-14	1.18919e-19	0.00148048	1.21846e-15	2.50111e-15	21.1642	22.4817	51.0739	2.3815	SYN_UP	NONE	NONE	SYN_UP	NONE	NONE	NONE	NONE	NONE
1456610_at	1456610_at	Kdm6b	0.377184	0.369345	1.13081	0.384282	5.9892	5.86473	17.9558	4.31471	11.9666	12.0911	1.77084e-05	2.24896e-05	3.82822e-12	0.000516718	1.78755e-09	1.53533e-09	3.60739	3.48292	15.574	2.63051	SYN_UP	NONE	NONE	SYN_UP	NONE	NONE	NONE	NONE	NONE
1418936_at	1418936_at	Maff	1.22748	0.870012	2.47579	0.3783	15.367	10.8918	30.9949	3.34886	15.6278	20.103	4.20534e-11	7.02628e-09	6.89276e-16	0.00400527	3.25201e-11	6.58197e-13	13.4892	9.01395	29.117	2.021	SYN_UP	NONE	NONE	SYN_UP	NONE	NONE	NONE	NONE	NONE
1436329_at	1436329_at	Egr3	0.231105	1.44277	2.04614	0.372268	2.87483	17.9473	25.4529	3.27449	22.5781	7.50566	0.0108707	3.85664e-12	1.59202e-14	0.00468941	1.06107e-13	1.14021e-06	1.0089	16.0814	23.587	1.95508	SYN_UP	NONE	NONE	SYN_UP	NONE	NONE	NONE	NONE	NONE
1432826_a_at	1432826_a_at	Cd80	1.66673	0.222724	2.24313	0.353677	19.3896	2.59102	26.0951	2.90936	6.70548	23.5041	1.158e-12	0.0195213	1.07171e-14	0.0101153	4.66218e-06	5.62417e-14	17.6446	0.84602	24.3501	1.67545	SYN_UP	NONE	NONE	SYN_UP	NONE	NONE	NONE	NONE	NONE
1449984_at	1449984_at	Cxcl2	0.938322	3.80403	5.09575	0.353394	9.07003	36.7706	49.2566	2.41547	40.1866	12.486	9.23155e-08	4.45179e-17	4.00788e-19	0.0278363	1.06671e-17	9.55511e-10	7.6201	35.3207	47.8067	1.39021	SYN_UP	NONE	NONE	SYN_UP	NONE	NONE	NONE	NONE	NONE
1423904_a_at	1423904_a_at	Pvr	0.224609	0.403067	0.978161	0.350485	2.18913	3.92846	9.53357	2.41546	7.34443	5.60511	0.0435146	0.00116834	4.63632e-08	0.0278369	1.50384e-06	3.72702e-05	0.727172	2.4665	8.07161	1.38169	SYN_UP	NONE	NONE	SYN_UP	NONE	NONE	NONE	NONE	NONE
1428735_at	1428735_at	Cd69	1.1143	1.43008	2.88855	0.344173	10.6013	13.6056	27.4814	2.31538	16.8801	13.8757	1.03575e-08	2.65625e-10	4.70359e-15	0.0339724	9.95481e-12	1.97664e-10	9.17422	12.1785	26.0543	1.30627	SYN_UP	NONE	NONE	SYN_UP	NONE	NONE	NONE	NONE	NONE
1456126_at	1456126_at	Malt1	1.36141	0.226528	1.92754	0.339598	19.8552	3.30375	28.1118	3.50215	8.25654	24.808	7.99188e-13	0.00440747	3.27706e-15	0.00289191	3.28458e-07	2.39207e-14	17.6676	1.1161	25.9241	1.95526	SYN_UP	NONE	NONE	SYN_UP	NONE	NONE	NONE	NONE	NONE
1458362_at	1458362_at	D730005E14Rik	0.386368	0.355895	1.06323	0.320965	5.23392	4.82112	14.403	3.07445	9.16905	9.58185	7.78987e-05	0.000180284	1.1258e-10	0.00715541	7.95235e-08	4.32129e-08	3.20195	2.78915	12.371	1.63764	SYN_UP	NONE	NONE	SYN_UP	NONE	NONE	NONE	NONE	NONE
1438767_at	1438767_at	Osm	1.30118	0.222772	1.84021	0.316265	12.6608	2.16763	17.9057	2.176	5.24496	15.7381	7.77667e-10	0.0453688	3.99784e-12	0.0446383	7.61905e-05	2.92034e-11	11.2012	0.708092	16.4462	1.14395	SYN_UP	NONE	NONE	SYN_UP	NONE	NONE	NONE	NONE	NONE
1440346_at	1440346_at	Kdm6b	0.234013	0.265446	0.814499	0.31504	3.03438	3.44197	10.5614	2.88856	7.52701	7.11942	0.0077846	0.00328661	1.09317e-08	0.0105639	1.09945e-06	2.22592e-06	1.08937	1.49696	8.61638	1.51323	SYN_UP	NONE	NONE	SYN_UP	NONE	NONE	NONE	NONE	NONE
1451160_s_at	1451160_s_at	Pvr	0.166365	0.224724	0.6907	0.29961	2.33542	3.15465	9.69597	2.97402	7.36056	6.54132	0.0326503	0.00604234	3.6629e-08	0.00883567	1.46256e-06	6.29116e-06	0.229733	1.04897	7.59029	1.48508	SYN_UP	NONE	NONE	SYN_UP	NONE	NONE	NONE	NONE	NONE
1437490_x_at	1437490_x_at	Uap1	0.302182	0.217525	0.809959	0.290252	3.39625	2.44479	9.10321	2.30671	5.70696	6.65843	0.00362188	0.0262468	8.7804e-08	0.0345595	3.05378e-05	5.07838e-06	1.71039	0.75892	7.41735	1.11462	SYN_UP	NONE	NONE	SYN_UP	NONE	NONE	NONE	NONE	NONE
1423289_a_at	1423289_a_at	Tma16	1.44183	0.217259	1.92915	0.270065	20.1234	3.03226	26.9249	2.66527	6.80153	23.8927	6.47839e-13	0.00781933	6.5142e-15	0.0167701	3.91904e-06	4.33917e-14	18.0299	0.938728	24.8314	1.18492	SYN_UP	NONE	NONE	SYN_UP	NONE	NONE	NONE	NONE	NONE
1423903_at	1423903_at	Pvr	0.214573	0.313077	0.790928	0.263277	4.22213	6.16037	15.563	3.66314	11.3408	9.40259	0.000627821	1.27913e-05	3.46551e-11	0.00205331	3.91727e-09	5.61863e-08	1.2706	3.20884	12.6114	1.5761	SYN_UP	NONE	NONE	SYN_UP	NONE	NONE	NONE	NONE	NONE
1425686_at	1425686_at	Cflar	0.137667	0.288632	0.686168	0.259869	2.35497	4.9374	11.7378	3.14336	9.38279	6.80035	0.0314074	0.000142058	2.3724e-09	0.0061881	5.78521e-08	3.92737e-06	-0.210967	2.37147	9.17182	1.32897	SYN_UP	NONE	NONE	SYN_UP	NONE	NONE	NONE	NONE	NONE
1454742_at	1454742_at	Rasgef1b	0.23979	0.829787	1.32042	0.250846	3.73576	12.9275	20.5713	2.76337	16.8355	7.64376	0.0017594	5.70454e-10	4.58846e-13	0.013701	1.03689e-11	9.01973e-07	1.39887	10.5906	18.2344	1.11094	SYN_UP	NONE	NONE	SYN_UP	NONE	NONE	NONE	NONE	NONE
1447612_x_at	1447612_x_at	Kdm6b	0.396643	0.366697	1.01156	0.248218	6.51052	6.01899	16.6038	2.88095	10.0933	10.5848	6.65769e-06	1.67292e-05	1.2837e-11	0.0107329	2.08258e-08	1.0591e-08	4.04841	3.55688	14.1417	1.13997	SYN_UP	NONE	NONE	SYN_UP	NONE	NONE	NONE	NONE	NONE
1420499_at	1420499_at	Gch1	0.260971	0.241724	0.746301	0.243606	3.23986	3.00091	9.26505	2.13849	6.02519	6.26414	0.00504627	0.00835132	6.88904e-08	0.0479974	1.65324e-05	1.05224e-05	1.37767	1.13872	7.40285	0.821716	SYN_UP	NONE	NONE	SYN_UP	NONE	NONE	NONE	NONE	NONE
1455321_at	1455321_at	Ddhd1	0.393773	0.161411	0.79245	0.237266	5.76812	2.3644	11.6081	2.45759	5.83995	9.24367	2.71125e-05	0.0308238	2.79056e-09	0.0255798	2.35913e-05	7.11213e-08	3.57087	0.167148	9.41082	0.903899	SYN_UP	NONE	NONE	SYN_UP	NONE	NONE	NONE	NONE	NONE
1433699_at	1433699_at	Tnfaip3	0.161479	0.897976	1.27394	0.214482	3.3398	18.5725	26.3483	3.13675	23.0085	7.77583	0.004083	2.26559e-12	9.19212e-15	0.00627504	7.87601e-14	7.22544e-07	0.237414	15.4701	23.2459	0.943032	SYN_UP	NONE	NONE	SYN_UP	NONE	NONE	NONE	NONE	NONE
1460220_a_at	1460220_a_at	Csf1	0.233035	0.316408	0.762184	0.212742	4.06754	5.52277	13.3036	2.62571	9.23609	7.78086	0.000870138	4.38261e-05	3.71831e-10	0.0181861	7.19312e-08	7.16509e-07	1.44935	2.90458	10.6854	0.774373	SYN_UP	NONE	NONE	SYN_UP	NONE	NONE	NONE	NONE	NONE
1449473_s_at	1449473_s_at	Cd40	0.643546	0.748683	1.60128	0.209046	10.9547	12.7444	27.2576	2.51623	16.3029	14.5132	6.46683e-09	7.05249e-10	5.35757e-15	0.0227252	1.70066e-11	1.00304e-10	8.40136	10.191	24.7043	0.710723	SYN_UP	NONE	NONE	SYN_UP	NONE	NONE	NONE	NONE	NONE
1444233_at	1444233_at	Gpr132	0.355849	0.585506	1.13097	0.189617	6.34512	10.4401	20.1663	2.39077	13.8212	9.72618	9.04435e-06	1.2891e-08	6.26593e-13	0.0292455	2.0974e-10	3.50693e-08	3.67048	7.76548	17.4917	0.499512	SYN_UP	NONE	NONE	SYN_UP	NONE	NONE	NONE	NONE	NONE
1436074_at	1436074_at	Nfkbid	0.135499	0.615699	0.937678	0.18648	2.71363	12.3306	18.7788	2.64078	16.0652	6.44826	0.0151825	1.14992e-09	1.90755e-12	0.0176339	2.13083e-11	7.46827e-06	-0.290407	9.32653	15.7748	0.5166	SYN_UP	NONE	NONE	SYN_UP	NONE	NONE	NONE	NONE	NONE
1416743_at	1416743_at	Uap1	0.354107	0.150484	0.672108	0.167518	6.60727	2.80787	12.5408	2.21021	5.93357	9.73297	5.5751e-06	0.0124946	8.95503e-10	0.041766	1.96999e-05	3.47281e-08	3.80843	0.00902242	9.742	0.231124	SYN_UP	NONE	NONE	SYN_UP	NONE	NONE	NONE	NONE	NONE
1417193_at	1417193_at	Sod2	0.14118	0.362433	0.670047	0.166434	2.81294	7.2213	13.3504	2.34486	10.5374	6.12906	0.0123638	1.86224e-06	3.52824e-10	0.0320447	1.12925e-08	1.35713e-05	-0.175742	4.23262	10.3617	0.23154	SYN_UP	NONE	NONE	SYN_UP	NONE	NONE	NONE	NONE	NONE
1451716_at	1451716_at	Mafb	-1.13814	-0.528707	-2.01016	-0.343308	-18.5024	-8.59499	-32.6784	-3.94639	-14.176	-24.0834	2.40284e-12	1.91845e-07	2.95582e-16	0.00112474	1.43131e-10	3.82603e-14	16.0639	6.1565	30.2399	2.22211	SYN_DOWN	NONE	NONE	SYN_DOWN	NONE	NONE	NONE	NONE	NONE
1450698_at	1450698_at	Dusp2	0.0373088	0.784931	1.06892	0.246684	0.664764	13.9858	19.046	3.108	18.3812	5.06015	0.515525	1.75485e-10	1.53068e-12	0.0066672	2.66131e-12	0.000110642	-2.00792	11.3131	16.3733	1.21813	POTENCE_BY_GMCSF_UP	NONE	NONE	NONE	NONE	POTENCE_BY_GMCSF_UP	NONE	NONE	NONE
1417483_at	1417483_at	Nfkbiz	-0.0031444	0.926663	1.16967	0.246155	-0.0468914	13.819	17.443	2.59567	17.4899	3.62394	0.963171	2.10228e-10	5.99748e-12	0.019337	5.75345e-12	0.00223188	-2.19001	11.5821	15.2061	1.01394	POTENCE_BY_GMCSF_UP	NONE	NONE	NONE	NONE	POTENCE_BY_GMCSF_UP	NONE	NONE	NONE
1417517_at	1417517_at	Plagl2	-0.00686385	0.155077	0.38496	0.236748	-0.111033	2.50859	6.2273	2.70804	6.33834	3.71871	0.91295	0.0230788	1.12756e-05	0.0153586	9.15943e-06	0.00182439	-2.31544	0.0821223	3.80083	0.992262	POTENCE_BY_GMCSF_UP	NONE	NONE	NONE	NONE	POTENCE_BY_GMCSF_UP	NONE	NONE	NONE
1428773_s_at	1428773_s_at	Bcor	-0.0257656	0.158594	0.342856	0.210027	-0.447563	2.75486	5.95558	2.57973	6.40315	3.20072	0.660378	0.0139442	1.88854e-05	0.0199758	8.11923e-06	0.00548188	-2.15802	0.14928	3.35	0.737306	POTENCE_BY_GMCSF_UP	NONE	NONE	NONE	NONE	POTENCE_BY_GMCSF_UP	NONE	NONE	NONE
1432478_a_at	1432478_a_at	Rnf19b	-0.0017103	0.405763	0.610248	0.206196	-0.0239778	5.68867	8.55549	2.0441	8.57946	2.86682	0.981162	3.16471e-05	2.04125e-07	0.0574994	1.96577e-07	0.0110536	-2.07897	3.58572	6.45253	0.55709	POTENCE_BY_GMCSF_UP	NONE	NONE	NONE	NONE	POTENCE_BY_GMCSF_UP	NONE	NONE	NONE
1418970_a_at	1418970_a_at	Bcl10	0.0325052	0.183124	0.408901	0.193272	0.506771	2.85499	6.37496	2.13065	5.86819	3.51997	0.619122	0.0113291	8.55566e-06	0.0487277	2.23401e-05	0.00278439	-1.8318	0.516423	4.03639	0.477033	POTENCE_BY_GMCSF_UP	NONE	NONE	NONE	NONE	POTENCE_BY_GMCSF_UP	NONE	NONE	NONE
1417519_at	1417519_at	Plagl2	0.0130324	0.184093	0.366249	0.169124	0.224756	3.17485	6.31632	2.06243	6.09157	3.14147	0.824971	0.00578997	9.54355e-06	0.0555302	1.45711e-05	0.00621289	-2.36214	0.587961	3.72943	0.233216	POTENCE_BY_GMCSF_UP	NONE	NONE	NONE	NONE	POTENCE_BY_GMCSF_UP	NONE	NONE	NONE
1452901_at	1452901_at	Creb1	0.00562316	0.196184	0.337136	0.135329	0.0962536	3.35815	5.77087	1.63799	5.67462	2.41272	0.924496	0.00392704	2.6968e-05	0.120639	3.25275e-05	0.0279899	-2.47135	0.790549	3.20327	-0.17758	POTENCE_BY_GMCSF_UP	NONE	NONE	NONE	NONE	POTENCE_BY_GMCSF_UP	NONE	NONE	NONE
1452214_at	1452214_at	Skil	0.0179298	0.458219	0.593141	0.116992	0.401688	10.2657	13.2884	1.85334	12.8867	3.02271	0.693147	1.63834e-08	3.78266e-10	0.0820795	5.97952e-10	0.00797783	-2.95882	6.90515	9.92786	-0.522898	POTENCE_BY_GMCSF_UP	NONE	NONE	NONE	NONE	POTENCE_BY_GMCSF_UP	NONE	NONE	NONE
1436199_at	1436199_at	Trim14	-0.00432995	-0.163389	-0.391872	-0.224154	-0.0605577	-2.28512	-5.48064	-2.21675	-5.42008	-3.19552	0.95245	0.0360632	4.76307e-05	0.0412361	5.3706e-05	0.00554253	-2.03731	0.187251	3.38277	0.733338	POTENCE_BY_GMCSF_DOWN	NONE	NONE	NONE	NONE	POTENCE_BY_GMCSF_DOWN	NONE	NONE	NONE
1436673_at	1436673_at	Dcun1d3	0.215836	0.0233959	0.512278	0.273046	3.28368	0.355939	7.79368	2.93736	4.51	7.43774	0.00459899	0.726465	7.01335e-07	0.00954034	0.000343352	1.2807e-06	1.00161	-1.92613	5.51161	1.3237	POTENCE_BY_Curdlan1_UP	NONE	NONE	NONE	POTENCE_BY_Curdlan1_UP	NONE	NONE	NONE	NONE
1460466_at	1460466_at	NA	0.344919	0.0632769	0.646153	0.237957	7.48977	1.37403	14.0309	3.65372	6.54117	12.6569	1.17157e-06	0.18809	1.67168e-10	0.00209489	6.29292e-06	7.81197e-10	4.23258	-1.88315	10.7738	1.35054	POTENCE_BY_Curdlan1_UP	NONE	NONE	NONE	POTENCE_BY_Curdlan1_UP	NONE	NONE	NONE	NONE
1434496_at	1434496_at	Plk3	0.406165	-0.0179761	0.609922	0.221733	7.06659	-0.312755	10.6116	2.72786	3.54503	10.9244	2.443e-06	0.758445	1.02144e-08	0.0147436	0.00263986	6.73068e-09	4.45684	-2.29699	8.00187	0.882494	POTENCE_BY_Curdlan1_UP	NONE	NONE	NONE	POTENCE_BY_Curdlan1_UP	NONE	NONE	NONE	NONE
1421326_at	1421326_at	Csf2rb	0.314032	0.0191696	0.549578	0.216377	5.08158	0.310197	8.89314	2.47583	3.81155	8.58294	0.000105935	0.760354	1.20843e-07	0.0246572	0.00149758	1.95508e-07	2.65432	-2.11706	6.46587	0.7595	POTENCE_BY_Curdlan1_UP	NONE	NONE	NONE	POTENCE_BY_Curdlan1_UP	NONE	NONE	NONE	NONE
1437745_at	1437745_at	Chd7	0.597511	0.0136631	0.808244	0.19707	8.38978	0.191847	11.3487	1.95664	2.95895	11.1569	2.65346e-07	0.850239	3.87783e-09	0.0677995	0.00911902	4.96554e-09	6.2836	-1.91434	9.24255	0.46734	POTENCE_BY_Curdlan1_UP	NONE	NONE	NONE	POTENCE_BY_Curdlan1_UP	NONE	NONE	NONE	NONE
1418092_s_at	1418092_s_at	Trip10	0.167752	0.00350299	0.36655	0.195295	2.38479	0.0497992	5.21094	1.96317	2.82615	5.16114	0.0295964	0.960889	8.15821e-05	0.0669758	0.0120293	9.0192e-05	0.252363	-2.08263	3.07851	0.455319	POTENCE_BY_Curdlan1_UP	NONE	NONE	NONE	POTENCE_BY_Curdlan1_UP	NONE	NONE	NONE	NONE
1420990_at	1420990_at	Chd1	0.182988	-0.0149693	0.354608	0.186589	2.99544	-0.245041	5.80479	2.15978	2.80935	6.04983	0.00844771	0.809493	2.52517e-05	0.0460635	0.0124563	1.57742e-05	0.540004	-2.2104	3.34935	0.423522	POTENCE_BY_Curdlan1_UP	NONE	NONE	NONE	POTENCE_BY_Curdlan1_UP	NONE	NONE	NONE	NONE
1455164_at	1455164_at	Arhgap31	0.307759	0.00616885	0.484981	0.171053	4.92346	0.0986878	7.75861	1.93497	2.83515	7.65992	0.000146163	0.922593	7.43651e-07	0.0705956	0.0118064	8.77712e-07	2.5238	-2.30098	5.35895	0.23815	POTENCE_BY_Curdlan1_UP	NONE	NONE	NONE	POTENCE_BY_Curdlan1_UP	NONE	NONE	NONE	NONE
1435484_at	1435484_at	Slc5a3	0.218056	0.0456905	0.43244	0.168693	4.34038	0.909463	8.60765	2.37433	4.26727	7.69818	0.000489605	0.376398	1.88078e-07	0.0302203	0.0005709	8.22964e-07	1.35465	-2.07626	5.62192	0.263101	POTENCE_BY_Curdlan1_UP	NONE	NONE	NONE	POTENCE_BY_Curdlan1_UP	NONE	NONE	NONE	NONE
1423594_a_at	1423594_a_at	Ednrb	0.731531	0.00152546	0.894025	0.160969	10.9314	0.0227953	13.3596	1.70087	2.42819	13.3368	6.66829e-09	0.982091	3.49178e-10	0.108021	0.0271356	3.58217e-10	8.68995	-2.21869	11.1181	0.115904	POTENCE_BY_Curdlan1_UP	NONE	NONE	NONE	POTENCE_BY_Curdlan1_UP	NONE	NONE	NONE	NONE
1453725_a_at	1453725_a_at	Mrps7	0.1381	-0.0199623	0.278508	0.160371	2.68322	-0.387859	5.4113	2.2033	2.72808	5.79916	0.0161631	0.703154	5.46506e-05	0.0423317	0.014737	2.55283e-05	-0.231217	-2.52658	2.49686	0.142481	POTENCE_BY_Curdlan1_UP	NONE	NONE	NONE	POTENCE_BY_Curdlan1_UP	NONE	NONE	NONE	NONE
1460557_at	1460557_at	Supv3l1	0.426555	0.0148669	0.601787	0.160365	6.61102	0.230417	9.32688	1.75747	2.71586	9.09646	5.537e-06	0.820643	6.28414e-08	0.0976572	0.0151131	8.87022e-08	4.28623	-2.09438	7.00209	0.113593	POTENCE_BY_Curdlan1_UP	NONE	NONE	NONE	POTENCE_BY_Curdlan1_UP	NONE	NONE	NONE	NONE
1427189_at	1427189_at	Arih1	0.196108	-0.00894026	0.344235	0.157067	3.18513	-0.145206	5.59098	1.80387	2.40585	5.73619	0.00566556	0.886334	3.83185e-05	0.089821	0.0283774	2.88483e-05	0.74887	-2.29106	3.15472	0.0811673	POTENCE_BY_Curdlan1_UP	NONE	NONE	NONE	POTENCE_BY_Curdlan1_UP	NONE	NONE	NONE	NONE
1450232_at	1450232_at	Xiap	0.234303	0.0420638	0.43203	0.155664	3.88356	0.697206	7.16089	1.82442	3.27733	6.46368	0.00128516	0.495528	2.06967e-06	0.0865297	0.00466131	7.25837e-06	1.39731	-1.78904	4.67464	0.0663793	POTENCE_BY_Curdlan1_UP	NONE	NONE	NONE	POTENCE_BY_Curdlan1_UP	NONE	NONE	NONE	NONE
1455282_x_at	1455282_x_at	Alas1	0.266181	0.00886901	0.427893	0.152843	4.84726	0.161508	7.79209	1.96811	2.94483	7.63059	0.000170859	0.873684	7.03192e-07	0.0663599	0.00939242	9.22272e-07	2.1157	-2.57005	5.06054	0.0366079	POTENCE_BY_Curdlan1_UP	NONE	NONE	NONE	POTENCE_BY_Curdlan1_UP	NONE	NONE	NONE	NONE
1421376_at	1421376_at	Traf6	0.189182	0.00629949	0.345868	0.150386	3.33755	0.111135	6.1018	1.87603	2.76425	5.99066	0.00410253	0.91287	1.42909e-05	0.0787311	0.0136762	1.76591e-05	0.691254	-2.53516	3.4555	0.00481809	POTENCE_BY_Curdlan1_UP	NONE	NONE	NONE	POTENCE_BY_Curdlan1_UP	NONE	NONE	NONE	NONE
1423481_at	1423481_at	Riok2	0.275352	-0.00490519	0.420258	0.149811	4.13428	-0.0736491	6.30997	1.59052	2.17569	6.38362	0.000755633	0.942189	9.65737e-06	0.130981	0.0446652	8.41898e-06	1.8821	-2.17853	4.0578	-0.00200773	POTENCE_BY_Curdlan1_UP	NONE	NONE	NONE	POTENCE_BY_Curdlan1_UP	NONE	NONE	NONE	NONE
1448543_at	1448543_at	Slmo2	0.196235	-0.0301155	0.308304	0.142185	3.80059	-0.583263	5.9711	1.94721	2.17051	6.55436	0.00153289	0.567724	1.83325e-05	0.0690035	0.0451161	6.14234e-06	0.895455	-2.32187	3.06597	-0.107027	POTENCE_BY_Curdlan1_UP	NONE	NONE	NONE	POTENCE_BY_Curdlan1_UP	NONE	NONE	NONE	NONE
1427742_a_at	1427742_a_at	Klf6	0.146252	0.00362725	0.282338	0.132459	2.93622	0.0728225	5.66836	1.88042	2.73214	5.59553	0.00956323	0.942836	3.29278e-05	0.0780977	0.0146141	3.79773e-05	-0.075255	-2.93865	2.65688	-0.249011	POTENCE_BY_Curdlan1_UP	NONE	NONE	NONE	POTENCE_BY_Curdlan1_UP	NONE	NONE	NONE	NONE
1437238_x_at	1437238_x_at	Nmd3	0.304154	0.0251323	0.450667	0.12138	4.63143	0.382695	6.8624	1.30693	2.23098	6.47971	0.000266727	0.706905	3.51297e-06	0.209429	0.0401063	7.04676e-06	2.34734	-1.90139	4.57832	-0.30816	POTENCE_BY_Curdlan1_UP	NONE	NONE	NONE	POTENCE_BY_Curdlan1_UP	NONE	NONE	NONE	NONE
1437494_at	1437494_at	Mapkapk3	0.378091	0.0090458	0.500073	0.112937	7.16876	0.171512	9.4816	1.51415	2.31284	9.31009	2.04133e-06	0.865939	5.0025e-08	0.149195	0.034143	6.44268e-08	4.3247	-2.67255	6.63754	-0.496908	POTENCE_BY_Curdlan1_UP	NONE	NONE	NONE	POTENCE_BY_Curdlan1_UP	NONE	NONE	NONE	NONE
1436871_at	1436871_at	Srsf7	0.211645	0.00896948	0.333166	0.112552	3.76555	0.159583	5.92764	1.41598	2.16209	5.76805	0.00165143	0.875176	1.99255e-05	0.175662	0.0458581	2.71158e-05	1.09678	-2.50919	3.25886	-0.471124	POTENCE_BY_Curdlan1_UP	NONE	NONE	NONE	POTENCE_BY_Curdlan1_UP	NONE	NONE	NONE	NONE
1450866_a_at	1450866_a_at	Mrpl17	0.127027	0.0248946	0.264204	0.112283	2.25399	0.441735	4.6881	1.40882	2.43411	4.24636	0.0383386	0.664503	0.000237184	0.177735	0.0268155	0.000596577	-0.407644	-2.2199	2.02646	-0.473241	POTENCE_BY_Curdlan1_UP	NONE	NONE	NONE	POTENCE_BY_Curdlan1_UP	NONE	NONE	NONE	NONE
1432271_a_at	1432271_a_at	Dcun1d5	0.280654	0.0280721	0.418286	0.10956	4.70801	0.470913	7.01681	1.29959	2.3088	6.5459	0.000227619	0.643962	2.66782e-06	0.211878	0.0344165	6.23848e-06	2.19174	-2.04536	4.50054	-0.479687	POTENCE_BY_Curdlan1_UP	NONE	NONE	NONE	POTENCE_BY_Curdlan1_UP	NONE	NONE	NONE	NONE
1455660_at	1455660_at	Csf2rb	0.195571	0.0162888	0.318367	0.106507	4.27927	0.356415	6.96615	1.64789	2.68688	6.60974	0.000556664	0.726115	2.91886e-06	0.118573	0.0160421	5.55003e-06	0.997139	-2.92572	3.68402	-0.672935	POTENCE_BY_Curdlan1_UP	NONE	NONE	NONE	POTENCE_BY_Curdlan1_UP	NONE	NONE	NONE	NONE
1417294_at	1417294_at	Akr7a5	0.199197	0.0206619	0.31849	0.0986304	3.57441	0.370758	5.715	1.25146	2.14059	5.34424	0.00247992	0.715607	3.00633e-05	0.228483	0.0478033	6.24592e-05	0.8828	-2.32085	3.02339	-0.651796	POTENCE_BY_Curdlan1_UP	NONE	NONE	NONE	POTENCE_BY_Curdlan1_UP	NONE	NONE	NONE	NONE
1428544_at	1428544_at	Tmem248	0.215484	0.0354914	0.349282	0.0983064	4.12512	0.679429	6.68647	1.33072	2.56135	6.00704	0.000770404	0.50643	4.82583e-06	0.201652	0.0207369	1.71149e-05	1.2536	-2.19209	3.81495	-0.69975	POTENCE_BY_Curdlan1_UP	NONE	NONE	NONE	POTENCE_BY_Curdlan1_UP	NONE	NONE	NONE	NONE
1422847_a_at	1422847_a_at	Prkcd	0.756492	0.0331645	0.87962	0.0899638	15.4727	0.678321	17.9911	1.30111	2.51837	17.3127	3.78765e-11	0.507113	3.71363e-12	0.211367	0.0226267	6.73464e-12	12.4047	-2.38966	14.9231	-0.868279	POTENCE_BY_Curdlan1_UP	NONE	NONE	NONE	POTENCE_BY_Curdlan1_UP	NONE	NONE	NONE	NONE
1449930_a_at	1449930_a_at	Ssr2	0.33237	0.036179	0.455951	0.0874017	6.22029	0.677088	8.5331	1.15663	2.31281	7.85601	1.14253e-05	0.507875	2.11447e-07	0.264145	0.0341454	6.32216e-07	3.41305	-2.13016	5.72586	-0.828393	POTENCE_BY_Curdlan1_UP	NONE	NONE	NONE	POTENCE_BY_Curdlan1_UP	NONE	NONE	NONE	NONE
1451072_a_at	1451072_a_at	Rnf4	0.191183	0.0561068	0.32901	0.081721	3.84235	1.12762	6.61238	1.16136	2.77003	5.48476	0.00140271	0.275854	5.52325e-06	0.262271	0.0135134	4.72437e-05	0.827682	-1.88705	3.59772	-0.970333	POTENCE_BY_Curdlan1_UP	NONE	NONE	NONE	POTENCE_BY_Curdlan1_UP	NONE	NONE	NONE	NONE
1452580_a_at	1452580_a_at	Mrpl21	0.192982	0.0406657	0.306453	0.0728049	3.67981	0.77542	5.84349	0.981644	2.16367	5.06807	0.00198177	0.449229	2.34309e-05	0.340665	0.0457175	0.000108879	0.819588	-2.0848	2.98326	-1.04084	POTENCE_BY_Curdlan1_UP	NONE	NONE	NONE	POTENCE_BY_Curdlan1_UP	NONE	NONE	NONE	NONE
1438606_a_at	1438606_a_at	Clic4	0.156487	0.0617326	0.27926	0.0610404	3.27521	1.29204	5.84481	0.903367	2.5696	4.55277	0.00468227	0.214416	2.33711e-05	0.379528	0.0203921	0.000314086	0.135763	-1.84741	2.70536	-1.31656	POTENCE_BY_Curdlan1_UP	NONE	NONE	NONE	POTENCE_BY_Curdlan1_UP	NONE	NONE	NONE	NONE
1420611_at	1420611_at	Prkacb	-0.257492	-0.0428865	-0.371665	-0.0712859	-5.09844	-0.849166	-7.35909	-0.99807	-2.26065	-6.50992	0.000102379	0.408125	1.46627e-06	0.332876	0.0378409	6.66509e-06	2.12839	-2.12088	4.38904	-1.10207	POTENCE_BY_Curdlan1_DOWN	NONE	NONE	NONE	POTENCE_BY_Curdlan1_DOWN	NONE	NONE	NONE	NONE
1415746_at	1415746_at	Cic	-0.142911	-0.0411721	-0.25561	-0.0715264	-3.02987	-0.872893	-5.41921	-1.07228	-2.38933	-4.54631	0.00785864	0.395437	5.37993e-05	0.29926	0.0293295	0.000318333	-0.150288	-2.30727	2.23904	-1.17643	POTENCE_BY_Curdlan1_DOWN	NONE	NONE	NONE	POTENCE_BY_Curdlan1_DOWN	NONE	NONE	NONE	NONE
1434900_at	1434900_at	Mkl1	-0.467181	-0.0384189	-0.58298	-0.0773804	-8.76094	-0.720461	-10.9325	-1.02608	-2.17156	-10.212	1.48135e-07	0.481477	6.65897e-09	0.319886	0.0450245	1.76472e-08	5.94802	-2.09245	8.11958	-0.962951	POTENCE_BY_Curdlan1_DOWN	NONE	NONE	NONE	POTENCE_BY_Curdlan1_DOWN	NONE	NONE	NONE	NONE
1419583_at	1419583_at	Cbx4	-0.302173	-0.0357265	-0.417978	-0.0800788	-5.76738	-0.68189	-7.97768	-1.08075	-2.2103	-7.29579	2.71513e-05	0.504912	5.17056e-07	0.295587	0.0417581	1.63594e-06	2.90443	-2.18106	5.11473	-0.943662	POTENCE_BY_Curdlan1_DOWN	NONE	NONE	NONE	POTENCE_BY_Curdlan1_DOWN	NONE	NONE	NONE	NONE
1460377_a_at	1460377_a_at	Tmem8	-0.210384	-0.0367102	-0.329183	-0.0820885	-4.24238	-0.740257	-6.63795	-1.17048	-2.39557	-5.89769	0.000601602	0.469705	5.27148e-06	0.258688	0.0289666	2.11061e-05	1.21764	-2.28448	3.61321	-0.968333	POTENCE_BY_Curdlan1_DOWN	NONE	NONE	NONE	POTENCE_BY_Curdlan1_DOWN	NONE	NONE	NONE	NONE
1427078_at	1427078_at	Snx19	-0.117343	-0.0564212	-0.256592	-0.0828276	-2.24319	-1.07857	-4.90513	-1.11961	-2.66194	-3.82656	0.0391593	0.296528	0.000151749	0.279156	0.0168852	0.00145058	-0.624279	-1.78889	2.03766	-0.907993	POTENCE_BY_Curdlan1_DOWN	NONE	NONE	NONE	POTENCE_BY_Curdlan1_DOWN	NONE	NONE	NONE	NONE
1454797_at	1454797_at	Tmem55b	-0.13877	-0.0552505	-0.27698	-0.0829591	-2.79577	-1.11312	-5.58025	-1.18183	-2.78448	-4.46713	0.0128119	0.281852	3.91351e-05	0.25428	0.0131153	0.000375483	-0.226242	-1.9089	2.55823	-0.955058	POTENCE_BY_Curdlan1_DOWN	NONE	NONE	NONE	POTENCE_BY_Curdlan1_DOWN	NONE	NONE	NONE	NONE
1440880_at	1440880_at	Mppe1	-0.364133	-0.0315355	-0.478947	-0.0832778	-7.6332	-0.661068	-10.04	-1.23441	-2.40679	-9.37892	9.18212e-07	0.517832	2.24424e-08	0.234603	0.0283239	5.81834e-08	4.4888	-2.48333	6.89559	-0.989011	POTENCE_BY_Curdlan1_DOWN	NONE	NONE	NONE	POTENCE_BY_Curdlan1_DOWN	NONE	NONE	NONE	NONE
1428479_at	1428479_at	Nfatc1	-0.444769	-0.0451276	-0.573246	-0.0833499	-8.50321	-0.862761	-10.9595	-1.12678	-2.45627	-10.0967	2.21654e-07	0.400823	6.42654e-09	0.276201	0.025648	2.07254e-08	5.63547	-2.00498	8.09174	-0.901021	POTENCE_BY_Curdlan1_DOWN	NONE	NONE	NONE	POTENCE_BY_Curdlan1_DOWN	NONE	NONE	NONE	NONE
1434139_at	1434139_at	Parp11	-0.130491	-0.0295854	-0.248589	-0.0885128	-2.46596	-0.559092	-4.69773	-1.18276	-2.23177	-4.13863	0.0251525	0.583723	0.000232508	0.253921	0.0400444	0.000748723	-0.368671	-2.27554	1.86309	-0.821627	POTENCE_BY_Curdlan1_DOWN	NONE	NONE	NONE	POTENCE_BY_Curdlan1_DOWN	NONE	NONE	NONE	NONE
1423895_a_at	1423895_a_at	Celf2	-0.130225	-0.00789381	-0.227204	-0.0890843	-2.94053	-0.178245	-5.13033	-1.42238	-2.1898	-4.95208	0.00947732	0.860734	9.59818e-05	0.173827	0.0434586	0.000137862	-0.446517	-3.2088	1.74328	-0.972623	POTENCE_BY_Curdlan1_DOWN	NONE	NONE	NONE	POTENCE_BY_Curdlan1_DOWN	NONE	NONE	NONE	NONE
1417288_at	1417288_at	Plekha2	-0.217977	-0.0346659	-0.343455	-0.0908123	-4.13008	-0.656826	-6.50756	-1.21668	-2.37748	-5.85073	0.000762372	0.520487	6.69415e-06	0.241101	0.0300312	2.31053e-05	1.28798	-2.18527	3.66546	-0.792984	POTENCE_BY_Curdlan1_DOWN	NONE	NONE	NONE	POTENCE_BY_Curdlan1_DOWN	NONE	NONE	NONE	NONE
1439069_a_at	1439069_a_at	Pisd-ps3	-0.188098	-0.0513265	-0.330306	-0.0908815	-3.51969	-0.960424	-6.18069	-1.20249	-2.661	-5.22027	0.00278603	0.350915	1.23099e-05	0.246403	0.0169177	8.00653e-05	0.712883	-1.84638	3.37389	-0.782221	POTENCE_BY_Curdlan1_DOWN	NONE	NONE	NONE	POTENCE_BY_Curdlan1_DOWN	NONE	NONE	NONE	NONE
1428342_at	1428342_at	Rcor3	-0.330309	-0.0319769	-0.457646	-0.0953599	-6.27798	-0.607765	-8.6982	-1.28159	-2.42021	-8.09043	1.02529e-05	0.551743	1.63285e-07	0.21797	0.027573	4.29881e-07	3.42703	-2.24319	5.84724	-0.734338	POTENCE_BY_Curdlan1_DOWN	NONE	NONE	NONE	POTENCE_BY_Curdlan1_DOWN	NONE	NONE	NONE	NONE
1427007_at	1427007_at	Sash3	-0.221215	-0.0329325	-0.352476	-0.0983286	-4.49473	-0.669136	-7.16175	-1.41271	-2.66701	-6.49261	0.000354461	0.512804	2.06656e-06	0.176606	0.0167103	6.88106e-06	1.44697	-2.37862	4.11399	-0.742377	POTENCE_BY_Curdlan1_DOWN	NONE	NONE	NONE	POTENCE_BY_Curdlan1_DOWN	NONE	NONE	NONE	NONE
1428340_s_at	1428340_s_at	Atp13a2	-0.448423	-0.0334467	-0.583239	-0.101369	-9.07877	-0.677162	-11.8083	-1.45121	-2.72948	-11.1311	9.11039e-08	0.50783	2.1733e-09	0.165752	0.0146944	5.13469e-09	6.04187	-2.35974	8.77135	-0.696204	POTENCE_BY_Curdlan1_DOWN	NONE	NONE	NONE	POTENCE_BY_Curdlan1_DOWN	NONE	NONE	NONE	NONE
1421772_a_at	1421772_a_at	Cox7a2l	-0.327807	0.00100543	-0.428214	-0.101413	-7.01324	0.0215107	-9.16139	-1.53418	-2.14815	-9.1829	2.68477e-06	0.9831	8.04435e-08	0.144223	0.0471103	7.78888e-08	3.80407	-3.18765	5.95223	-0.735038	POTENCE_BY_Curdlan1_DOWN	NONE	NONE	NONE	POTENCE_BY_Curdlan1_DOWN	NONE	NONE	NONE	NONE
1452242_at	1452242_at	Cep55	-0.178811	-0.0216339	-0.302795	-0.102351	-3.08964	-0.373808	-5.23194	-1.25051	-2.1423	-4.85813	0.00693027	0.71338	7.82094e-05	0.22882	0.0476456	0.000167089	0.49782	-2.21801	2.64012	-0.582179	POTENCE_BY_Curdlan1_DOWN	NONE	NONE	NONE	POTENCE_BY_Curdlan1_DOWN	NONE	NONE	NONE	NONE
1456131_x_at	1456131_x_at	Dag1	-0.285089	-0.0168258	-0.404394	-0.102479	-5.76798	-0.340422	-8.18178	-1.4661	-2.4138	-7.84135	2.71198e-05	0.7379	3.70591e-07	0.161705	0.0279296	6.47802e-07	2.73315	-2.69441	5.14694	-0.679852	POTENCE_BY_Curdlan1_DOWN	NONE	NONE	NONE	POTENCE_BY_Curdlan1_DOWN	NONE	NONE	NONE	NONE
1452689_at	1452689_at	Zfp512	-0.130789	-0.00734802	-0.246512	-0.108375	-2.56757	-0.144252	-4.83937	-1.5044	-2.2718	-4.69512	0.0204763	0.887075	0.000173648	0.151664	0.0370209	0.000233764	-0.377141	-2.80046	1.89466	-0.577822	POTENCE_BY_Curdlan1_DOWN	NONE	NONE	NONE	POTENCE_BY_Curdlan1_DOWN	NONE	NONE	NONE	NONE
1424850_at	1424850_at	Map3k1	-0.289925	-0.0251724	-0.430356	-0.115259	-4.65583	-0.404238	-6.91098	-1.30879	-2.25515	-6.50674	0.00025357	0.691308	3.2205e-06	0.208813	0.0382518	6.70424e-06	2.24702	-2.00458	4.50216	-0.394497	POTENCE_BY_Curdlan1_DOWN	NONE	NONE	NONE	POTENCE_BY_Curdlan1_DOWN	NONE	NONE	NONE	NONE
1451153_a_at	1451153_a_at	Cyhr1	-0.259683	-0.0281501	-0.406017	-0.118184	-3.86661	-0.419147	-6.04548	-1.24431	-2.17887	-5.62633	0.00133227	0.680597	1.59054e-05	0.231034	0.0443906	3.57507e-05	1.63315	-1.81431	3.81202	-0.33498	POTENCE_BY_Curdlan1_DOWN	NONE	NONE	NONE	POTENCE_BY_Curdlan1_DOWN	NONE	NONE	NONE	NONE
1434714_at	1434714_at	Ero1lb	-0.182653	0.000187202	-0.301529	-0.119063	-3.40939	0.00349429	-5.62831	-1.57148	-2.21892	-5.6318	0.0035222	0.997255	3.56123e-05	0.135336	0.041062	3.53693e-05	0.609502	-2.79639	2.82842	-0.408334	POTENCE_BY_Curdlan1_DOWN	NONE	NONE	NONE	POTENCE_BY_Curdlan1_DOWN	NONE	NONE	NONE	NONE
1438199_at	1438199_at	Smim19	-0.221043	-0.0304603	-0.371902	-0.120398	-4.31547	-0.594683	-7.26071	-1.66209	-2.94524	-6.66603	0.000515884	0.560246	1.7387e-06	0.11566	0.00938451	5.0086e-06	1.38699	-2.3338	4.33223	-0.408655	POTENCE_BY_Curdlan1_DOWN	NONE	NONE	NONE	POTENCE_BY_Curdlan1_DOWN	NONE	NONE	NONE	NONE
1424412_at	1424412_at	Ogfrl1	-0.255383	0.00525646	-0.379363	-0.129237	-4.76258	0.0980263	-7.07465	-1.7042	-2.31207	-7.17268	0.000203371	0.92311	2.40851e-06	0.107387	0.0341949	2.02738e-06	1.96527	-2.69928	4.27734	-0.2738	POTENCE_BY_Curdlan1_DOWN	NONE	NONE	NONE	POTENCE_BY_Curdlan1_DOWN	NONE	NONE	NONE	NONE
1452694_at	1452694_at	Ip6k1	-0.277391	0.000366188	-0.407688	-0.130664	-4.6049	0.006079	-6.76794	-1.5338	-2.16304	-6.77401	0.000281824	0.995224	4.16382e-06	0.144317	0.0457739	4.11837e-06	2.11479	-2.48403	4.27782	-0.22698	POTENCE_BY_Curdlan1_DOWN	NONE	NONE	NONE	POTENCE_BY_Curdlan1_DOWN	NONE	NONE	NONE	NONE
1415856_at	1415856_at	Emb	-0.314864	0.0192829	-0.427318	-0.131737	-5.95358	0.36461	-8.07992	-1.76136	-2.12633	-8.44453	1.89579e-05	0.720104	4.37318e-07	0.0969778	0.0491344	2.43229e-07	3.11732	-2.47166	5.24365	-0.244179	POTENCE_BY_Curdlan1_DOWN	NONE	NONE	NONE	POTENCE_BY_Curdlan1_DOWN	NONE	NONE	NONE	NONE
1452928_at	1452928_at	Abi3	-0.37587	-0.0261432	-0.535894	-0.13388	-7.381	-0.513376	-10.5234	-1.859	-3.14239	-10.01	1.41191e-06	0.614597	1.15095e-08	0.0812333	0.00620074	2.34094e-08	4.43543	-2.43219	7.57783	-0.223831	POTENCE_BY_Curdlan1_DOWN	NONE	NONE	NONE	POTENCE_BY_Curdlan1_DOWN	NONE	NONE	NONE	NONE
1448940_at	1448940_at	Trim21	-0.232488	-0.0237253	-0.395636	-0.139423	-3.43873	-0.350921	-5.85186	-1.4582	-2.41313	-5.50094	0.0033093	0.730156	2.30551e-05	0.163842	0.0279671	4.57566e-05	1.22008	-1.86773	3.63321	-0.110624	POTENCE_BY_Curdlan1_DOWN	NONE	NONE	NONE	POTENCE_BY_Curdlan1_DOWN	NONE	NONE	NONE	NONE
1448629_at	1448629_at	Hps4	-0.242455	-0.0291802	-0.41616	-0.144525	-4.15247	-0.499762	-7.12747	-1.75026	-2.975	-6.62771	0.000727163	0.623942	2.19464e-06	0.0989281	0.00881756	5.37082e-06	1.58346	-2.06925	4.55846	-0.0663092	POTENCE_BY_Curdlan1_DOWN	NONE	NONE	NONE	POTENCE_BY_Curdlan1_DOWN	NONE	NONE	NONE	NONE
1419637_s_at	1419637_s_at	4833420G17Rik	-0.247706	-0.0103662	-0.403483	-0.145411	-5.35169	-0.223961	-8.71725	-2.22145	-3.36556	-8.49329	6.15381e-05	0.825579	1.5852e-07	0.0408598	0.00386573	2.25156e-07	2.11093	-3.01679	5.4765	-0.0701095	POTENCE_BY_Curdlan1_DOWN	NONE	NONE	NONE	POTENCE_BY_Curdlan1_DOWN	NONE	NONE	NONE	NONE
1420630_at	1420630_at	8430419L09Rik	-0.270635	0.00402924	-0.415904	-0.149298	-4.08212	0.0607751	-6.27328	-1.59236	-2.19116	-6.33406	0.000843706	0.95228	1.03436e-05	0.130567	0.0433433	9.23281e-06	1.81959	-2.20175	4.01076	-0.0074866	POTENCE_BY_Curdlan1_DOWN	NONE	NONE	NONE	POTENCE_BY_Curdlan1_DOWN	NONE	NONE	NONE	NONE
1429503_at	1429503_at	Fam69a	-0.452525	-0.0220833	-0.63103	-0.156422	-6.56107	-0.320181	-9.14919	-1.60368	-2.58812	-8.82901	6.06721e-06	0.752911	8.19315e-08	0.128042	0.0196371	1.33355e-07	4.38625	-1.85464	6.97437	0.0658448	POTENCE_BY_Curdlan1_DOWN	NONE	NONE	NONE	POTENCE_BY_Curdlan1_DOWN	NONE	NONE	NONE	NONE
1433436_s_at	1433436_s_at	Thtpa	-0.162574	-0.0143253	-0.335304	-0.158404	-2.54575	-0.224321	-5.25053	-1.75395	-2.70478	-5.02621	0.0214048	0.825304	7.53427e-05	0.0982759	0.0154619	0.000118537	0.196897	-2.12453	2.90168	0.0930586	POTENCE_BY_Curdlan1_DOWN	NONE	NONE	NONE	POTENCE_BY_Curdlan1_DOWN	NONE	NONE	NONE	NONE
1429028_at	1429028_at	Dock11	-0.135982	0.0526256	-0.245765	-0.162408	-2.9424	1.13872	-5.31788	-2.48491	-2.37548	-6.45659	0.00944046	0.271331	6.58359e-05	0.0242097	0.0301509	7.35407e-06	-0.303313	-2.10699	2.07217	0.189851	POTENCE_BY_Curdlan1_DOWN	NONE	NONE	NONE	POTENCE_BY_Curdlan1_DOWN	NONE	NONE	NONE	NONE
1435005_at	1435005_at	Cenpe	-0.161166	0.0227034	-0.3013	-0.162837	-2.46594	0.347376	-4.61007	-1.76177	-2.14414	-4.95745	0.0251537	0.732767	0.000278812	0.0969076	0.0474769	0.00013636	0.170842	-1.94772	2.31498	0.13889	POTENCE_BY_Curdlan1_DOWN	NONE	NONE	NONE	POTENCE_BY_Curdlan1_DOWN	NONE	NONE	NONE	NONE
1428723_at	1428723_at	2310047M10Rik	-0.138509	-0.00318838	-0.30467	-0.162973	-2.57848	-0.0593549	-5.67174	-2.1453	-3.09326	-5.61239	0.0200267	0.953393	3.27108e-05	0.0473709	0.00687757	3.67417e-05	-0.21392	-2.73304	2.87934	0.170772	POTENCE_BY_Curdlan1_DOWN	NONE	NONE	NONE	POTENCE_BY_Curdlan1_DOWN	NONE	NONE	NONE	NONE
1418045_at	1418045_at	Inpp1	-0.261613	0.0114466	-0.413331	-0.163165	-4.1091	0.179789	-6.49209	-1.81216	-2.383	-6.67188	0.000796933	0.859541	6.8876e-06	0.0884794	0.0297025	4.95553e-06	1.75308	-2.17622	4.13608	0.146211	POTENCE_BY_Curdlan1_DOWN	NONE	NONE	NONE	POTENCE_BY_Curdlan1_DOWN	NONE	NONE	NONE	NONE
1424059_at	1424059_at	Suv420h2	-0.317443	-0.0170903	-0.497812	-0.163279	-4.49224	-0.241851	-7.0447	-1.63385	-2.55246	-6.80285	0.00035631	0.811921	2.53932e-06	0.121512	0.021115	3.90973e-06	2.36954	-1.88085	4.922	0.132876	POTENCE_BY_Curdlan1_DOWN	NONE	NONE	NONE	POTENCE_BY_Curdlan1_DOWN	NONE	NONE	NONE	NONE
1428431_at	1428431_at	Zcchc24	-0.21172	0.031109	-0.345493	-0.164882	-4.03466	0.592831	-6.58391	-2.22179	-2.54925	-7.17674	0.00093285	0.561455	5.81853e-06	0.0408328	0.0212532	2.01301e-06	1.17617	-2.26566	3.72542	0.200532	POTENCE_BY_Curdlan1_DOWN	NONE	NONE	NONE	POTENCE_BY_Curdlan1_DOWN	NONE	NONE	NONE	NONE
1450816_at	1450816_at	Polg2	-0.136326	0.0242172	-0.294759	-0.18265	-2.22118	0.394576	-4.80256	-2.10431	-2.58137	-5.19713	0.0408811	0.698286	0.000187298	0.0512578	0.019909	8.38807e-05	-0.222796	-2.0494	2.35858	0.37616	POTENCE_BY_Curdlan1_DOWN	NONE	NONE	NONE	POTENCE_BY_Curdlan1_DOWN	NONE	NONE	NONE	NONE
1424852_at	1424852_at	Mef2c	-0.131043	0.0159872	-0.300058	-0.185002	-2.46053	0.300183	-5.63403	-2.45626	-3.17349	-5.93421	0.0254288	0.767843	3.52157e-05	0.0256483	0.00580664	1.96756e-05	-0.355938	-2.51629	2.81756	0.464716	POTENCE_BY_Curdlan1_DOWN	NONE	NONE	NONE	POTENCE_BY_Curdlan1_DOWN	NONE	NONE	NONE	NONE
1424163_at	1424163_at	Rmnd5b	-0.17043	0.00775201	-0.355615	-0.192937	-2.80034	0.127374	-5.84313	-2.24165	-3.04279	-5.97051	0.0126911	0.900207	2.34468e-05	0.0392777	0.00764821	1.83532e-05	0.335685	-2.33728	3.37848	0.498869	POTENCE_BY_Curdlan1_DOWN	NONE	NONE	NONE	POTENCE_BY_Curdlan1_DOWN	NONE	NONE	NONE	NONE
1448165_at	1448165_at	Casp2	-0.256505	0.0413054	-0.409604	-0.194405	-4.26434	0.686694	-6.80959	-2.28533	-2.54525	-7.49628	0.000574431	0.501958	3.8626e-06	0.0360482	0.0214267	1.15861e-06	1.77062	-1.80703	4.31587	0.522002	POTENCE_BY_Curdlan1_DOWN	NONE	NONE	NONE	POTENCE_BY_Curdlan1_DOWN	NONE	NONE	NONE	NONE
1425742_a_at	1425742_a_at	Tsc22d1	-0.297411	0.0149628	-0.482786	-0.200338	-5.36822	0.270076	-8.71423	-2.55695	-3.346	-8.9843	5.95424e-05	0.790502	1.59266e-07	0.0209232	0.00402959	1.05137e-07	2.66074	-2.4374	6.00675	0.642478	POTENCE_BY_Curdlan1_DOWN	NONE	NONE	NONE	POTENCE_BY_Curdlan1_DOWN	NONE	NONE	NONE	NONE
1439884_at	1439884_at	Nudt16	-0.234898	0.0183242	-0.423595	-0.207022	-3.85922	0.301055	-6.9594	-2.40504	-3.10018	-7.26045	0.00135333	0.76719	2.95414e-06	0.0284235	0.00677809	1.73948e-06	1.39482	-2.16335	4.495	0.662438	POTENCE_BY_Curdlan1_DOWN	NONE	NONE	NONE	POTENCE_BY_Curdlan1_DOWN	NONE	NONE	NONE	NONE
1428520_at	1428520_at	Rbfa	-0.150086	-0.0212125	-0.382095	-0.210796	-2.30529	-0.32582	-5.86889	-2.28946	-3.5636	-5.54307	0.0346563	0.748719	2.23098e-05	0.035756	0.00253759	4.21061e-05	0.00132466	-1.97815	3.56493	0.660308	POTENCE_BY_Curdlan1_DOWN	NONE	NONE	NONE	POTENCE_BY_Curdlan1_DOWN	NONE	NONE	NONE	NONE
1436830_at	1436830_at	Marveld1	-0.379364	0.00656773	-0.602407	-0.229611	-4.81131	0.0832959	-7.64007	-2.05914	-2.82876	-7.72337	0.000183956	0.934634	9.07607e-07	0.0558791	0.0119641	7.88882e-07	2.90892	-1.81909	5.73769	0.713945	POTENCE_BY_Curdlan1_DOWN	NONE	NONE	NONE	POTENCE_BY_Curdlan1_DOWN	NONE	NONE	NONE	NONE
1438847_at	1438847_at	Mxd3	-0.157616	0.0280634	-0.389671	-0.260118	-2.82175	0.502411	-6.97616	-3.29287	-4.15441	-7.47857	0.0121397	0.622118	2.86738e-06	0.00451028	0.000724194	1.1942e-06	0.136346	-2.18299	4.29076	1.394	POTENCE_BY_Curdlan1_DOWN	NONE	NONE	NONE	POTENCE_BY_Curdlan1_DOWN	NONE	NONE	NONE	NONE
1429088_at	1429088_at	Lbh	-0.334313	0.0213156	-0.599634	-0.286636	-5.53048	0.35262	-9.91962	-3.35293	-4.38914	-10.2722	4.31647e-05	0.728905	2.66008e-08	0.00397077	0.000442017	1.62351e-08	3.04906	-2.1288	7.4382	1.5983	POTENCE_BY_Curdlan1_DOWN	NONE	NONE	NONE	POTENCE_BY_Curdlan1_DOWN	NONE	NONE	NONE	NONE
1434450_s_at	1434450_s_at	Adrbk2	-0.0526581	0.230604	0.254012	0.0760665	-1.01143	4.42934	4.87895	1.03312	5.89039	0.449618	0.326632	0.000406349	0.000160106	0.316679	2.14048e-05	0.658925	-1.8697	1.5482	1.99782	-1.00415	REDUN_OF_GMCSF_UP	NONE	REDUN_OF_GMCSF_UP	NONE	NONE	NONE	NONE	NONE	NONE
1417822_at	1417822_at	D17H6S56E-5	-0.0332905	0.480905	0.509481	0.0618666	-0.564757	8.15832	8.6431	0.742134	9.20785	0.484779	0.579952	3.8495e-07	1.77932e-07	0.468598	7.50318e-08	0.634303	-1.97992	5.61364	6.09842	-1.05722	REDUN_OF_GMCSF_UP	NONE	REDUN_OF_GMCSF_UP	NONE	NONE	NONE	NONE	NONE	NONE
1435056_x_at	1435056_x_at	Pofut2	0.0113976	0.133299	0.165221	0.0205246	0.182716	2.13693	2.64868	0.232661	2.46596	0.511749	0.857281	0.0481418	0.0173507	0.818929	0.0251524	0.61571	-2.22195	-0.267738	0.244011	-1.4677	REDUN_OF_GMCSF_UP	NONE	REDUN_OF_GMCSF_UP	NONE	NONE	NONE	NONE	NONE	NONE
1417624_at	1417624_at	Nab1	-0.00759726	0.126488	0.139214	0.020323	-0.153923	2.56269	2.82052	0.291152	2.97444	0.257828	0.879566	0.0206806	0.0121707	0.774618	0.00882788	0.799776	-2.88513	-0.476361	-0.218533	-1.85778	REDUN_OF_GMCSF_UP	NONE	REDUN_OF_GMCSF_UP	NONE	NONE	NONE	NONE	NONE	NONE
1416401_at	1416401_at	Cd82	-0.0194587	0.269575	0.267573	0.0174571	-0.341529	4.73143	4.6963	0.216656	5.03783	-0.0351312	0.737082	0.000216867	0.000233194	0.831173	0.000115771	0.972403	-2.29119	2.09871	2.06358	-1.64496	REDUN_OF_GMCSF_UP	NONE	REDUN_OF_GMCSF_UP	NONE	NONE	NONE	NONE	NONE	NONE
1451645_at	1451645_at	Fbrs	0.00682245	0.186217	0.209133	0.0160938	0.149356	4.07663	4.5783	0.24913	4.42895	0.501679	0.883111	0.000853569	0.000297835	0.806382	0.000406678	0.622622	-3.13442	0.792851	1.29453	-2.07285	REDUN_OF_GMCSF_UP	NONE	REDUN_OF_GMCSF_UP	NONE	NONE	NONE	NONE	NONE	NONE
1416534_at	1416534_at	Dpf2	0.00574234	0.112324	0.128569	0.010502	0.117951	2.3072	2.64087	0.152534	2.52292	0.333667	0.907552	0.0345259	0.0176307	0.880643	0.0224194	0.742898	-2.96313	-0.773881	-0.440214	-2.02612	REDUN_OF_GMCSF_UP	NONE	REDUN_OF_GMCSF_UP	NONE	NONE	NONE	NONE	NONE	NONE
1444009_at	1444009_at	Rassf4	-0.000775678	0.367909	0.373276	0.00614345	-0.00967575	4.58926	4.65622	0.0541877	4.6659	0.0669572	0.992398	0.000291129	0.000253366	0.957446	0.000248339	0.947433	-1.86141	2.71817	2.78513	-1.26887	REDUN_OF_GMCSF_UP	NONE	REDUN_OF_GMCSF_UP	NONE	NONE	NONE	NONE	NONE	NONE
1432936_at	1432936_at	5330433J24Rik	0.0358994	0.138159	0.173394	-0.000663995	0.577906	2.22407	2.79129	-0.00755823	2.21338	0.567217	0.571249	0.0406513	0.0129316	0.994061	0.0415083	0.578319	-1.83678	-0.190619	0.376599	-1.69988	REDUN_OF_GMCSF_UP	NONE	REDUN_OF_GMCSF_UP	NONE	NONE	NONE	NONE	NONE	NONE
1422045_a_at	1422045_a_at	Ptpn12	0.0472558	0.133916	0.179495	-0.00167653	0.857513	2.43007	3.25716	-0.021512	2.39964	0.82709	0.403632	0.0270338	0.00486481	0.983099	0.0287315	0.420166	-1.86441	-0.291861	0.535229	-1.90318	REDUN_OF_GMCSF_UP	NONE	REDUN_OF_GMCSF_UP	NONE	NONE	NONE	NONE	NONE	NONE
1430612_at	1430612_at	1810033B17Rik	0.0208125	0.225627	0.238941	-0.00749834	0.29244	3.17033	3.35741	-0.0745012	3.06497	0.187079	0.773651	0.00584562	0.00393325	0.941521	0.00729972	0.853914	-1.81524	1.06265	1.24973	-1.41585	REDUN_OF_GMCSF_UP	NONE	REDUN_OF_GMCSF_UP	NONE	NONE	NONE	NONE	NONE	NONE
1449079_s_at	1449079_s_at	St3gal6	0.00599108	0.205	0.201026	-0.0099649	0.0748919	2.56262	2.51294	-0.0880821	2.43805	-0.049675	0.941215	0.0206836	0.0228766	0.930888	0.0266041	0.960987	-1.80019	0.687534	0.637859	-1.2378	REDUN_OF_GMCSF_UP	NONE	REDUN_OF_GMCSF_UP	NONE	NONE	NONE	NONE	NONE	NONE
1438289_a_at	1438289_a_at	Sumo1	0.0353019	0.162337	0.177828	-0.0198101	0.630981	2.90158	3.17848	-0.250375	2.5475	0.276897	0.536827	0.0102808	0.00574581	0.805435	0.0213291	0.78535	-2.0501	0.220501	0.497398	-1.64544	REDUN_OF_GMCSF_UP	NONE	REDUN_OF_GMCSF_UP	NONE	NONE	NONE	NONE	NONE	NONE
1455146_at	1455146_at	Strbp	0.0159246	0.136142	0.128316	-0.0237501	0.279807	2.39211	2.25461	-0.295081	1.97481	-0.1375	0.783156	0.029167	0.0382919	0.771669	0.0655321	0.892325	-2.3558	-0.243497	-0.380997	-1.56858	REDUN_OF_GMCSF_UP	NONE	REDUN_OF_GMCSF_UP	NONE	NONE	NONE	NONE	NONE	NONE
1416249_at	1416249_at	Nadk	0.0248038	0.119851	0.116875	-0.0277791	0.510643	2.46741	2.40615	-0.404392	1.89551	-0.0612535	0.616468	0.0250793	0.02836	0.691197	0.0759544	0.951904	-2.57746	-0.620692	-0.681946	-1.77922	REDUN_OF_GMCSF_UP	NONE	REDUN_OF_GMCSF_UP	NONE	NONE	NONE	NONE	NONE	NONE
1420486_at	1420486_at	Nol7	0.0568908	0.11484	0.133106	-0.0386245	1.09624	2.21286	2.56483	-0.526272	1.4686	0.351975	0.288957	0.0415505	0.0205907	0.605809	0.161033	0.72938	-1.79413	-0.677507	-0.325532	-1.51753	REDUN_OF_GMCSF_UP	NONE	REDUN_OF_GMCSF_UP	NONE	NONE	NONE	NONE	NONE	NONE
1423306_at	1423306_at	Smim3	0.0467993	0.116468	0.118743	-0.0445243	0.950271	2.36491	2.41111	-0.639279	1.46084	0.0461939	0.355895	0.0307921	0.0280803	0.53155	0.163125	0.963719	-2.09552	-0.680875	-0.634681	-1.51442	REDUN_OF_GMCSF_UP	NONE	REDUN_OF_GMCSF_UP	NONE	NONE	NONE	NONE	NONE	NONE
1429863_at	1429863_at	Lonrf3	-0.0365217	-0.252762	-0.225267	0.064017	-0.600013	-4.15261	-3.7009	0.743686	-3.10088	0.451718	0.556773	0.000726945	0.00189485	0.467684	0.00676802	0.657443	-1.86433	1.68827	1.23656	-0.998866	REDUN_OF_GMCSF_DOWN	NONE	REDUN_OF_GMCSF_DOWN	NONE	NONE	NONE	NONE	NONE	NONE
1427040_at	1427040_at	Mdfic	-0.0513811	-0.161078	-0.167796	0.0446633	-1.02677	-3.2189	-3.35315	0.631113	-2.32637	-0.134244	0.31957	0.00527511	0.00396897	0.536743	0.0332408	0.894858	-1.97075	0.221382	0.355625	-1.48845	REDUN_OF_GMCSF_DOWN	NONE	REDUN_OF_GMCSF_DOWN	NONE	NONE	NONE	NONE	NONE	NONE
1421208_at	1421208_at	Ikbkg	-0.0115341	-0.161274	-0.137405	0.035403	-0.188535	-2.63616	-2.24601	0.409198	-2.05747	0.390159	0.852792	0.0178013	0.0389436	0.687737	0.0560566	0.701486	-2.26335	0.184282	-0.205877	-1.32454	REDUN_OF_GMCSF_DOWN	NONE	REDUN_OF_GMCSF_DOWN	NONE	NONE	NONE	NONE	NONE	NONE
1415964_at	1415964_at	Scd1	-0.0274384	-0.148187	-0.143071	0.0325543	-0.502425	-2.71345	-2.61978	0.421507	-2.11735	0.093677	0.622109	0.0151882	0.0184082	0.678907	0.0499907	0.926511	-2.24422	-0.033193	-0.12687	-1.52066	REDUN_OF_GMCSF_DOWN	NONE	REDUN_OF_GMCSF_DOWN	NONE	NONE	NONE	NONE	NONE	NONE
1448835_at	1448835_at	E2f6	-0.0118384	-0.120051	-0.105718	0.0261718	-0.245602	-2.49059	-2.19323	0.383934	-1.94763	0.297363	0.809065	0.0239337	0.0431694	0.706004	0.0689497	0.769957	-2.86632	-0.621328	-0.918691	-1.81653	REDUN_OF_GMCSF_DOWN	NONE	REDUN_OF_GMCSF_DOWN	NONE	NONE	NONE	NONE	NONE	NONE
1449110_at	1449110_at	Rhob	-0.0527122	-0.149476	-0.177334	0.0248547	-1.09926	-3.11717	-3.69811	0.366507	-2.59885	-0.58094	0.287674	0.00653957	0.0019061	0.718715	0.0192119	0.569251	-2.02884	-0.0109233	0.570017	-1.84539	REDUN_OF_GMCSF_DOWN	NONE	REDUN_OF_GMCSF_DOWN	NONE	NONE	NONE	NONE	NONE	NONE
1421733_a_at	1421733_a_at	Tpst1	-0.0138723	-0.15021	-0.143121	0.0209618	-0.245689	-2.66033	-2.53477	0.262512	-2.28908	0.125559	0.808999	0.016941	0.021887	0.796225	0.0357824	0.901621	-2.41092	0.00371929	-0.12184	-1.616	REDUN_OF_GMCSF_DOWN	NONE	REDUN_OF_GMCSF_DOWN	NONE	NONE	NONE	NONE	NONE	NONE
1435485_at	1435485_at	Emc1	-0.0346343	-0.148604	-0.163089	0.0201502	-0.581153	-2.49354	-2.73658	0.239083	-2.15542	-0.243039	0.569111	0.023792	0.0144809	0.814031	0.0464532	0.811016	-1.9358	-0.0234168	0.219623	-1.54067	REDUN_OF_GMCSF_DOWN	NONE	REDUN_OF_GMCSF_DOWN	NONE	NONE	NONE	NONE	NONE	NONE
1415984_at	1415984_at	Acadm	-0.0420606	-0.118402	-0.148669	0.0117937	-0.843828	-2.37541	-2.98263	0.167308	-2.1388	-0.607219	0.411016	0.0301552	0.00867771	0.869192	0.0479683	0.552096	-2.1655	-0.633922	-0.0267029	-1.96061	REDUN_OF_GMCSF_DOWN	NONE	REDUN_OF_GMCSF_DOWN	NONE	NONE	NONE	NONE	NONE	NONE
1454667_at	1454667_at	Snx8	0.0207962	-0.187374	-0.156969	0.00960976	0.316836	-2.85471	-2.39146	0.103526	-2.7083	0.463244	0.755402	0.0113358	0.0292049	0.918813	0.0153503	0.649333	-1.96846	0.569412	0.106167	-1.51242	REDUN_OF_GMCSF_DOWN	NONE	REDUN_OF_GMCSF_DOWN	NONE	NONE	NONE	NONE	NONE	NONE
1428095_a_at	1428095_a_at	C2cd2l	-0.0127744	-0.134937	-0.14278	0.00493231	-0.201403	-2.12744	-2.25108	0.054987	-2.04967	-0.12364	0.842883	0.0490302	0.0385584	0.956819	0.056894	0.903117	-2.16351	-0.237478	-0.113838	-1.61726	REDUN_OF_GMCSF_DOWN	NONE	REDUN_OF_GMCSF_DOWN	NONE	NONE	NONE	NONE	NONE	NONE
1449852_a_at	1449852_a_at	Ehd4	0.0237759	-0.233187	-0.22283	-0.0134183	0.474715	-4.65588	-4.44908	-0.189443	-4.92379	0.206802	0.641307	0.000253545	0.000389918	0.852091	0.000146065	0.838733	-2.52022	1.66094	1.45414	-1.9283	REDUN_OF_GMCSF_DOWN	NONE	REDUN_OF_GMCSF_DOWN	NONE	NONE	NONE	NONE	NONE	NONE
1429192_at	1429192_at	Ski	0.0385299	-0.143762	-0.157162	-0.0519307	0.726194	-2.70956	-2.96213	-0.692092	-3.68832	-0.252571	0.47805	0.0153106	0.00905857	0.49865	0.00194622	0.803767	-2.10094	-0.117576	0.134995	-1.30699	REDUN_OF_GMCSF_DOWN	NONE	REDUN_OF_GMCSF_DOWN	NONE	NONE	NONE	NONE	NONE	NONE
1452157_at	1452157_at	Eprs	0.214031	-0.0566332	0.260613	0.103216	4.57595	-1.21081	5.57188	1.5604	0.995931	6.78269	0.000299297	0.243285	3.97844e-05	0.137927	0.333883	4.0544e-06	1.36897	-1.99617	2.3649	-0.707276	REDUN_OF_Curdlan1_UP	REDUN_OF_Curdlan1_UP	NONE	NONE	NONE	NONE	NONE	NONE	NONE
1428666_at	1428666_at	Nars	0.150236	-0.0637648	0.182414	0.095943	3.16297	-1.34246	3.84042	1.4283	0.677457	5.18288	0.00593722	0.197902	0.00140847	0.172145	0.507647	8.63233e-05	0.00497197	-1.81554	0.682429	-0.804743	REDUN_OF_Curdlan1_UP	REDUN_OF_Curdlan1_UP	NONE	NONE	NONE	NONE	NONE	NONE	NONE
1453726_s_at	1453726_s_at	Selt	0.114111	-0.052797	0.15243	0.0911167	2.4121	-1.11604	3.22211	1.36192	0.810011	4.33814	0.0280249	0.280639	0.00523948	0.191806	0.429636	0.000491907	-0.75864	-2.0547	0.0513709	-0.880128	REDUN_OF_Curdlan1_UP	REDUN_OF_Curdlan1_UP	NONE	NONE	NONE	NONE	NONE	NONE	NONE
1420846_at	1420846_at	Mrps2	0.219755	-0.0578776	0.252033	0.0901564	4.44342	-1.17028	5.0961	1.28902	0.652675	6.26638	0.000394555	0.258765	0.000102865	0.215438	0.523093	1.04783e-05	1.41043	-1.86271	2.06311	-0.855623	REDUN_OF_Curdlan1_UP	REDUN_OF_Curdlan1_UP	NONE	NONE	NONE	NONE	NONE	NONE	NONE
1452997_at	1452997_at	2610005L07Rik	0.129398	-0.0342318	0.183125	0.0879589	2.51859	-0.666286	3.56433	1.21059	1.04574	4.23061	0.0226168	0.514577	0.00253369	0.243368	0.310988	0.000616697	-0.401004	-2.2533	0.644736	-0.853876	REDUN_OF_Curdlan1_UP	REDUN_OF_Curdlan1_UP	NONE	NONE	NONE	NONE	NONE	NONE	NONE
1449996_a_at	1449996_a_at	Tpm3	0.495283	-0.0426073	0.537784	0.0851082	9.5754	-0.823734	10.3971	1.16348	0.821678	11.2208	4.36208e-08	0.422016	1.36728e-08	0.261434	0.423152	4.57119e-09	6.67542	-2.07624	7.4971	-0.887111	REDUN_OF_Curdlan1_UP	REDUN_OF_Curdlan1_UP	NONE	NONE	NONE	NONE	NONE	NONE	NONE
1450697_at	1450697_at	Slc30a7	0.189825	-0.0558109	0.218839	0.084825	3.80415	-1.11846	4.3856	1.20202	0.581449	5.50406	0.00152133	0.27963	0.000445311	0.24658	0.568916	4.54749e-05	0.798111	-1.88757	1.37956	-0.92357	REDUN_OF_Curdlan1_UP	REDUN_OF_Curdlan1_UP	NONE	NONE	NONE	NONE	NONE	NONE	NONE
1423220_at	1423220_at	Eif4e	0.352316	-0.0207688	0.410403	0.0788557	7.1126	-0.419283	8.28527	1.12568	1.17267	8.70455	2.25277e-06	0.680499	3.13629e-07	0.276652	0.257833	1.61679e-07	4.08438	-2.60894	5.25705	-1.0156	REDUN_OF_Curdlan1_UP	REDUN_OF_Curdlan1_UP	NONE	NONE	NONE	NONE	NONE	NONE	NONE
1423151_at	1423151_at	Dnajb11	0.12022	-0.0623348	0.135352	0.0774667	2.46979	-1.2806	2.78066	1.12534	0.310867	4.06126	0.0249593	0.218311	0.0132195	0.276793	0.759854	0.000881781	-0.611794	-1.80098	-0.300926	-1.05367	REDUN_OF_Curdlan1_UP	REDUN_OF_Curdlan1_UP	NONE	NONE	NONE	NONE	NONE	NONE	NONE
1460193_at	1460193_at	St13	0.132285	-0.0512441	0.156863	0.0758225	2.4173	-0.936408	2.86644	0.979726	0.449134	3.80284	0.0277343	0.362772	0.0110624	0.341583	0.659267	0.00152555	-0.323723	-1.80462	0.125411	-0.958471	REDUN_OF_Curdlan1_UP	REDUN_OF_Curdlan1_UP	NONE	NONE	NONE	NONE	NONE	NONE	NONE
1428876_at	1428876_at	Srp72	0.140072	-0.0563231	0.156653	0.0729048	2.94028	-1.1823	3.28836	1.08213	0.34807	4.47065	0.00948222	0.254099	0.00455364	0.294991	0.732255	0.000372732	-0.208412	-1.9664	0.139659	-1.14433	REDUN_OF_Curdlan1_UP	REDUN_OF_Curdlan1_UP	NONE	NONE	NONE	NONE	NONE	NONE	NONE
1424323_at	1424323_at	Noc2l	0.358657	-0.0339541	0.396738	0.0720349	6.26142	-0.59277	6.92623	0.889245	0.664813	7.519	1.05761e-05	0.561494	3.13398e-06	0.386846	0.515495	1.11455e-06	3.64273	-2.02592	4.30754	-0.962451	REDUN_OF_Curdlan1_UP	REDUN_OF_Curdlan1_UP	NONE	NONE	NONE	NONE	NONE	NONE	NONE
1454955_at	1454955_at	Ipo7	0.165992	-0.013651	0.222949	0.0706079	3.59445	-0.295602	4.82781	1.08114	1.23336	5.12342	0.00237641	0.771278	0.00017782	0.295418	0.234983	9.73326e-05	0.346303	-2.95255	1.57967	-1.21565	REDUN_OF_Curdlan1_UP	REDUN_OF_Curdlan1_UP	NONE	NONE	NONE	NONE	NONE	NONE	NONE
1448262_at	1448262_at	Psmb2	0.132403	-0.0246525	0.177963	0.0702132	2.27683	-0.423931	3.0603	0.853763	0.783473	3.48423	0.0366566	0.677175	0.00737173	0.405646	0.444619	0.00300423	-0.302607	-2.1555	0.480865	-0.970173	REDUN_OF_Curdlan1_UP	REDUN_OF_Curdlan1_UP	NONE	NONE	NONE	NONE	NONE	NONE	NONE
1428645_at	1428645_at	Gnai3	0.172002	-0.00932163	0.230091	0.0674099	3.63914	-0.197222	4.86814	1.00849	1.229	5.06537	0.00216087	0.846099	0.000163692	0.327999	0.236571	0.000109476	0.465515	-2.9764	1.69452	-1.2356	REDUN_OF_Curdlan1_UP	REDUN_OF_Curdlan1_UP	NONE	NONE	NONE	NONE	NONE	NONE	NONE
1419819_s_at	1419819_s_at	Sec63	0.189135	-0.0290993	0.226783	0.0667475	3.21194	-0.494173	3.85129	0.801522	0.639351	4.34547	0.00535336	0.627797	0.00137632	0.434394	0.531505	0.000484404	0.664602	-2.05317	1.30395	-0.99972	REDUN_OF_Curdlan1_UP	REDUN_OF_Curdlan1_UP	NONE	NONE	NONE	NONE	NONE	NONE	NONE
1448492_a_at	1448492_a_at	Psmd12	0.138461	0.00267053	0.204714	0.0635829	2.95241	0.0569439	4.36514	0.958683	1.41273	4.3082	0.00924462	0.955284	0.000464821	0.351766	0.176602	0.00052383	-0.246047	-3.14152	1.16668	-1.30297	REDUN_OF_Curdlan1_UP	REDUN_OF_Curdlan1_UP	NONE	NONE	NONE	NONE	NONE	NONE	NONE
1427058_at	1427058_at	Eif4a1	0.158521	-0.0560331	0.163541	0.0610533	3.63324	-1.28426	3.7483	0.98947	0.115061	5.03256	0.00218819	0.217059	0.00171313	0.336939	0.909806	0.000117018	0.195287	-2.15369	0.310348	-1.44153	REDUN_OF_Curdlan1_UP	REDUN_OF_Curdlan1_UP	NONE	NONE	NONE	NONE	NONE	NONE	NONE
1430515_s_at	1430515_s_at	Aasdhppt	0.284859	-0.0285792	0.317263	0.060983	5.28309	-0.53004	5.88406	0.799746	0.600972	6.4141	7.0582e-05	0.603252	2.16672e-05	0.435394	0.556149	7.95595e-06	2.50114	-2.25191	3.10211	-1.16739	REDUN_OF_Curdlan1_UP	REDUN_OF_Curdlan1_UP	NONE	NONE	NONE	NONE	NONE	NONE	NONE
1460551_at	1460551_at	Ran	0.361522	-0.0125746	0.408952	0.0600048	6.29102	-0.218817	7.11638	0.738342	0.825357	7.33519	1.00058e-05	0.829517	2.23787e-06	0.470836	0.421121	1.52806e-06	3.68079	-2.39141	4.50615	-1.10737	REDUN_OF_Curdlan1_UP	REDUN_OF_Curdlan1_UP	NONE	NONE	NONE	NONE	NONE	NONE	NONE
1417873_at	1417873_at	Pwp1	0.307725	-0.0461963	0.321329	0.0598006	5.44503	-0.817419	5.68575	0.748219	0.240722	6.50317	5.11113e-05	0.425512	3.18277e-05	0.46502	0.812781	6.74843e-06	2.79086	-1.83675	3.03158	-1.12857	REDUN_OF_Curdlan1_UP	REDUN_OF_Curdlan1_UP	NONE	NONE	NONE	NONE	NONE	NONE	NONE
1422547_at	1422547_at	Ranbp1	0.355602	-0.00924504	0.405838	0.0594808	6.49467	-0.16885	7.41218	0.768166	0.9175	7.58103	6.85492e-06	0.867998	1.33816e-06	0.453408	0.372298	1.003e-06	3.75509	-2.57073	4.67259	-1.16901	REDUN_OF_Curdlan1_UP	REDUN_OF_Curdlan1_UP	NONE	NONE	NONE	NONE	NONE	NONE	NONE
1437280_s_at	1437280_s_at	Serbp1	0.138024	-0.025008	0.17208	0.0590644	2.87407	-0.520741	3.58323	0.86967	0.709159	4.10397	0.0108878	0.60957	0.00243381	0.397145	0.488276	0.000805614	-0.24938	-2.60271	0.459779	-1.33894	REDUN_OF_Curdlan1_UP	REDUN_OF_Curdlan1_UP	NONE	NONE	NONE	NONE	NONE	NONE	NONE
1429370_a_at	1429370_a_at	Psmd11	0.307123	-0.0157125	0.349737	0.0583266	6.14245	-0.31425	6.99472	0.824859	0.852277	7.30897	1.3232e-05	0.75733	2.77439e-06	0.421395	0.406446	1.59899e-06	3.14246	-2.68574	3.99473	-1.29645	REDUN_OF_Curdlan1_UP	REDUN_OF_Curdlan1_UP	NONE	NONE	NONE	NONE	NONE	NONE	NONE
1424804_at	1424804_at	Mios	0.155706	-0.0199	0.192047	0.0562413	2.84107	-0.363103	3.50416	0.725634	0.663099	3.86727	0.0116621	0.721208	0.00287956	0.478384	0.516564	0.0013304	0.104105	-2.37386	0.767204	-1.20969	REDUN_OF_Curdlan1_UP	REDUN_OF_Curdlan1_UP	NONE	NONE	NONE	NONE	NONE	NONE	NONE
1423215_at	1423215_at	Spcs2	0.152472	-0.0107266	0.197498	0.0557526	2.7681	-0.19474	3.58553	0.715717	0.817437	3.78027	0.0135677	0.848011	0.00242192	0.484324	0.425502	0.00160054	0.0448782	-2.52848	0.862315	-1.20989	REDUN_OF_Curdlan1_UP	REDUN_OF_Curdlan1_UP	NONE	NONE	NONE	NONE	NONE	NONE	NONE
1434879_at	1434879_at	Cdc34	0.263085	-0.00959176	0.308804	0.05531	5.235	-0.190862	6.14473	0.778231	0.909724	6.33559	7.77291e-05	0.850998	1.3175e-05	0.447616	0.376264	9.20649e-06	2.25023	-2.79391	3.15995	-1.33232	REDUN_OF_Curdlan1_UP	REDUN_OF_Curdlan1_UP	NONE	NONE	NONE	NONE	NONE	NONE	NONE
1417080_a_at	1417080_a_at	Ecsit	0.229803	-0.0311297	0.253791	0.0551172	3.54775	-0.480586	3.91807	0.601685	0.370324	4.39866	0.00262462	0.637216	0.00119437	0.555686	0.715924	0.000433293	1.23202	-1.83514	1.60234	-1.03578	REDUN_OF_Curdlan1_UP	REDUN_OF_Curdlan1_UP	NONE	NONE	NONE	NONE	NONE	NONE	NONE
1433617_s_at	1433617_s_at	B4galt5	0.327839	-0.0284156	0.353439	0.0540153	5.59919	-0.485313	6.03641	0.652328	0.437218	6.52172	3.77057e-05	0.633932	1.61826e-05	0.523311	0.667708	6.52192e-06	3.03733	-2.07655	3.47455	-1.15918	REDUN_OF_Curdlan1_UP	REDUN_OF_Curdlan1_UP	NONE	NONE	NONE	NONE	NONE	NONE	NONE
1453087_at	1453087_at	6330403L08Rik	0.231243	-0.0280891	0.25534	0.0521862	3.60479	-0.437875	3.98043	0.575244	0.375643	4.4183	0.00232473	0.667241	0.00104642	0.573006	0.712041	0.000415837	1.26647	-1.90044	1.64211	-1.07819	REDUN_OF_Curdlan1_UP	REDUN_OF_Curdlan1_UP	NONE	NONE	NONE	NONE	NONE	NONE	NONE
1425266_a_at	1425266_a_at	Rap1gds1	0.160763	-0.0402453	0.172634	0.0521166	3.13101	-0.783815	3.36222	0.717728	0.231206	4.14603	0.00635146	0.444424	0.00389327	0.483116	0.820041	0.000737114	0.209621	-2.13758	0.440827	-1.34801	REDUN_OF_Curdlan1_UP	REDUN_OF_Curdlan1_UP	NONE	NONE	NONE	NONE	NONE	NONE	NONE
1416566_at	1416566_at	Strap	0.330768	-0.0176724	0.364563	0.051468	5.30265	-0.283312	5.84444	0.583434	0.541788	6.12775	6.78713e-05	0.780515	2.33878e-05	0.567611	0.595316	1.36051e-05	2.89795	-2.12139	3.43974	-1.11695	REDUN_OF_Curdlan1_UP	REDUN_OF_Curdlan1_UP	NONE	NONE	NONE	NONE	NONE	NONE	NONE
1429554_at	1429554_at	NA	0.224161	-0.0248666	0.250218	0.050924	3.82763	-0.424606	4.27257	0.614862	0.44494	4.69718	0.00144727	0.676692	0.000564566	0.54716	0.662232	0.000232771	1.26633	-2.1367	1.71127	-1.19626	REDUN_OF_Curdlan1_UP	REDUN_OF_Curdlan1_UP	NONE	NONE	NONE	NONE	NONE	NONE	NONE
1416551_at	1416551_at	Atp2a2	0.145591	-0.0365405	0.159134	0.0500831	2.38558	-0.598735	2.60748	0.580277	0.221901	3.20622	0.0295497	0.557605	0.0188764	0.569687	0.827155	0.00541856	-0.0722406	-1.85909	0.149661	-1.15767	REDUN_OF_Curdlan1_UP	REDUN_OF_Curdlan1_UP	NONE	NONE	NONE	NONE	NONE	NONE	NONE
1417125_at	1417125_at	Ahcy	0.757107	-0.020882	0.786242	0.0500178	14.4989	-0.3999	15.0569	0.677311	0.557963	15.4568	1.01812e-10	0.694438	5.73807e-11	0.507737	0.584475	3.8476e-11	11.6264	-2.47267	12.1843	-1.3539	REDUN_OF_Curdlan1_UP	REDUN_OF_Curdlan1_UP	NONE	NONE	NONE	NONE	NONE	NONE	NONE
1455729_at	1455729_at	Gnaq	0.251386	-0.0320515	0.26903	0.0496951	4.46493	-0.569275	4.7783	0.624125	0.313371	5.34757	0.000377215	0.576955	0.000196888	0.541209	0.757985	6.2045e-05	1.80074	-2.09491	2.11411	-1.25974	REDUN_OF_Curdlan1_UP	REDUN_OF_Curdlan1_UP	NONE	NONE	NONE	NONE	NONE	NONE	NONE
1449137_at	1449137_at	Pdha1	0.156877	-0.0147158	0.191823	0.0496615	2.7621	-0.259098	3.37739	0.618281	0.615283	3.63648	0.0137369	0.798813	0.00376991	0.544959	0.546889	0.00217312	0.121081	-2.38192	0.736364	-1.2492	REDUN_OF_Curdlan1_UP	REDUN_OF_Curdlan1_UP	NONE	NONE	NONE	NONE	NONE	NONE	NONE
1415778_at	1415778_at	Morf4l2	0.168343	-0.0200878	0.197204	0.0489484	3.55696	-0.424439	4.16677	0.731319	0.609801	4.5912	0.00257368	0.676811	0.000705553	0.474999	0.550426	0.000289956	0.387581	-2.74494	0.997383	-1.50977	REDUN_OF_Curdlan1_UP	REDUN_OF_Curdlan1_UP	NONE	NONE	NONE	NONE	NONE	NONE	NONE
1449044_at	1449044_at	Eef1e1	0.845756	-0.00589014	0.888287	0.0484214	16.6185	-0.115737	17.4542	0.672776	0.835711	17.57	1.26627e-11	0.909279	5.93792e-12	0.510545	0.415437	5.36057e-12	13.6711	-2.83166	14.5068	-1.41135	REDUN_OF_Curdlan1_UP	REDUN_OF_Curdlan1_UP	NONE	NONE	NONE	NONE	NONE	NONE	NONE
1450638_at	1450638_at	NA	0.12654	0.00227409	0.177226	0.0484121	2.63776	0.047404	3.69432	0.713585	1.05657	3.64692	0.0177433	0.962769	0.00192153	0.485607	0.306165	0.00212541	-0.489031	-3.07938	0.567536	-1.49739	REDUN_OF_Curdlan1_UP	REDUN_OF_Curdlan1_UP	NONE	NONE	NONE	NONE	NONE	NONE	NONE
1448542_at	1448542_at	Bccip	0.167445	0.000654413	0.216436	0.0483366	3.28901	0.0128542	4.25131	0.67136	0.9623	4.23846	0.00454734	0.989901	0.000590399	0.511423	0.350001	0.000606595	0.342655	-2.9335	1.30496	-1.41203	REDUN_OF_Curdlan1_UP	REDUN_OF_Curdlan1_UP	NONE	NONE	NONE	NONE	NONE	NONE	NONE
1437481_at	1437481_at	Trmt61b	0.143685	-0.00851307	0.183066	0.0478942	2.52055	-0.149338	3.21138	0.594091	0.690834	3.36072	0.0225272	0.883124	0.00535971	0.560631	0.49942	0.00390568	-0.110787	-2.482	0.580047	-1.26654	REDUN_OF_Curdlan1_UP	REDUN_OF_Curdlan1_UP	NONE	NONE	NONE	NONE	NONE	NONE	NONE
1433746_at	1433746_at	Wdr3	0.265095	-0.0537469	0.258338	0.0469895	5.10566	-1.03515	4.97551	0.639934	-0.130145	6.01066	0.000100894	0.315759	0.000131428	0.531135	0.898049	1.69972e-05	2.2167	-1.8538	2.08656	-1.40286	REDUN_OF_Curdlan1_UP	REDUN_OF_Curdlan1_UP	NONE	NONE	NONE	NONE	NONE	NONE	NONE
1422568_at	1422568_at	Ndel1	0.266607	0.0059136	0.319427	0.046906	5.36113	0.118915	6.42327	0.666958	1.06214	6.30435	6.03901e-05	0.9068	7.82192e-06	0.514159	0.303705	9.75941e-06	2.34482	-2.8974	3.40695	-1.4659	REDUN_OF_Curdlan1_UP	REDUN_OF_Curdlan1_UP	NONE	NONE	NONE	NONE	NONE	NONE	NONE
1434019_at	1434019_at	Pdap1	0.170826	0.00659213	0.223621	0.046203	3.22235	0.12435	4.21824	0.616273	0.995892	4.09389	0.0052368	0.902564	0.000632982	0.546251	0.333902	0.000822967	0.392851	-2.70515	1.38874	-1.38448	REDUN_OF_Curdlan1_UP	REDUN_OF_Curdlan1_UP	NONE	NONE	NONE	NONE	NONE	NONE	NONE
1423040_at	1423040_at	Bzw1	0.242881	-0.0229202	0.265466	0.0455052	4.00487	-0.377932	4.37727	0.530568	0.372404	4.7552	0.000993607	0.710372	0.000453152	0.602894	0.714404	0.000206488	1.53151	-2.09542	1.90392	-1.21836	REDUN_OF_Curdlan1_UP	REDUN_OF_Curdlan1_UP	NONE	NONE	NONE	NONE	NONE	NONE	NONE
1460260_s_at	1460260_s_at	Kpna1	0.217488	-0.0363368	0.226626	0.0454749	4.71919	-0.788459	4.91748	0.697732	0.198283	5.70594	0.000222418	0.441779	0.000147964	0.495208	0.845283	3.05989e-05	1.4644	-2.46634	1.66268	-1.60375	REDUN_OF_Curdlan1_UP	REDUN_OF_Curdlan1_UP	NONE	NONE	NONE	NONE	NONE	NONE	NONE
1425780_a_at	1425780_a_at	Tmem167	0.178072	-0.0497296	0.172938	0.0445958	3.40764	-0.951642	3.30939	0.603444	-0.0982428	4.26103	0.00353534	0.35522	0.00435502	0.554544	0.922941	0.000578439	0.537189	-1.9188	0.438946	-1.42627	REDUN_OF_Curdlan1_UP	REDUN_OF_Curdlan1_UP	NONE	NONE	NONE	NONE	NONE	NONE	NONE
1416485_at	1416485_at	Timm23	0.326301	-0.00512568	0.36495	0.0437743	6.02641	-0.0946655	6.7402	0.571669	0.713796	6.83487	1.64941e-05	0.925738	4.37787e-06	0.575369	0.48548	3.69093e-06	3.25608	-2.67566	3.96987	-1.38725	REDUN_OF_Curdlan1_UP	REDUN_OF_Curdlan1_UP	NONE	NONE	NONE	NONE	NONE	NONE	NONE
1447090_s_at	1447090_s_at	Arl1	0.161286	-0.0350846	0.169632	0.0434303	3.41149	-0.742102	3.58802	0.649568	0.176526	4.33012	0.00350649	0.468617	0.00240915	0.525048	0.862062	0.000500259	0.238729	-2.43066	0.415255	-1.59392	REDUN_OF_Curdlan1_UP	REDUN_OF_Curdlan1_UP	NONE	NONE	NONE	NONE	NONE	NONE	NONE
1452154_at	1452154_at	Iars	0.48729	-0.0110387	0.51902	0.0427686	7.98913	-0.18098	8.50934	0.495817	0.520211	8.69032	5.07418e-07	0.858621	2.1952e-07	0.626662	0.609931	1.65299e-07	5.52988	-2.27827	6.05009	-1.24314	REDUN_OF_Curdlan1_UP	REDUN_OF_Curdlan1_UP	NONE	NONE	NONE	NONE	NONE	NONE	NONE
1460670_at	1460670_at	Riok3	0.458928	0.00276539	0.504424	0.0427309	8.51895	0.0513333	9.36348	0.560878	0.844535	9.31215	2.16217e-07	0.959686	5.9526e-08	0.582532	0.410632	6.42299e-08	5.73454	-2.73308	6.57907	-1.408	REDUN_OF_Curdlan1_UP	REDUN_OF_Curdlan1_UP	NONE	NONE	NONE	NONE	NONE	NONE	NONE
1452852_at	1452852_at	Twistnb	0.183051	0.00794463	0.233455	0.0424599	3.31925	0.14406	4.23323	0.544418	0.913983	4.08917	0.00426492	0.887225	0.000613302	0.593546	0.374088	0.000831216	0.599306	-2.57588	1.51329	-1.37887	REDUN_OF_Curdlan1_UP	REDUN_OF_Curdlan1_UP	NONE	NONE	NONE	NONE	NONE	NONE	NONE
1415747_s_at	1415747_s_at	Riok3	0.349031	-0.00505048	0.386395	0.042414	6.90885	-0.0999711	7.64844	0.593658	0.739588	7.74841	3.23274e-06	0.92159	8.94877e-07	0.560914	0.4701	7.56455e-07	3.9397	-2.86919	4.67928	-1.50585	REDUN_OF_Curdlan1_UP	REDUN_OF_Curdlan1_UP	NONE	NONE	NONE	NONE	NONE	NONE	NONE
1459861_s_at	1459861_s_at	Kdm2b	0.111891	-0.0054394	0.148686	0.0422341	2.17045	-0.105513	2.88418	0.579297	0.713738	2.9897	0.0451218	0.91726	0.0106608	0.570333	0.485515	0.0085501	-0.739231	-2.80416	-0.025493	-1.47815	REDUN_OF_Curdlan1_UP	REDUN_OF_Curdlan1_UP	NONE	NONE	NONE	NONE	NONE	NONE	NONE
1448141_at	1448141_at	Rrp7a	0.228735	-0.0377181	0.232806	0.0417893	4.00996	-0.661237	4.08133	0.518033	0.0713733	4.74257	0.000982947	0.517727	0.000845119	0.611416	0.943972	0.00021194	1.3803	-1.96842	1.45168	-1.34141	REDUN_OF_Curdlan1_UP	REDUN_OF_Curdlan1_UP	NONE	NONE	NONE	NONE	NONE	NONE	NONE
1415754_at	1415754_at	Polr2f	0.119947	-0.0104717	0.151185	0.0417103	2.32477	-0.202961	2.93023	0.571638	0.605458	3.13319	0.0333463	0.841685	0.00968364	0.575389	0.553237	0.00632231	-0.582488	-2.7043	0.0229698	-1.48411	REDUN_OF_Curdlan1_UP	REDUN_OF_Curdlan1_UP	NONE	NONE	NONE	NONE	NONE	NONE	NONE
1424545_at	1424545_at	BC003965	0.170824	-0.0198205	0.192366	0.0413618	2.90817	-0.33743	3.2749	0.497915	0.366728	3.61233	0.0101404	0.740112	0.00468537	0.625215	0.718554	0.00228772	0.35452	-2.21622	0.721248	-1.30779	REDUN_OF_Curdlan1_UP	REDUN_OF_Curdlan1_UP	NONE	NONE	NONE	NONE	NONE	NONE	NONE
1456743_x_at	1456743_x_at	Morf4l2	0.219359	-0.00890122	0.25172	0.0412626	3.82295	-0.155129	4.38694	0.508494	0.56399	4.54207	0.00146174	0.87863	0.000444061	0.617941	0.580462	0.000321157	1.20877	-2.45905	1.77276	-1.34001	REDUN_OF_Curdlan1_UP	REDUN_OF_Curdlan1_UP	NONE	NONE	NONE	NONE	NONE	NONE	NONE
1424436_at	1424436_at	Gart	0.259215	-0.00783112	0.292348	0.0409639	4.30949	-0.130194	4.86033	0.481562	0.550837	4.99052	0.000522412	0.898011	0.000166339	0.636538	0.589239	0.000127469	1.81572	-2.36358	2.36655	-1.2818	REDUN_OF_Curdlan1_UP	REDUN_OF_Curdlan1_UP	NONE	NONE	NONE	NONE	NONE	NONE	NONE
1416973_at	1416973_at	NA	0.395121	0.014529	0.450096	0.040446	7.55005	0.277622	8.60052	0.546488	1.05047	8.3229	1.05717e-06	0.784803	1.90189e-07	0.592156	0.308873	2.95262e-07	4.68382	-2.58861	5.73429	-1.48024	REDUN_OF_Curdlan1_UP	REDUN_OF_Curdlan1_UP	NONE	NONE	NONE	NONE	NONE	NONE	NONE
1450904_at	1450904_at	Tmem167	0.229946	-0.00794958	0.262305	0.0403086	4.15991	-0.143814	4.74531	0.515633	0.585401	4.88912	0.000715841	0.887416	0.000210745	0.613055	0.566319	0.000156805	1.44629	-2.56981	2.03169	-1.40319	REDUN_OF_Curdlan1_UP	REDUN_OF_Curdlan1_UP	NONE	NONE	NONE	NONE	NONE	NONE	NONE
1448425_at	1448425_at	Eif3a	0.117245	-0.0239451	0.133187	0.0398872	2.42952	-0.496187	2.75987	0.584448	0.330348	3.25606	0.0270634	0.626407	0.0138006	0.566945	0.745358	0.00487617	-0.678751	-2.61208	-0.348403	-1.61343	REDUN_OF_Curdlan1_UP	REDUN_OF_Curdlan1_UP	NONE	NONE	NONE	NONE	NONE	NONE	NONE
1437180_at	1437180_at	Snrnp48	0.191089	-0.0191067	0.211515	0.0395327	2.79177	-0.279145	3.09019	0.408399	0.298419	3.36933	0.0129187	0.783655	0.00692226	0.688312	0.769166	0.00383493	0.600305	-1.91232	0.898724	-1.1412	REDUN_OF_Curdlan1_UP	REDUN_OF_Curdlan1_UP	NONE	NONE	NONE	NONE	NONE	NONE	NONE
1420056_s_at	1420056_s_at	Jmjd6	0.331649	-0.016834	0.354235	0.0394198	5.34198	-0.27115	5.70578	0.448976	0.363798	5.97693	6.27413e-05	0.78969	3.06083e-05	0.659379	0.720699	1.8129e-05	2.92588	-2.14495	3.28968	-1.25946	REDUN_OF_Curdlan1_UP	REDUN_OF_Curdlan1_UP	NONE	NONE	NONE	NONE	NONE	NONE	NONE
1450907_at	1450907_at	Spcs2	0.161485	-0.00633839	0.194462	0.0393152	3.09386	-0.121436	3.72565	0.532615	0.631795	3.84709	0.00686895	0.904835	0.00179765	0.601508	0.536308	0.00138867	0.220044	-2.75238	0.851839	-1.49948	REDUN_OF_Curdlan1_UP	REDUN_OF_Curdlan1_UP	NONE	NONE	NONE	NONE	NONE	NONE	NONE
1417499_at	1417499_at	Timm10	0.399159	0.00202353	0.440376	0.0391934	6.78194	0.034381	7.48224	0.470875	0.700299	7.44786	4.0599e-06	0.972992	1.18674e-06	0.643989	0.493646	1.25867e-06	4.23335	-2.51421	4.93365	-1.33125	REDUN_OF_Curdlan1_UP	REDUN_OF_Curdlan1_UP	NONE	NONE	NONE	NONE	NONE	NONE	NONE
1416020_a_at	1416020_a_at	Atp5g1	0.181005	-0.0395864	0.180579	0.0391603	3.56544	-0.779771	3.55704	0.545447	-0.00839239	4.33682	0.00252771	0.446735	0.00257324	0.592855	0.993406	0.000493278	0.610742	-2.17492	0.60235	-1.54384	REDUN_OF_Curdlan1_UP	REDUN_OF_Curdlan1_UP	NONE	NONE	NONE	NONE	NONE	NONE	NONE
1434936_at	1434936_at	Hirip3	0.177453	-0.0174231	0.198257	0.0382271	2.67086	-0.262236	2.98398	0.40684	0.313123	3.24622	0.0165789	0.796435	0.00865315	0.689434	0.75817	0.00497882	0.4132	-1.99542	0.726323	-1.18957	REDUN_OF_Curdlan1_UP	REDUN_OF_Curdlan1_UP	NONE	NONE	NONE	NONE	NONE	NONE	NONE
1417082_at	1417082_at	Anp32b	0.153891	0.00307261	0.195086	0.0381226	2.86026	0.0571085	3.62593	0.501027	0.765668	3.56882	0.0112055	0.955155	0.00222247	0.62307	0.454852	0.00250957	0.0723112	-2.73084	0.837979	-1.47035	REDUN_OF_Curdlan1_UP	REDUN_OF_Curdlan1_UP	NONE	NONE	NONE	NONE	NONE	NONE	NONE
1418540_a_at	1418540_a_at	Ptpre	0.120698	-0.0259254	0.132867	0.0380949	2.12138	-0.455665	2.33527	0.473448	0.213891	2.79094	0.0496049	0.654661	0.0326598	0.642192	0.833293	0.012941	-0.515021	-2.18074	-0.30113	-1.39077	REDUN_OF_Curdlan1_UP	REDUN_OF_Curdlan1_UP	NONE	NONE	NONE	NONE	NONE	NONE	NONE
1432367_a_at	1432367_a_at	Ufd1l	0.16403	-0.0249991	0.176904	0.0378725	3.2389	-0.493627	3.4931	0.52879	0.254195	3.98673	0.00505649	0.628175	0.00294811	0.604099	0.802534	0.00103254	0.277041	-2.46824	0.531236	-1.56556	REDUN_OF_Curdlan1_UP	REDUN_OF_Curdlan1_UP	NONE	NONE	NONE	NONE	NONE	NONE	NONE
1437179_at	1437179_at	Rif1	0.146762	-0.0168378	0.167678	0.0377532	2.49577	-0.286336	2.85145	0.453973	0.355678	3.13779	0.0236848	0.778239	0.0114129	0.655853	0.726657	0.00626134	-0.0550586	-2.2645	0.30062	-1.34974	REDUN_OF_Curdlan1_UP	REDUN_OF_Curdlan1_UP	NONE	NONE	NONE	NONE	NONE	NONE	NONE
1435232_x_at	1435232_x_at	Mrpl15	0.212244	-0.0340899	0.215878	0.0377232	3.82892	-0.614988	3.89447	0.48121	0.0655452	4.50946	0.00144331	0.547078	0.00125574	0.636783	0.94854	0.00034374	1.1229	-2.09104	1.18844	-1.43224	REDUN_OF_Curdlan1_UP	REDUN_OF_Curdlan1_UP	NONE	NONE	NONE	NONE	NONE	NONE	NONE
1428244_at	1428244_at	Larp1	0.355777	-0.0111919	0.382091	0.0375057	7.27257	-0.228778	7.81046	0.542116	0.53789	8.03924	1.70322e-06	0.821896	6.81976e-07	0.595095	0.597943	4.67378e-07	4.20637	-2.83743	4.74426	-1.62602	REDUN_OF_Curdlan1_UP	REDUN_OF_Curdlan1_UP	NONE	NONE	NONE	NONE	NONE	NONE	NONE
1423973_a_at	1423973_a_at	Arf3	0.255052	-0.0635189	0.228848	0.0373151	5.40228	-1.3454	4.84725	0.55888	-0.555027	6.19266	5.56395e-05	0.19697	0.00017086	0.583864	0.586436	1.20354e-05	2.22511	-1.83177	1.67008	-1.68772	REDUN_OF_Curdlan1_UP	REDUN_OF_Curdlan1_UP	NONE	NONE	NONE	NONE	NONE	NONE	NONE
1451602_at	1451602_at	Snx6	0.664597	-0.0259321	0.675833	0.0371676	9.99814	-0.39012	10.1672	0.395376	0.169025	10.5573	2.38048e-08	0.701514	1.87836e-08	0.697708	0.867863	1.09927e-08	7.74155	-1.86646	7.91058	-1.20027	REDUN_OF_Curdlan1_UP	REDUN_OF_Curdlan1_UP	NONE	NONE	NONE	NONE	NONE	NONE	NONE
1449121_at	1449121_at	Srsf10	0.160846	-0.0275826	0.169393	0.0361295	2.41901	-0.414823	2.54755	0.384215	0.12854	2.96238	0.0276394	0.683696	0.0213267	0.7058	0.899299	0.00905384	0.163116	-1.84107	0.291656	-1.21094	REDUN_OF_Curdlan1_UP	REDUN_OF_Curdlan1_UP	NONE	NONE	NONE	NONE	NONE	NONE	NONE
1448642_at	1448642_at	Pcbp1	0.104952	0.0231282	0.163329	0.0352487	2.37273	0.522876	3.6925	0.563488	1.31977	3.16962	0.0303167	0.608117	0.001929	0.580796	0.205204	0.00585434	-1.01843	-2.86828	0.30134	-1.83442	REDUN_OF_Curdlan1_UP	REDUN_OF_Curdlan1_UP	NONE	NONE	NONE	NONE	NONE	NONE	NONE
1450845_a_at	1450845_a_at	Bzw1	0.265693	-0.0104996	0.290272	0.0350784	5.09719	-0.201429	5.56872	0.475855	0.471532	5.77015	0.000102637	0.842863	4.00323e-05	0.640512	0.64353	2.70056e-05	2.21952	-2.67624	2.69105	-1.55897	REDUN_OF_Curdlan1_UP	REDUN_OF_Curdlan1_UP	NONE	NONE	NONE	NONE	NONE	NONE	NONE
1421821_at	1421821_at	Ldlr	0.128414	-0.0209702	0.142316	0.0348732	2.42661	-0.396271	2.68933	0.465978	0.262721	3.0856	0.0272218	0.69706	0.0159614	0.647416	0.796067	0.00698942	-0.407915	-2.43825	-0.145194	-1.53833	REDUN_OF_Curdlan1_UP	REDUN_OF_Curdlan1_UP	NONE	NONE	NONE	NONE	NONE	NONE	NONE
1428940_at	1428940_at	Gnaq	0.242361	-0.0109495	0.265979	0.034568	3.6965	-0.167002	4.05673	0.372811	0.360232	4.22374	0.00191264	0.869429	0.00089026	0.714107	0.723313	0.000625696	1.40869	-2.12081	1.76892	-1.24492	REDUN_OF_Curdlan1_UP	REDUN_OF_Curdlan1_UP	NONE	NONE	NONE	NONE	NONE	NONE	NONE
1434782_at	1434782_at	Usp42	0.130102	0.0250298	0.189529	0.0343969	2.74044	0.527223	3.99219	0.512318	1.25175	3.46497	0.0143658	0.605163	0.00102065	0.615321	0.22838	0.00312981	-0.419124	-2.63234	0.832626	-1.72183	REDUN_OF_Curdlan1_UP	REDUN_OF_Curdlan1_UP	NONE	NONE	NONE	NONE	NONE	NONE	NONE
1448206_at	1448206_at	Psma2	0.0997905	0.00216397	0.13617	0.0342157	2.1991	0.0476878	3.0008	0.53317	0.801703	2.95311	0.0426797	0.962546	0.00835329	0.601133	0.434292	0.00923115	-1.10647	-3.25788	-0.304771	-1.80422	REDUN_OF_Curdlan1_UP	REDUN_OF_Curdlan1_UP	NONE	NONE	NONE	NONE	NONE	NONE	NONE
1416202_at	1416202_at	Phb2	0.228758	0.0166462	0.279234	0.0338296	4.39725	0.319978	5.36751	0.459818	0.970259	5.04753	0.000434576	0.753062	5.96273e-05	0.651739	0.346138	0.000113513	1.51391	-2.56336	2.48417	-1.57901	REDUN_OF_Curdlan1_UP	REDUN_OF_Curdlan1_UP	NONE	NONE	NONE	NONE	NONE	NONE	NONE
1424274_at	1424274_at	Uso1	0.214688	-0.0288615	0.21938	0.0335533	4.46504	-0.600256	4.56262	0.493444	0.0975797	5.16288	0.000377127	0.556615	0.000307711	0.628301	0.923459	8.98766e-05	1.34537	-2.51942	1.44295	-1.7125	REDUN_OF_Curdlan1_UP	REDUN_OF_Curdlan1_UP	NONE	NONE	NONE	NONE	NONE	NONE	NONE
1429328_at	1429328_at	Nsfl1c	0.246056	-0.0360352	0.243424	0.033403	4.19278	-0.614038	4.14793	0.402475	-0.0448521	4.76197	0.000667872	0.547691	0.000734165	0.692579	0.964772	0.000203626	1.63679	-1.94196	1.59194	-1.40489	REDUN_OF_Curdlan1_UP	REDUN_OF_Curdlan1_UP	NONE	NONE	NONE	NONE	NONE	NONE	NONE
1422492_at	1422492_at	Cpox	0.243977	-0.0263291	0.250729	0.033081	3.76989	-0.406833	3.87422	0.361446	0.104329	4.28105	0.00163626	0.689439	0.00131091	0.722423	0.918185	0.000554588	1.45212	-1.91094	1.55645	-1.27747	REDUN_OF_Curdlan1_UP	REDUN_OF_Curdlan1_UP	NONE	NONE	NONE	NONE	NONE	NONE	NONE
1423617_at	1423617_at	NA	0.139371	-0.0227858	0.14962	0.0330348	2.58393	-0.422448	2.77395	0.433079	0.190017	3.1964	0.0198055	0.678234	0.0134044	0.670651	0.851649	0.00553227	-0.197068	-2.35855	-0.00705115	-1.53339	REDUN_OF_Curdlan1_UP	REDUN_OF_Curdlan1_UP	NONE	NONE	NONE	NONE	NONE	NONE	NONE
1421914_s_at	1421914_s_at	Mrpl19	0.249758	-0.0254154	0.257141	0.0327992	4.37109	-0.444803	4.50031	0.4059	0.129226	4.94512	0.000459062	0.66233	0.000350357	0.690111	0.898765	0.000139837	1.74589	-2.1804	1.87512	-1.4504	REDUN_OF_Curdlan1_UP	REDUN_OF_Curdlan1_UP	NONE	NONE	NONE	NONE	NONE	NONE	NONE
1448454_at	1448454_at	Srsf6	0.218693	-0.0170175	0.234184	0.0325079	4.31995	-0.336154	4.62594	0.454064	0.305989	4.9621	0.000511055	0.741056	0.00026978	0.655788	0.763498	0.000135074	1.35693	-2.62687	1.66292	-1.64111	REDUN_OF_Curdlan1_UP	REDUN_OF_Curdlan1_UP	NONE	NONE	NONE	NONE	NONE	NONE	NONE
1426386_at	1426386_at	Rpl7l1	0.199915	-0.0123044	0.219562	0.031952	3.6351	-0.223734	3.99236	0.410822	0.357256	4.21609	0.00217953	0.825753	0.0010203	0.686569	0.725497	0.000635856	0.907613	-2.50375	1.26487	-1.5178	REDUN_OF_Curdlan1_UP	REDUN_OF_Curdlan1_UP	NONE	NONE	NONE	NONE	NONE	NONE	NONE
1436498_at	1436498_at	Arih1	0.133841	-0.0215584	0.143457	0.0311745	2.53378	-0.408127	2.71582	0.417314	0.182044	3.12395	0.0219312	0.688507	0.0151142	0.68191	0.857799	0.0064468	-0.305907	-2.43156	-0.123862	-1.59065	REDUN_OF_Curdlan1_UP	REDUN_OF_Curdlan1_UP	NONE	NONE	NONE	NONE	NONE	NONE	NONE
1423648_at	1423648_at	Pdia6	0.239152	-0.0259845	0.244209	0.0310418	4.59009	-0.498725	4.68715	0.421289	0.097067	5.18588	0.00029063	0.624656	0.000237648	0.679064	0.92386	8.58033e-05	1.7111	-2.38026	1.80817	-1.61446	REDUN_OF_Curdlan1_UP	REDUN_OF_Curdlan1_UP	NONE	NONE	NONE	NONE	NONE	NONE	NONE
1436506_a_at	1436506_a_at	Snhg6	0.191365	-0.00384956	0.218539	0.0310229	2.99043	-0.0601564	3.41506	0.342797	0.424632	3.47522	0.00853696	0.952765	0.00348	0.736145	0.676674	0.00306236	0.646408	-2.28387	1.07104	-1.31468	REDUN_OF_Curdlan1_UP	REDUN_OF_Curdlan1_UP	NONE	NONE	NONE	NONE	NONE	NONE	NONE
1419363_a_at	1419363_a_at	Mrpl35	0.151961	-0.00609259	0.175885	0.0300168	2.71517	-0.10886	3.14264	0.37924	0.427467	3.2515	0.0151344	0.914647	0.00619754	0.70942	0.67465	0.00492344	0.0350423	-2.57127	0.462509	-1.5159	REDUN_OF_Curdlan1_UP	REDUN_OF_Curdlan1_UP	NONE	NONE	NONE	NONE	NONE	NONE	NONE
1448192_s_at	1448192_s_at	NA	0.469143	-0.011529	0.487609	0.0299952	6.57103	-0.161481	6.82968	0.297075	0.258646	6.99116	5.95739e-06	0.873705	3.72551e-06	0.770173	0.799156	2.79199e-06	4.47006	-1.93949	4.72871	-1.18854	REDUN_OF_Curdlan1_UP	REDUN_OF_Curdlan1_UP	NONE	NONE	NONE	NONE	NONE	NONE	NONE
1426705_s_at	1426705_s_at	Iars	0.497925	-0.034105	0.493355	0.0295349	10.1619	-0.696031	10.0686	0.426216	-0.0932698	10.7646	1.89224e-08	0.496245	2.15583e-08	0.675542	0.926829	8.31914e-09	7.10061	-2.36524	7.00734	-1.73843	REDUN_OF_Curdlan1_UP	REDUN_OF_Curdlan1_UP	NONE	NONE	NONE	NONE	NONE	NONE	NONE
1455116_at	1455116_at	Relt	0.249817	-0.0132641	0.265802	0.029249	3.54999	-0.188487	3.77714	0.2939	0.227151	3.96563	0.00261214	0.852828	0.00161122	0.772555	0.82314	0.00107977	1.41844	-1.94306	1.64559	-1.21333	REDUN_OF_Curdlan1_UP	REDUN_OF_Curdlan1_UP	NONE	NONE	NONE	NONE	NONE	NONE	NONE
1434544_at	1434544_at	Bola2	0.140246	-0.0173099	0.152144	0.0292073	2.66065	-0.32839	2.88636	0.391807	0.225709	3.21475	0.01693	0.74681	0.0106125	0.700291	0.824242	0.00532169	-0.18504	-2.5173	0.0406693	-1.6204	REDUN_OF_Curdlan1_UP	REDUN_OF_Curdlan1_UP	NONE	NONE	NONE	NONE	NONE	NONE	NONE
1424365_at	1424365_at	NA	0.295975	-0.0171781	0.307719	0.0289224	5.78357	-0.335672	6.01306	0.399631	0.229492	6.34873	2.63118e-05	0.741413	1.69195e-05	0.694632	0.82135	8.98372e-06	2.85246	-2.59544	3.08195	-1.67297	REDUN_OF_Curdlan1_UP	REDUN_OF_Curdlan1_UP	NONE	NONE	NONE	NONE	NONE	NONE	NONE
1452363_a_at	1452363_a_at	Atp2a2	0.114643	-0.00571873	0.13725	0.0283251	2.21498	-0.11049	2.65175	0.386971	0.43677	2.76224	0.0413788	0.913374	0.0172418	0.703799	0.668026	0.013733	-0.683114	-2.78761	-0.246344	-1.66229	REDUN_OF_Curdlan1_UP	REDUN_OF_Curdlan1_UP	NONE	NONE	NONE	NONE	NONE	NONE	NONE
1419461_at	1419461_at	Rpp14	0.265298	-0.0405387	0.252897	0.0281376	4.4954	-0.686918	4.28527	0.337138	-0.210133	4.97219	0.000353965	0.50182	0.000549691	0.740328	0.836176	0.000132322	1.95369	-1.85479	1.74356	-1.46012	REDUN_OF_Curdlan1_UP	REDUN_OF_Curdlan1_UP	NONE	NONE	NONE	NONE	NONE	NONE	NONE
1448882_at	1448882_at	Emc6	0.231898	-0.0293306	0.230411	0.0278432	3.95922	-0.500762	3.93382	0.336136	-0.0253941	4.43459	0.00109455	0.623253	0.00115512	0.741069	0.98005	0.000401911	1.39826	-2.0602	1.37286	-1.47474	REDUN_OF_Curdlan1_UP	REDUN_OF_Curdlan1_UP	NONE	NONE	NONE	NONE	NONE	NONE	NONE
1429193_at	1429193_at	Ankib1	0.11677	-0.0160399	0.128331	0.027601	2.33111	-0.320209	2.56191	0.389621	0.230798	2.88212	0.0329302	0.75289	0.0207135	0.701876	0.820352	0.0107067	-0.663381	-2.67428	-0.432583	-1.72781	REDUN_OF_Curdlan1_UP	REDUN_OF_Curdlan1_UP	NONE	NONE	NONE	NONE	NONE	NONE	NONE
1423418_at	1423418_at	Fdps	0.247871	-0.0245644	0.250584	0.0272771	4.64146	-0.459975	4.69225	0.36117	0.0507962	5.15223	0.000261238	0.651629	0.000235155	0.722625	0.960107	9.18289e-05	1.83267	-2.34881	1.88346	-1.62494	REDUN_OF_Curdlan1_UP	REDUN_OF_Curdlan1_UP	NONE	NONE	NONE	NONE	NONE	NONE	NONE
1450983_at	1450983_at	Akap8	0.180126	-0.0312982	0.175577	0.0267491	3.11603	-0.541434	3.03734	0.327205	-0.0786959	3.57877	0.00655533	0.595554	0.0077364	0.74769	0.938235	0.00245702	0.521155	-2.05344	0.442459	-1.50765	REDUN_OF_Curdlan1_UP	REDUN_OF_Curdlan1_UP	NONE	NONE	NONE	NONE	NONE	NONE	NONE
1455011_at	1455011_at	Stard4	0.204317	-0.0184953	0.212362	0.0265399	3.61295	-0.327054	3.75521	0.33185	0.142252	4.08226	0.00228468	0.747802	0.00168815	0.744244	0.88863	0.000843458	0.960495	-2.3254	1.10275	-1.54372	REDUN_OF_Curdlan1_UP	REDUN_OF_Curdlan1_UP	NONE	NONE	NONE	NONE	NONE	NONE	NONE
1452192_at	1452192_at	Naf1	0.245428	0.00298794	0.27489	0.0264743	3.97656	0.0484123	4.45393	0.303315	0.477365	4.40551	0.00105503	0.961978	0.000385986	0.765498	0.63946	0.00042712	1.54617	-2.38197	2.02354	-1.41523	REDUN_OF_Curdlan1_UP	REDUN_OF_Curdlan1_UP	NONE	NONE	NONE	NONE	NONE	NONE	NONE
1416346_at	1416346_at	Timm8a1	0.520561	-0.0147709	0.532236	0.0264452	9.00803	-0.255602	9.21005	0.323586	0.202018	9.46565	1.01411e-07	0.801466	7.47855e-08	0.750379	0.84241	5.12089e-08	6.41236	-2.34007	6.61438	-1.51183	REDUN_OF_Curdlan1_UP	REDUN_OF_Curdlan1_UP	NONE	NONE	NONE	NONE	NONE	NONE	NONE
1418437_a_at	1418437_a_at	Mlx	0.15669	-0.0385929	0.144522	0.0264256	2.98971	-0.73637	2.75756	0.356532	-0.232157	3.49393	0.00854979	0.472003	0.0138667	0.726029	0.819314	0.00294293	0.127643	-2.1257	-0.104514	-1.66726	REDUN_OF_Curdlan1_UP	REDUN_OF_Curdlan1_UP	NONE	NONE	NONE	NONE	NONE	NONE	NONE
1450583_s_at	1450583_s_at	Fpr3	0.180478	-0.0104899	0.196143	0.0261545	2.61994	-0.152279	2.84734	0.268472	0.227398	2.99962	0.0184019	0.880841	0.0115108	0.791714	0.822951	0.00837395	0.442442	-2.02522	0.66984	-1.27125	REDUN_OF_Curdlan1_UP	REDUN_OF_Curdlan1_UP	NONE	NONE	NONE	NONE	NONE	NONE	NONE
1427997_at	1427997_at	Ndufaf4	0.590923	0.00633946	0.623191	0.0259287	9.72626	0.104344	10.2574	0.301774	0.531116	10.153	3.50654e-08	0.918173	1.65724e-08	0.766652	0.602523	1.91572e-08	7.25734	-2.36457	7.78846	-1.44401	REDUN_OF_Curdlan1_UP	REDUN_OF_Curdlan1_UP	NONE	NONE	NONE	NONE	NONE	NONE	NONE
1433696_at	1433696_at	Hn1l	0.235407	0.00686253	0.268034	0.0257652	3.58108	0.104395	4.07742	0.277149	0.496342	3.97302	0.00244499	0.918134	0.000852139	0.785161	0.6263	0.00106297	1.29923	-2.17745	1.79557	-1.33636	REDUN_OF_Curdlan1_UP	REDUN_OF_Curdlan1_UP	NONE	NONE	NONE	NONE	NONE	NONE	NONE
1417713_at	1417713_at	Eif2s2	0.24644	-0.000702312	0.27147	0.0257322	5.32749	-0.0151824	5.86858	0.393345	0.541092	5.88376	6.45838e-05	0.988071	2.23234e-05	0.699177	0.595785	2.16797e-05	2.08482	-3.22749	2.62591	-1.89957	REDUN_OF_Curdlan1_UP	REDUN_OF_Curdlan1_UP	NONE	NONE	NONE	NONE	NONE	NONE	NONE
1428445_at	1428445_at	Yif1b	0.236298	-0.014081	0.247868	0.0256513	3.93981	-0.234773	4.13272	0.30242	0.192913	4.36749	0.00114055	0.817318	0.000758134	0.766169	0.849418	0.000462535	1.43885	-2.26619	1.63176	-1.46603	REDUN_OF_Curdlan1_UP	REDUN_OF_Curdlan1_UP	NONE	NONE	NONE	NONE	NONE	NONE	NONE
1435342_at	1435342_at	Kcnk6	0.662347	-0.00894143	0.678196	0.0247905	12.0464	-0.162622	12.3346	0.318817	0.288253	12.4973	1.62136e-09	0.872821	1.14434e-09	0.753927	0.776797	9.42876e-10	9.31827	-2.56549	9.60652	-1.61025	REDUN_OF_Curdlan1_UP	REDUN_OF_Curdlan1_UP	NONE	NONE	NONE	NONE	NONE	NONE	NONE
1448479_at	1448479_at	Psmd3	0.194271	-0.0375624	0.181343	0.0246339	3.53081	-0.682682	3.29584	0.31658	-0.234971	3.97852	0.00272092	0.504424	0.00448199	0.755593	0.817167	0.00105066	0.804613	-2.04351	0.569643	-1.61113	REDUN_OF_Curdlan1_UP	REDUN_OF_Curdlan1_UP	NONE	NONE	NONE	NONE	NONE	NONE	NONE
1426351_at	1426351_at	Hspd1	0.434297	-0.0095581	0.449164	0.0244256	6.50199	-0.143097	6.72458	0.258577	0.222586	6.86768	6.76309e-06	0.887973	4.50346e-06	0.799208	0.826631	3.47991e-06	4.2563	-2.1026	4.47888	-1.32937	REDUN_OF_Curdlan1_UP	REDUN_OF_Curdlan1_UP	NONE	NONE	NONE	NONE	NONE	NONE	NONE
1448100_at	1448100_at	4833439L19Rik	0.133368	-0.00219464	0.155582	0.0244088	2.53181	-0.0416623	2.95352	0.327651	0.421706	2.99518	0.0220187	0.967276	0.00922325	0.747359	0.678765	0.00845228	-0.315739	-2.80589	0.105967	-1.68587	REDUN_OF_Curdlan1_UP	REDUN_OF_Curdlan1_UP	NONE	NONE	NONE	NONE	NONE	NONE	NONE
1448396_at	1448396_at	Tmem131	0.172314	0.00850224	0.205217	0.024401	3.59555	0.17741	4.28211	0.360028	0.686566	4.1047	0.00237087	0.861379	0.000553352	0.723463	0.502037	0.000804368	0.465614	-2.95252	1.15218	-1.85317	REDUN_OF_Curdlan1_UP	REDUN_OF_Curdlan1_UP	NONE	NONE	NONE	NONE	NONE	NONE	NONE
1419263_a_at	1419263_a_at	Adrm1	0.181291	0.0162783	0.221612	0.0240424	3.08441	0.276952	3.77041	0.289241	0.686	3.49346	0.00700696	0.785309	0.00163444	0.776055	0.502384	0.00294585	0.53237	-2.27509	1.21837	-1.51533	REDUN_OF_Curdlan1_UP	REDUN_OF_Curdlan1_UP	NONE	NONE	NONE	NONE	NONE	NONE	NONE
1424001_at	1424001_at	Nifk	0.611485	0.00881362	0.644319	0.0240209	12.8199	0.184779	13.5082	0.3561	0.68838	13.3235	6.46032e-10	0.855689	2.95854e-10	0.726347	0.500923	3.63638e-10	9.67508	-2.95999	10.3635	-1.86759	REDUN_OF_Curdlan1_UP	REDUN_OF_Curdlan1_UP	NONE	NONE	NONE	NONE	NONE	NONE	NONE
1449333_at	1449333_at	Sf3a1	0.181924	0.0264027	0.232152	0.0238253	3.63616	0.527718	4.64008	0.336726	1.00392	4.11236	0.00217462	0.604827	0.000261983	0.740633	0.330133	0.00079145	0.638075	-2.47037	1.64199	-1.78324	REDUN_OF_Curdlan1_UP	REDUN_OF_Curdlan1_UP	NONE	NONE	NONE	NONE	NONE	NONE	NONE
1429038_at	1429038_at	Dda1	0.146599	-0.0184877	0.151732	0.0236209	2.18656	-0.275749	2.26312	0.249121	0.0765617	2.53887	0.043733	0.786216	0.0376579	0.806388	0.939907	0.0217059	-0.0507291	-1.96154	0.0258325	-1.33288	REDUN_OF_Curdlan1_UP	REDUN_OF_Curdlan1_UP	NONE	NONE	NONE	NONE	NONE	NONE	NONE
1417692_at	1417692_at	Drg2	0.182688	-0.0252562	0.181041	0.0236093	2.99988	-0.414728	2.97284	0.274134	-0.027043	3.38757	0.00836936	0.683765	0.00885757	0.787436	0.978755	0.00368928	0.536761	-2.04839	0.509718	-1.46756	REDUN_OF_Curdlan1_UP	REDUN_OF_Curdlan1_UP	NONE	NONE	NONE	NONE	NONE	NONE	NONE
1417446_at	1417446_at	Slc12a4	0.612564	-0.00600486	0.629929	0.02337	9.87823	-0.0968346	10.1583	0.266484	0.280031	10.2551	2.8212e-08	0.924042	1.9018e-08	0.793218	0.782987	1.66247e-08	7.45932	-2.32207	7.73935	-1.44394	REDUN_OF_Curdlan1_UP	REDUN_OF_Curdlan1_UP	NONE	NONE	NONE	NONE	NONE	NONE	NONE
1420820_at	1420820_at	Myl12a	0.128499	-0.0111012	0.140763	0.0233652	2.32979	-0.201273	2.55214	0.29955	0.222355	2.75341	0.0330169	0.842983	0.0211289	0.768318	0.826808	0.013986	-0.389824	-2.51834	-0.167469	-1.6235	REDUN_OF_Curdlan1_UP	REDUN_OF_Curdlan1_UP	NONE	NONE	NONE	NONE	NONE	NONE	NONE
1429056_at	1429056_at	Naa16	0.132749	9.51507e-05	0.155658	0.0228141	2.43223	0.00174335	2.85197	0.295571	0.419744	2.85023	0.0269169	0.99863	0.0114005	0.771301	0.680169	0.0114419	-0.316079	-2.74656	0.103666	-1.64777	REDUN_OF_Curdlan1_UP	REDUN_OF_Curdlan1_UP	NONE	NONE	NONE	NONE	NONE	NONE	NONE
1451090_a_at	1451090_a_at	Eif2s3x	0.161084	-0.0125618	0.171296	0.0227734	3.04348	-0.237338	3.23642	0.30425	0.192935	3.47375	0.00763714	0.815361	0.0050832	0.764799	0.8494	0.0030719	0.209427	-2.59671	0.402362	-1.69973	REDUN_OF_Curdlan1_UP	REDUN_OF_Curdlan1_UP	NONE	NONE	NONE	NONE	NONE	NONE	NONE
1452084_at	1452084_at	Zcchc17	0.139425	-0.0287656	0.133393	0.0227341	2.50759	-0.517356	2.39911	0.289121	-0.108477	2.91646	0.0231259	0.611878	0.0287623	0.776145	0.914945	0.00996625	-0.190202	-2.18043	-0.298679	-1.6185	REDUN_OF_Curdlan1_UP	REDUN_OF_Curdlan1_UP	NONE	NONE	NONE	NONE	NONE	NONE	NONE
1416069_at	1416069_at	Pfkp	1.09456	0.0130796	1.13037	0.0227293	17.845	0.21324	18.4288	0.262028	0.583803	18.2155	4.2142e-12	0.833792	2.55648e-12	0.796593	0.567369	3.06333e-12	15.3995	-2.23225	15.9833	-1.4672	REDUN_OF_Curdlan1_UP	REDUN_OF_Curdlan1_UP	NONE	NONE	NONE	NONE	NONE	NONE	NONE
1460171_at	1460171_at	Cops5	0.202406	0.0195669	0.244599	0.0226261	4.29503	0.415207	5.19036	0.339499	0.89533	4.77516	0.000538522	0.683421	8.50316e-05	0.738582	0.383681	0.000198166	1.11205	-2.76778	2.00738	-1.91121	REDUN_OF_Curdlan1_UP	REDUN_OF_Curdlan1_UP	NONE	NONE	NONE	NONE	NONE	NONE	NONE
1416068_at	1416068_at	Kars	0.371887	0.0398866	0.434185	0.0224112	7.59632	0.814741	8.86884	0.323699	1.27252	8.0541	9.7732e-07	0.427	1.25431e-07	0.750295	0.221095	4.56152e-07	4.53236	-2.24922	5.80488	-1.84285	REDUN_OF_Curdlan1_UP	REDUN_OF_Curdlan1_UP	NONE	NONE	NONE	NONE	NONE	NONE	NONE
1428477_at	1428477_at	Elac2	0.328928	-0.00291918	0.34839	0.022382	4.8992	-0.0434797	5.18909	0.235727	0.289888	5.23257	0.000153603	0.965849	8.5251e-05	0.81659	0.775568	7.81109e-05	2.66503	-2.19069	2.95492	-1.34407	REDUN_OF_Curdlan1_UP	REDUN_OF_Curdlan1_UP	NONE	NONE	NONE	NONE	NONE	NONE	NONE
1416291_at	1416291_at	Psmc4	0.202219	0.00241674	0.226893	0.0222568	3.93597	0.0470392	4.41622	0.306322	0.480243	4.36918	0.00114987	0.963055	0.000417658	0.76325	0.637455	0.000460905	1.01639	-2.87255	1.49663	-1.75814	REDUN_OF_Curdlan1_UP	REDUN_OF_Curdlan1_UP	NONE	NONE	NONE	NONE	NONE	NONE	NONE
1433656_a_at	1433656_a_at	Gnl3	0.733614	0.0105839	0.765529	0.021331	12.2352	0.176518	12.7675	0.25156	0.532277	12.591	1.28949e-09	0.862068	6.86548e-10	0.804535	0.601737	8.44099e-10	9.73352	-2.32518	10.2658	-1.51741	REDUN_OF_Curdlan1_UP	REDUN_OF_Curdlan1_UP	NONE	NONE	NONE	NONE	NONE	NONE	NONE
1435343_at	1435343_at	Dock10	0.225632	0.0021625	0.248805	0.0210104	4.06129	0.0389241	4.47839	0.267413	0.417103	4.43947	0.000881723	0.969425	0.000366759	0.792516	0.682062	0.000397831	1.36135	-2.66102	1.77845	-1.64173	REDUN_OF_Curdlan1_UP	REDUN_OF_Curdlan1_UP	NONE	NONE	NONE	NONE	NONE	NONE	NONE
1438769_a_at	1438769_a_at	Thyn1	0.14154	-0.00954655	0.15265	0.0206573	2.42831	-0.163784	2.61893	0.250602	0.190621	2.78271	0.0271293	0.871921	0.0184401	0.805263	0.851184	0.0131633	-0.145151	-2.40968	0.0454696	-1.56911	REDUN_OF_Curdlan1_UP	REDUN_OF_Curdlan1_UP	NONE	NONE	NONE	NONE	NONE	NONE	NONE
1452091_a_at	1452091_a_at	Rbm28	0.266306	-0.0259596	0.260409	0.0200622	5.33971	-0.520517	5.22146	0.284446	-0.118249	5.74197	6.30268e-05	0.609723	7.98743e-05	0.779661	0.90732	2.85253e-05	2.33206	-2.48713	2.21381	-1.84228	REDUN_OF_Curdlan1_UP	REDUN_OF_Curdlan1_UP	NONE	NONE	NONE	NONE	NONE	NONE	NONE
1452047_at	1452047_at	Cacybp	0.275257	-0.00659705	0.288649	0.0199887	3.72268	-0.089221	3.90379	0.191155	0.181113	3.99301	0.00180907	0.929997	0.00123114	0.850772	0.858518	0.00101888	1.69402	-1.93943	1.87513	-1.24332	REDUN_OF_Curdlan1_UP	REDUN_OF_Curdlan1_UP	NONE	NONE	NONE	NONE	NONE	NONE	NONE
1436379_at	1436379_at	Crtc3	0.361949	0.0013176	0.383241	0.0199749	5.50461	0.0200384	5.82843	0.214807	0.323821	5.80839	4.5426e-05	0.984257	2.41225e-05	0.83259	0.750204	2.50761e-05	3.22337	-2.2612	3.54719	-1.39827	REDUN_OF_Curdlan1_UP	REDUN_OF_Curdlan1_UP	NONE	NONE	NONE	NONE	NONE	NONE	NONE
1442145_at	1442145_at	Atp13a3	0.17327	-0.00952027	0.183693	0.019943	2.333	-0.128186	2.47334	0.189875	0.140338	2.60153	0.0328071	0.899575	0.0247813	0.851759	0.890118	0.0191074	0.313324	-1.89149	0.453662	-1.23825	REDUN_OF_Curdlan1_UP	REDUN_OF_Curdlan1_UP	NONE	NONE	NONE	NONE	NONE	NONE	NONE
1449346_s_at	1449346_s_at	Riok1	0.140388	0.0191003	0.178685	0.0191966	2.3964	0.32604	3.05013	0.231708	0.653724	2.72409	0.0289182	0.748555	0.00753115	0.819658	0.522434	0.0148589	-0.164081	-2.23444	0.489643	-1.57883	REDUN_OF_Curdlan1_UP	REDUN_OF_Curdlan1_UP	NONE	NONE	NONE	NONE	NONE	NONE	NONE
1417619_at	1417619_at	Gadd45gip1	0.228639	-0.00389549	0.243329	0.0185855	3.11984	-0.0531548	3.32028	0.179325	0.200449	3.37344	0.00650298	0.958257	0.00425558	0.8599	0.843617	0.00380164	1.07305	-1.99363	1.2735	-1.26797	REDUN_OF_Curdlan1_UP	REDUN_OF_Curdlan1_UP	NONE	NONE	NONE	NONE	NONE	NONE	NONE
1437331_a_at	1437331_a_at	Arf3	0.198073	-0.0179059	0.198657	0.0184894	3.61321	-0.326637	3.62386	0.238493	0.0106439	3.9505	0.00228341	0.748112	0.00223228	0.81448	0.991637	0.00111498	0.876943	-2.40963	0.887587	-1.69634	REDUN_OF_Curdlan1_UP	REDUN_OF_Curdlan1_UP	NONE	NONE	NONE	NONE	NONE	NONE	NONE
1453106_a_at	1453106_a_at	Rnmt	0.125681	-0.0151374	0.128871	0.018327	2.47015	-0.297512	2.53283	0.254699	0.0626878	2.83035	0.0249413	0.769846	0.0219732	0.80215	0.95078	0.0119248	-0.477957	-2.65059	-0.41527	-1.82992	REDUN_OF_Curdlan1_UP	REDUN_OF_Curdlan1_UP	NONE	NONE	NONE	NONE	NONE	NONE	NONE
1419257_at	1419257_at	Tcea1	0.215829	0.00472553	0.238831	0.0182763	3.82609	0.0837715	4.23385	0.229097	0.407764	4.15008	0.00145202	0.934261	0.000612502	0.821652	0.688769	0.000730842	1.16697	-2.57534	1.57474	-1.65118	REDUN_OF_Curdlan1_UP	REDUN_OF_Curdlan1_UP	NONE	NONE	NONE	NONE	NONE	NONE	NONE
1434813_x_at	1434813_x_at	Wars	0.19275	-0.0351857	0.175734	0.0181696	3.27048	-0.597013	2.98176	0.217995	-0.288721	3.57878	0.0047294	0.558726	0.00869349	0.830147	0.776445	0.00245699	0.725363	-1.94811	0.436642	-1.58168	REDUN_OF_Curdlan1_UP	REDUN_OF_Curdlan1_UP	NONE	NONE	NONE	NONE	NONE	NONE	NONE
1415703_at	1415703_at	Huwe1	0.24179	0.0182131	0.277659	0.0176562	4.66907	0.351703	5.36173	0.241087	0.692651	5.01002	0.000246709	0.72958	6.03184e-05	0.812503	0.498308	0.000122506	1.77251	-2.54486	2.46516	-1.80709	REDUN_OF_Curdlan1_UP	REDUN_OF_Curdlan1_UP	NONE	NONE	NONE	NONE	NONE	NONE	NONE
1451470_s_at	1451470_s_at	Eif5a	0.279271	0.00999623	0.306309	0.0170411	5.6793	0.203285	6.22913	0.245048	0.549834	6.02585	3.22316e-05	0.841436	1.1237e-05	0.809487	0.589911	1.65117e-05	2.62888	-2.84713	3.17871	-1.91192	REDUN_OF_Curdlan1_UP	REDUN_OF_Curdlan1_UP	NONE	NONE	NONE	NONE	NONE	NONE	NONE
1416135_at	1416135_at	Apex1	0.382681	0.0150917	0.414251	0.0164785	8.17178	0.32227	8.84593	0.248819	0.674152	8.52367	3.76637e-07	0.751357	1.29926e-07	0.806619	0.509692	2.14615e-07	4.96868	-2.88083	5.64283	-2.01612	REDUN_OF_Curdlan1_UP	REDUN_OF_Curdlan1_UP	NONE	NONE	NONE	NONE	NONE	NONE	NONE
1430778_a_at	1430778_a_at	Nubp1	0.239485	0.0212273	0.277119	0.0164072	4.06446	0.360264	4.70318	0.1969	0.638722	4.34291	0.00087583	0.72329	0.000229902	0.846348	0.531904	0.000487005	1.5187	-2.18549	2.15743	-1.60322	REDUN_OF_Curdlan1_UP	REDUN_OF_Curdlan1_UP	NONE	NONE	NONE	NONE	NONE	NONE	NONE
1424151_at	1424151_at	Aimp2	0.499846	-0.00304955	0.513032	0.0162357	9.24449	-0.0564004	9.48836	0.212326	0.243873	9.54476	7.10346e-08	0.95571	4.95317e-08	0.834493	0.810381	4.56118e-08	6.47029	-2.7178	6.71416	-1.74933	REDUN_OF_Curdlan1_UP	REDUN_OF_Curdlan1_UP	NONE	NONE	NONE	NONE	NONE	NONE	NONE
1455574_at	1455574_at	Smg7	0.166325	0.0363691	0.218618	0.0159245	3.06719	0.670681	4.03153	0.207652	0.964345	3.36085	0.00726569	0.511844	0.000939043	0.838081	0.349006	0.00390461	0.301042	-2.09546	1.26539	-1.74831	REDUN_OF_Curdlan1_UP	REDUN_OF_Curdlan1_UP	NONE	NONE	NONE	NONE	NONE	NONE	NONE
1422501_s_at	1422501_s_at	Idh3a	0.203838	-0.0361559	0.183594	0.0159126	3.7538	-0.665833	3.381	0.207211	-0.372793	4.04684	0.00169322	0.514859	0.00374107	0.838419	0.71412	0.000909105	0.991455	-2.09651	0.618662	-1.74606	REDUN_OF_Curdlan1_UP	REDUN_OF_Curdlan1_UP	NONE	NONE	NONE	NONE	NONE	NONE	NONE
1424390_at	1424390_at	Nupl1	0.221143	-0.0400292	0.197003	0.0158885	4.44272	-0.804176	3.95774	0.225706	-0.48498	4.76191	0.000395135	0.432903	0.00109799	0.824244	0.634164	0.000203649	1.42925	-2.20929	0.944274	-1.90514	REDUN_OF_Curdlan1_UP	REDUN_OF_Curdlan1_UP	NONE	NONE	NONE	NONE	NONE	NONE	NONE
1426426_at	1426426_at	Mak16	0.444139	0.0342138	0.494196	0.0158431	8.59448	0.662068	9.56313	0.216784	0.968647	8.90106	1.92e-07	0.517207	4.44071e-08	0.831075	0.346918	1.19385e-07	5.69185	-2.24056	6.66049	-1.83569	REDUN_OF_Curdlan1_UP	REDUN_OF_Curdlan1_UP	NONE	NONE	NONE	NONE	NONE	NONE	NONE
1439389_s_at	1439389_s_at	Myadm	0.227017	-0.0170721	0.225534	0.0155887	3.51618	-0.264423	3.49321	0.170729	-0.0229758	3.75763	0.00280689	0.794778	0.00294744	0.866545	0.981949	0.00167947	1.19289	-2.05887	1.16991	-1.47209	REDUN_OF_Curdlan1_UP	REDUN_OF_Curdlan1_UP	NONE	NONE	NONE	NONE	NONE	NONE	NONE
1421950_at	1421950_at	Pfdn2	0.325804	0.0151731	0.356462	0.0154851	6.38915	0.29755	6.99037	0.214727	0.60122	6.69282	8.33296e-06	0.769817	2.7959e-06	0.832652	0.555988	4.77051e-06	3.44759	-2.64401	4.04881	-1.86527	REDUN_OF_Curdlan1_UP	REDUN_OF_Curdlan1_UP	NONE	NONE	NONE	NONE	NONE	NONE	NONE
1425097_a_at	1425097_a_at	Zfp106	0.176165	0.0370558	0.228558	0.0153366	3.36401	0.707608	4.36448	0.207086	1.00047	3.65687	0.00387852	0.489214	0.000465466	0.838515	0.331748	0.00208088	0.499646	-2.15675	1.50012	-1.81832	REDUN_OF_Curdlan1_UP	REDUN_OF_Curdlan1_UP	NONE	NONE	NONE	NONE	NONE	NONE	NONE
1448160_at	1448160_at	Lcp1	0.220965	0.000116773	0.236355	0.0152732	3.86342	0.00204169	4.1325	0.188827	0.269084	4.13046	0.00134132	0.998396	0.000758479	0.852566	0.791252	0.000761757	1.24078	-2.6206	1.50986	-1.66566	REDUN_OF_Curdlan1_UP	REDUN_OF_Curdlan1_UP	NONE	NONE	NONE	NONE	NONE	NONE	NONE
1415694_at	1415694_at	Wars	0.19899	0.00106483	0.215106	0.0150519	2.69199	0.0144053	2.91002	0.143985	0.218031	2.89561	0.0158744	0.988682	0.0101013	0.887283	0.830119	0.0104096	0.662745	-2.01484	0.880776	-1.29091	REDUN_OF_Curdlan1_UP	REDUN_OF_Curdlan1_UP	NONE	NONE	NONE	NONE	NONE	NONE	NONE
1427144_at	1427144_at	Hnrnpll	0.916893	-0.0123443	0.919579	0.01503	14.1814	-0.190927	14.223	0.164379	0.0415402	14.4139	1.42308e-10	0.850948	1.36158e-10	0.87146	0.967371	1.11294e-10	11.8614	-2.1291	11.903	-1.47613	REDUN_OF_Curdlan1_UP	REDUN_OF_Curdlan1_UP	NONE	NONE	NONE	NONE	NONE	NONE	NONE
1450011_at	1450011_at	Hsd17b12	0.217779	-0.0329912	0.199665	0.0148777	4.70357	-0.712543	4.31235	0.227213	-0.391215	5.0249	0.000229717	0.486235	0.000519278	0.823092	0.70072	0.000118855	1.46388	-2.52715	1.07266	-2.06359	REDUN_OF_Curdlan1_UP	REDUN_OF_Curdlan1_UP	NONE	NONE	NONE	NONE	NONE	NONE	NONE
1424081_at	1424081_at	Pcgf6	0.285596	-0.0230187	0.277248	0.0146707	4.68101	-0.377284	4.54418	0.170029	-0.136826	4.92147	0.000240689	0.710844	0.000319748	0.867086	0.892849	0.000146761	2.22246	-2.08126	2.08564	-1.56843	REDUN_OF_Curdlan1_UP	REDUN_OF_Curdlan1_UP	NONE	NONE	NONE	NONE	NONE	NONE	NONE
1415733_a_at	1415733_a_at	NA	0.319538	-0.0353437	0.298754	0.0145591	6.15444	-0.680734	5.75412	0.198283	-0.400319	6.43486	1.29353e-05	0.505625	2.78596e-05	0.845283	0.694135	7.6558e-06	3.26538	-2.20833	2.86506	-1.84459	REDUN_OF_Curdlan1_UP	REDUN_OF_Curdlan1_UP	NONE	NONE	NONE	NONE	NONE	NONE	NONE
1417204_at	1417204_at	Kdelr2	0.144183	-0.018159	0.140544	0.0145201	2.89229	-0.364269	2.81929	0.20596	-0.072998	3.18356	0.010482	0.720353	0.0122017	0.83938	0.942699	0.0056844	-0.116698	-2.64472	-0.189696	-1.92172	REDUN_OF_Curdlan1_UP	REDUN_OF_Curdlan1_UP	NONE	NONE	NONE	NONE	NONE	NONE	NONE
1424291_at	1424291_at	Nup93	0.197066	-0.0203527	0.19118	0.0144668	2.9838	-0.308163	2.89468	0.154887	-0.0891202	3.20285	0.00865637	0.761873	0.0104298	0.878818	0.930075	0.00545733	0.712633	-1.96301	0.623513	-1.45107	REDUN_OF_Curdlan1_UP	REDUN_OF_Curdlan1_UP	NONE	NONE	NONE	NONE	NONE	NONE	NONE
1428853_at	1428853_at	Ptch1	0.217849	0.00252994	0.234585	0.0142069	3.24916	0.0377335	3.49879	0.149831	0.249627	3.46105	0.00494788	0.97036	0.00291267	0.882742	0.806004	0.00315596	1.01195	-2.19948	1.26157	-1.43212	REDUN_OF_Curdlan1_UP	REDUN_OF_Curdlan1_UP	NONE	NONE	NONE	NONE	NONE	NONE	NONE
1424425_a_at	1424425_a_at	Mtap	0.403005	-0.0192676	0.397928	0.0141911	7.57542	-0.36218	7.47999	0.188624	-0.0954253	7.84217	1.01259e-06	0.721884	1.19131e-06	0.852723	0.925144	6.46923e-07	4.75581	-2.45742	4.66039	-1.80514	REDUN_OF_Curdlan1_UP	REDUN_OF_Curdlan1_UP	NONE	NONE	NONE	NONE	NONE	NONE	NONE
1426713_s_at	1426713_s_at	Eprs	0.2293	0.0213616	0.264164	0.0135018	4.57232	0.425958	5.26751	0.190375	0.695189	4.84156	0.000301562	0.675727	7.28197e-05	0.851373	0.496759	0.000172871	1.58127	-2.56509	2.27646	-1.92462	REDUN_OF_Curdlan1_UP	REDUN_OF_Curdlan1_UP	NONE	NONE	NONE	NONE	NONE	NONE	NONE
1451293_at	1451293_at	Rrp9	0.564197	0.0250019	0.602621	0.0134217	9.33551	0.413696	9.97129	0.157036	0.635778	9.5576	6.20423e-08	0.684505	2.47242e-08	0.877151	0.533773	4.47664e-08	6.85353	-2.06829	7.48931	-1.59799	REDUN_OF_Curdlan1_UP	REDUN_OF_Curdlan1_UP	NONE	NONE	NONE	NONE	NONE	NONE	NONE
1417764_at	1417764_at	Ssr1	0.134675	-0.0142185	0.133622	0.013166	2.29194	-0.241975	2.27402	0.158437	-0.0179113	2.516	0.0355818	0.811827	0.0368593	0.876065	0.985928	0.0227356	-0.26081	-2.31077	-0.278722	-1.64663	REDUN_OF_Curdlan1_UP	REDUN_OF_Curdlan1_UP	NONE	NONE	NONE	NONE	NONE	NONE	NONE
1416938_at	1416938_at	Chchd1	0.113172	0.00776315	0.133642	0.0127072	2.18512	0.14989	2.58036	0.173489	0.39524	2.43047	0.0438552	0.882696	0.01995	0.86441	0.697805	0.0270119	-0.711071	-2.7463	-0.31583	-1.87443	REDUN_OF_Curdlan1_UP	REDUN_OF_Curdlan1_UP	NONE	NONE	NONE	NONE	NONE	NONE	NONE
1452712_at	1452712_at	Hnrnpa3	0.178113	0.0276433	0.218176	0.0124192	3.57918	0.55549	4.38423	0.176467	0.805053	3.82874	0.00245488	0.586126	0.000446588	0.862107	0.432411	0.00144386	0.564938	-2.45875	1.36999	-1.95492	REDUN_OF_Curdlan1_UP	REDUN_OF_Curdlan1_UP	NONE	NONE	NONE	NONE	NONE	NONE	NONE
1424705_at	1424705_at	Rbmx2	0.157762	-0.00747543	0.162663	0.0123767	2.20436	-0.104452	2.27284	0.122284	0.0684832	2.3773	0.0422445	0.918089	0.0369451	0.904174	0.946237	0.0300421	0.108456	-1.99145	0.17694	-1.35974	REDUN_OF_Curdlan1_UP	REDUN_OF_Curdlan1_UP	NONE	NONE	NONE	NONE	NONE	NONE	NONE
1434787_at	1434787_at	Arf3	0.282861	0.0121299	0.307279	0.0122885	4.52067	0.19386	4.91092	0.138872	0.390254	4.71706	0.0003358	0.848688	0.000149961	0.891258	0.701417	0.000223399	2.12337	-2.20343	2.51363	-1.55627	REDUN_OF_Curdlan1_UP	REDUN_OF_Curdlan1_UP	NONE	NONE	NONE	NONE	NONE	NONE	NONE
1439553_s_at	1439553_s_at	NA	0.237538	0.0114431	0.261195	0.0122144	4.34704	0.209413	4.77998	0.158058	0.432941	4.57057	0.000482804	0.836729	0.000196206	0.876358	0.670749	0.000302663	1.60198	-2.53565	2.03492	-1.78299	REDUN_OF_Curdlan1_UP	REDUN_OF_Curdlan1_UP	NONE	NONE	NONE	NONE	NONE	NONE	NONE
1434971_x_at	1434971_x_at	Mrpl15	0.320133	-0.0292777	0.302265	0.0114098	6.32343	-0.578308	5.97049	0.159362	-0.352936	6.5488	9.41781e-06	0.570985	1.83538e-05	0.875348	0.728673	6.20537e-06	3.36055	-2.38457	3.00761	-1.93571	REDUN_OF_Curdlan1_UP	REDUN_OF_Curdlan1_UP	NONE	NONE	NONE	NONE	NONE	NONE	NONE
1424281_at	1424281_at	Ubap2	0.146541	-0.00693427	0.150995	0.0113883	2.73673	-0.129501	2.81991	0.150389	0.0831809	2.94941	0.0144764	0.89855	0.0121862	0.882309	0.934724	0.00930297	-0.064608	-2.67183	0.0185729	-1.83045	REDUN_OF_Curdlan1_UP	REDUN_OF_Curdlan1_UP	NONE	NONE	NONE	NONE	NONE	NONE	NONE
1422792_at	1422792_at	Pafah1b2	0.191773	-0.0420218	0.161046	0.0112943	3.42655	-0.750833	2.87752	0.142697	-0.549029	3.62835	0.00339612	0.463488	0.0108099	0.888284	0.59045	0.00221106	0.746392	-1.92932	0.197363	-1.75246	REDUN_OF_Curdlan1_UP	REDUN_OF_Curdlan1_UP	NONE	NONE	NONE	NONE	NONE	NONE	NONE
1426631_at	1426631_at	Pus7	1.03325	0.0063099	1.05062	0.0110563	17.0097	0.103876	17.2956	0.128702	0.285889	17.1917	8.84638e-12	0.918539	6.83844e-12	0.899172	0.778576	7.50564e-12	14.5404	-2.36548	14.8263	-1.61739	REDUN_OF_Curdlan1_UP	REDUN_OF_Curdlan1_UP	NONE	NONE	NONE	NONE	NONE	NONE	NONE
1439413_x_at	1439413_x_at	Morf4l2	0.211108	0.0186344	0.240652	0.0109102	3.70475	0.327017	4.22323	0.135385	0.51848	3.89621	0.00187938	0.74783	0.000626361	0.89397	0.611111	0.0012511	1.07238	-2.30535	1.59086	-1.72598	REDUN_OF_Curdlan1_UP	REDUN_OF_Curdlan1_UP	NONE	NONE	NONE	NONE	NONE	NONE	NONE
1439448_x_at	1439448_x_at	Tmed9	0.139036	0.0239159	0.173675	0.0107231	2.69322	0.463268	3.3642	0.146876	0.670982	2.90093	0.0158343	0.649316	0.00387693	0.885036	0.511657	0.0102947	-0.212384	-2.44234	0.458598	-1.9077	REDUN_OF_Curdlan1_UP	REDUN_OF_Curdlan1_UP	NONE	NONE	NONE	NONE	NONE	NONE	NONE
1427250_at	1427250_at	Atp2a2	0.207006	0.00388863	0.221616	0.0107215	4.59651	0.0863459	4.92092	0.168339	0.324413	4.83457	0.00028678	0.932246	0.000146926	0.868394	0.749764	0.000175368	1.2658	-3.24436	1.59021	-2.18682	REDUN_OF_Curdlan1_UP	REDUN_OF_Curdlan1_UP	NONE	NONE	NONE	NONE	NONE	NONE	NONE
1451388_a_at	1451388_a_at	Atp11b	0.164088	-0.0191567	0.155645	0.0107136	3.53914	-0.413184	3.35704	0.163397	-0.182106	3.77022	0.00267311	0.684873	0.00393633	0.872221	0.857752	0.00163511	0.303854	-2.82211	0.121748	-2.1243	REDUN_OF_Curdlan1_UP	REDUN_OF_Curdlan1_UP	NONE	NONE	NONE	NONE	NONE	NONE	NONE
1415987_at	1415987_at	Hdlbp	0.177162	-0.0264531	0.161273	0.0105634	3.00658	-0.448929	2.73692	0.126762	-0.269661	3.18585	0.00825259	0.659412	0.0144707	0.900684	0.790816	0.00565702	0.460965	-2.09669	0.191304	-1.67326	REDUN_OF_Curdlan1_UP	REDUN_OF_Curdlan1_UP	NONE	NONE	NONE	NONE	NONE	NONE	NONE
1424473_at	1424473_at	Polr2h	0.399277	0.0119935	0.421832	0.0105619	8.21659	0.24681	8.68075	0.153689	0.46416	8.43393	3.5031e-07	0.808146	1.67782e-07	0.879747	0.64869	2.47353e-07	5.12978	-2.83999	5.59394	-2.02901	REDUN_OF_Curdlan1_UP	REDUN_OF_Curdlan1_UP	NONE	NONE	NONE	NONE	NONE	NONE	NONE
1417320_at	1417320_at	Grpel1	0.135561	-0.0296464	0.11647	0.0105555	2.46773	-0.539677	2.12021	0.135871	-0.347526	2.65988	0.0250629	0.596738	0.049717	0.893592	0.732657	0.0169566	-0.262841	-2.1909	-0.610367	-1.79494	REDUN_OF_Curdlan1_UP	REDUN_OF_Curdlan1_UP	NONE	NONE	NONE	NONE	NONE	NONE	NONE
1430271_x_at	1430271_x_at	Taf1d	0.200381	0.025378	0.236193	0.010434	3.25007	0.411617	3.83092	0.119666	0.580851	3.4193	0.00493841	0.685998	0.00143721	0.906215	0.56931	0.00344881	0.817147	-2.0213	1.398	-1.60067	REDUN_OF_Curdlan1_UP	REDUN_OF_Curdlan1_UP	NONE	NONE	NONE	NONE	NONE	NONE	NONE
1428196_a_at	1428196_a_at	Rmdn3	0.369757	0.0162979	0.396146	0.0100916	5.80567	0.255898	6.22002	0.112042	0.41435	5.96412	2.52086e-05	0.80124	1.14311e-05	0.912162	0.684036	1.8579e-05	3.45047	-2.0993	3.86482	-1.55334	REDUN_OF_Curdlan1_UP	REDUN_OF_Curdlan1_UP	NONE	NONE	NONE	NONE	NONE	NONE	NONE
1434125_at	1434125_at	Utp15	0.316605	-0.016128	0.310028	0.00955061	6.42865	-0.327478	6.2951	0.137125	-0.133553	6.62257	7.74429e-06	0.747487	9.92975e-06	0.892616	0.895396	5.42141e-06	3.38291	-2.71826	3.24935	-2.01654	REDUN_OF_Curdlan1_UP	REDUN_OF_Curdlan1_UP	NONE	NONE	NONE	NONE	NONE	NONE	NONE
1416172_at	1416172_at	Pes1	0.237504	-0.0258073	0.22114	0.00944285	3.98985	-0.433538	3.71495	0.112169	-0.274907	4.14849	0.00102572	0.670324	0.00183905	0.912063	0.786852	0.000733309	1.46999	-2.08632	1.19509	-1.66964	REDUN_OF_Curdlan1_UP	REDUN_OF_Curdlan1_UP	NONE	NONE	NONE	NONE	NONE	NONE	NONE
1448135_at	1448135_at	Atf4	0.281443	0.0359074	0.326654	0.00930423	5.9347	0.757168	6.88806	0.138731	0.953364	6.13089	1.96572e-05	0.459788	3.35518e-06	0.891367	0.354373	1.35244e-05	2.77169	-2.40584	3.72506	-2.09785	REDUN_OF_Curdlan1_UP	REDUN_OF_Curdlan1_UP	NONE	NONE	NONE	NONE	NONE	NONE	NONE
1448439_at	1448439_at	D17Wsu104e	0.288549	-0.0195303	0.278242	0.00922397	5.18959	-0.351255	5.00423	0.117305	-0.185361	5.35548	8.51651e-05	0.72991	0.00012396	0.908056	0.85524	6.10742e-05	2.49182	-2.34651	2.30646	-1.79031	REDUN_OF_Curdlan1_UP	REDUN_OF_Curdlan1_UP	NONE	NONE	NONE	NONE	NONE	NONE	NONE
1426369_at	1426369_at	Far1	0.169975	-0.0151071	0.163637	0.00876974	2.83331	-0.25182	2.72767	0.103367	-0.105637	2.97949	0.0118517	0.804337	0.0147495	0.918937	0.917163	0.008735	0.332957	-2.24853	0.22732	-1.66465	REDUN_OF_Curdlan1_UP	REDUN_OF_Curdlan1_UP	NONE	NONE	NONE	NONE	NONE	NONE	NONE
1430519_a_at	1430519_a_at	Cnot7	0.170458	-0.00630847	0.172525	0.00837625	2.60743	-0.0964984	2.63906	0.0906005	0.0316301	2.73556	0.0188785	0.924305	0.017696	0.928917	0.975152	0.0145114	0.312934	-2.198	0.344564	-1.53185	REDUN_OF_Curdlan1_UP	REDUN_OF_Curdlan1_UP	NONE	NONE	NONE	NONE	NONE	NONE	NONE
1416585_at	1416585_at	Ruvbl1	0.538369	0.006379	0.552789	0.00804142	8.01375	0.0949529	8.2284	0.0846395	0.214651	8.13344	4.87318e-07	0.925513	3.43695e-07	0.933582	0.83271	4.00812e-07	5.78096	-2.13783	5.99561	-1.49418	REDUN_OF_Curdlan1_UP	REDUN_OF_Curdlan1_UP	NONE	NONE	NONE	NONE	NONE	NONE	NONE
1434468_at	1434468_at	Otud4	0.203799	-0.0178893	0.193784	0.00787438	4.09761	-0.359686	3.89624	0.111952	-0.201363	4.25593	0.000816525	0.723714	0.00125101	0.912233	0.842914	0.000584685	1.08168	-2.65624	0.880322	-2.02063	REDUN_OF_Curdlan1_UP	REDUN_OF_Curdlan1_UP	NONE	NONE	NONE	NONE	NONE	NONE	NONE
1436508_at	1436508_at	Mlec	0.26584	0.0120976	0.285754	0.00781668	3.67976	0.167455	3.95541	0.076508	0.275654	3.78796	0.00198199	0.869078	0.00110341	0.939949	0.786289	0.0015746	1.60346	-1.90885	1.87911	-1.39166	REDUN_OF_Curdlan1_UP	REDUN_OF_Curdlan1_UP	NONE	NONE	NONE	NONE	NONE	NONE	NONE
1417763_at	1417763_at	Ssr1	0.149349	0.00174469	0.158887	0.00779304	2.79045	0.0325979	2.96865	0.102959	0.178204	2.93605	0.0129541	0.974392	0.00893561	0.919255	0.860766	0.00956648	-0.0121632	-2.77001	0.16604	-1.87879	REDUN_OF_Curdlan1_UP	REDUN_OF_Curdlan1_UP	NONE	NONE	NONE	NONE	NONE	NONE	NONE
1425189_a_at	1425189_a_at	Mrpl15	0.376456	0.0261818	0.410374	0.00773641	6.45907	0.449216	7.04102	0.09386	0.581955	6.59181	7.32049e-06	0.659209	2.55589e-06	0.926368	0.568584	5.735e-06	3.88543	-2.12442	4.46739	-1.72598	REDUN_OF_Curdlan1_UP	REDUN_OF_Curdlan1_UP	NONE	NONE	NONE	NONE	NONE	NONE	NONE
1426904_s_at	1426904_s_at	Dnajc10	0.117117	0.0281612	0.15245	0.00717215	2.38549	0.5736	3.10518	0.103298	0.719686	2.53158	0.029555	0.574092	0.00670703	0.91899	0.481941	0.0220292	-0.669782	-2.48167	0.0499043	-2.05711	REDUN_OF_Curdlan1_UP	REDUN_OF_Curdlan1_UP	NONE	NONE	NONE	NONE	NONE	NONE	NONE
1423474_at	1423474_at	Top1	0.159713	0.0542969	0.220972	0.00696196	3.29432	1.11995	4.55787	0.101541	1.26355	3.43792	0.00449646	0.279014	0.000310765	0.920363	0.224217	0.00331503	0.200347	-1.97402	1.4639	-2.08623	REDUN_OF_Curdlan1_UP	REDUN_OF_Curdlan1_UP	NONE	NONE	NONE	NONE	NONE	NONE	NONE
1448365_at	1448365_at	Exosc7	0.262328	-0.00951804	0.259646	0.00683524	5.11232	-0.18549	5.06003	0.0941914	-0.052283	5.24552	9.95425e-05	0.85514	0.000110667	0.926109	0.95894	7.61043e-05	2.18908	-2.73775	2.1368	-1.97285	REDUN_OF_Curdlan1_UP	REDUN_OF_Curdlan1_UP	NONE	NONE	NONE	NONE	NONE	NONE	NONE
1450914_at	1450914_at	Ppp1r14b	0.443404	0.0295683	0.479551	0.00657799	8.88696	0.592624	9.61142	0.0932247	0.724464	9.0188	1.21993e-07	0.561589	4.13957e-08	0.926865	0.479083	9.97664e-08	5.88057	-2.41376	6.60504	-2.03261	REDUN_OF_Curdlan1_UP	REDUN_OF_Curdlan1_UP	NONE	NONE	NONE	NONE	NONE	NONE	NONE
1454214_a_at	1454214_a_at	Znhit6	0.456583	0.00712157	0.470196	0.00649109	6.71831	0.104789	6.91861	0.0675371	0.200301	6.81382	4.55496e-06	0.917826	3.17693e-06	0.946978	0.843731	3.8333e-06	4.51116	-2.10236	4.71146	-1.49315	REDUN_OF_Curdlan1_UP	REDUN_OF_Curdlan1_UP	NONE	NONE	NONE	NONE	NONE	NONE	NONE
1437109_s_at	1437109_s_at	Lsm6	0.150966	0.0424067	0.199862	0.00648847	3.00264	0.843446	3.97514	0.0912536	0.972498	3.1317	0.00832104	0.411223	0.00105821	0.928406	0.345057	0.00634233	0.0192221	-2.13997	0.99172	-2.01834	REDUN_OF_Curdlan1_UP	REDUN_OF_Curdlan1_UP	NONE	NONE	NONE	NONE	NONE	NONE	NONE
1434274_at	1434274_at	Mycbp2	0.30813	-0.0169599	0.29765	0.00647987	4.15414	-0.228649	4.01285	0.0617729	-0.141289	4.2415	0.000724607	0.821994	0.000976939	0.951497	0.889378	0.000602718	2.13188	-1.79361	1.99059	-1.36818	REDUN_OF_Curdlan1_UP	REDUN_OF_Curdlan1_UP	NONE	NONE	NONE	NONE	NONE	NONE	NONE
1440253_at	1440253_at	Psmd11	0.247311	0.0232165	0.276967	0.00643976	5.05252	0.47431	5.6584	0.0930293	0.605874	5.18409	0.000112367	0.641589	3.35752e-05	0.927018	0.552968	8.61137e-05	1.98805	-2.59017	2.59392	-2.07388	REDUN_OF_Curdlan1_UP	REDUN_OF_Curdlan1_UP	NONE	NONE	NONE	NONE	NONE	NONE	NONE
1416382_at	1416382_at	Ctsc	0.159817	-0.0356525	0.130426	0.00626148	3.07471	-0.685918	2.50926	0.0851813	-0.565453	3.19518	0.00715153	0.502435	0.0230478	0.933158	0.57949	0.00554657	0.188863	-2.19993	-0.37659	-1.95542	REDUN_OF_Curdlan1_UP	REDUN_OF_Curdlan1_UP	NONE	NONE	NONE	NONE	NONE	NONE	NONE
1415816_at	1415816_at	Cct7	0.230416	0.00100411	0.237238	0.00581839	4.47407	0.0194971	4.60655	0.0798874	0.132475	4.58705	0.00037008	0.984682	0.000280862	0.937302	0.896235	0.000292471	1.56146	-2.89311	1.69394	-1.97964	REDUN_OF_Curdlan1_UP	REDUN_OF_Curdlan1_UP	NONE	NONE	NONE	NONE	NONE	NONE	NONE
1431939_a_at	1431939_a_at	Mina	0.236852	0.00335126	0.245903	0.00569933	3.70682	0.0524485	3.84847	0.0630716	0.141645	3.79602	0.00187112	0.958811	0.00138461	0.950479	0.889101	0.00154785	1.35927	-2.29511	1.50091	-1.5969	REDUN_OF_Curdlan1_UP	REDUN_OF_Curdlan1_UP	NONE	NONE	NONE	NONE	NONE	NONE	NONE
1428585_at	1428585_at	Actn1	0.152939	-0.05018	0.108429	0.0056701	3.15783	-1.0361	2.2388	0.0827842	-0.919028	3.27491	0.00600193	0.315327	0.0394967	0.935034	0.371522	0.00468528	0.0606753	-2.06105	-0.858353	-2.10724	REDUN_OF_Curdlan1_UP	REDUN_OF_Curdlan1_UP	NONE	NONE	NONE	NONE	NONE	NONE	NONE
1424110_a_at	1424110_a_at	Nme1	0.328466	-0.0165546	0.317536	0.00562473	7.28832	-0.367331	7.0458	0.088252	-0.242524	7.41313	1.65728e-06	0.718112	2.53439e-06	0.930755	0.811409	1.33596e-06	3.95997	-2.96102	3.71745	-2.26525	REDUN_OF_Curdlan1_UP	REDUN_OF_Curdlan1_UP	NONE	NONE	NONE	NONE	NONE	NONE	NONE
1426854_a_at	1426854_a_at	Set	0.322657	0.0539569	0.382236	0.00562282	6.4436	1.07754	7.63343	0.0794012	1.18983	6.55589	7.53297e-06	0.296974	9.1785e-07	0.937683	0.251205	6.12516e-06	3.44803	-1.91802	4.63786	-2.03878	REDUN_OF_Curdlan1_UP	REDUN_OF_Curdlan1_UP	NONE	NONE	NONE	NONE	NONE	NONE	NONE
1416240_at	1416240_at	Psmb7	0.115255	0.0330762	0.153946	0.00561444	2.38591	0.684716	3.18685	0.0821837	0.800941	2.50213	0.0295307	0.503173	0.00564509	0.935504	0.434721	0.0233824	-0.719264	-2.42045	0.0816772	-2.1135	REDUN_OF_Curdlan1_UP	REDUN_OF_Curdlan1_UP	NONE	NONE	NONE	NONE	NONE	NONE	NONE
1422559_at	1422559_at	NA	0.293004	0.0360802	0.334516	0.0054318	5.71014	0.703142	6.51914	0.0748518	0.808998	5.816	3.0349e-05	0.491919	6.55295e-06	0.941246	0.430202	2.47096e-05	2.7869	-2.2201	3.5959	-1.99219	REDUN_OF_Curdlan1_UP	REDUN_OF_Curdlan1_UP	NONE	NONE	NONE	NONE	NONE	NONE	NONE
1416595_at	1416595_at	Mrps22	0.145222	0.0122342	0.162611	0.00515485	2.427	0.204462	2.71761	0.060917	0.290612	2.51315	0.0272006	0.840531	0.0150586	0.952168	0.775024	0.0228672	-0.0798551	-2.30239	0.210757	-1.7117	REDUN_OF_Curdlan1_UP	REDUN_OF_Curdlan1_UP	NONE	NONE	NONE	NONE	NONE	NONE	NONE
1416093_a_at	1416093_a_at	Mrpl20	0.193813	0.0013111	0.199986	0.00486195	4.26828	0.0288739	4.40423	0.0757121	0.135947	4.37535	0.000569688	0.977317	0.000428272	0.940572	0.893533	0.000454977	0.96488	-3.27453	1.10083	-2.26014	REDUN_OF_Curdlan1_UP	REDUN_OF_Curdlan1_UP	NONE	NONE	NONE	NONE	NONE	NONE	NONE
1448774_at	1448774_at	Stoml2	0.20729	0.0348068	0.24695	0.00485382	3.97688	0.667772	4.73777	0.0658466	0.760893	4.07	0.00105431	0.513652	0.000214046	0.948303	0.457621	0.000865612	1.09911	-2.21	1.86001	-1.96904	REDUN_OF_Curdlan1_UP	REDUN_OF_Curdlan1_UP	NONE	NONE	NONE	NONE	NONE	NONE	NONE
1424745_at	1424745_at	Phykpl	0.207153	0.00158462	0.213509	0.00477087	2.96932	0.0227138	3.06042	0.0483557	0.0910991	3.03771	0.00892311	0.982155	0.00736987	0.962022	0.928527	0.00773039	0.819233	-2.12737	0.910332	-1.47199	REDUN_OF_Curdlan1_UP	REDUN_OF_Curdlan1_UP	NONE	NONE	NONE	NONE	NONE	NONE	NONE
1448144_at	1448144_at	Hnrnpab	0.301696	0.0173647	0.323774	0.00471283	4.35727	0.250791	4.67612	0.0481295	0.318856	4.42533	0.00047256	0.805119	0.000243135	0.9622	0.753897	0.000409767	2.19088	-1.91559	2.50974	-1.48374	REDUN_OF_Curdlan1_UP	REDUN_OF_Curdlan1_UP	NONE	NONE	NONE	NONE	NONE	NONE	NONE
1434609_at	1434609_at	Vprbp	0.564918	0.0163566	0.585883	0.00460928	10.3095	0.2985	10.6921	0.0594797	0.382617	10.3936	1.54222e-08	0.769105	9.16699e-09	0.953295	0.706962	1.37385e-08	7.57203	-2.43892	7.95465	-1.87617	REDUN_OF_Curdlan1_UP	REDUN_OF_Curdlan1_UP	NONE	NONE	NONE	NONE	NONE	NONE	NONE
1418249_at	1418249_at	Crcp	0.132448	-0.0180795	0.118872	0.00450403	2.46007	-0.335807	2.20792	0.0591546	-0.25215	2.54373	0.0254525	0.741313	0.0419525	0.95355	0.804087	0.021493	-0.326011	-2.45027	-0.57816	-1.9109	REDUN_OF_Curdlan1_UP	REDUN_OF_Curdlan1_UP	NONE	NONE	NONE	NONE	NONE	NONE	NONE
1453195_at	1453195_at	NA	0.194498	-0.0064186	0.192515	0.00443649	3.4144	-0.112678	3.37961	0.0550712	-0.034796	3.49228	0.00348488	0.911666	0.00375218	0.956753	0.972666	0.00295323	0.781155	-2.52057	0.746359	-1.80692	REDUN_OF_Curdlan1_UP	REDUN_OF_Curdlan1_UP	NONE	NONE	NONE	NONE	NONE	NONE	NONE
1422712_a_at	1422712_a_at	Ube2i	0.161083	0.00935867	0.174829	0.00438799	3.05181	0.177306	3.31225	0.0587841	0.260439	3.13494	0.00750457	0.861459	0.00432873	0.953841	0.797796	0.00629903	0.209965	-2.66454	0.470404	-1.9507	REDUN_OF_Curdlan1_UP	REDUN_OF_Curdlan1_UP	NONE	NONE	NONE	NONE	NONE	NONE	NONE
1415704_a_at	1415704_a_at	Cdv3	0.259255	0.0125877	0.276158	0.00431566	5.65216	0.274433	6.02068	0.0665305	0.368521	5.74625	3.39873e-05	0.78721	1.66751e-05	0.947767	0.717241	2.82891e-05	2.38192	-2.99581	2.75044	-2.24588	REDUN_OF_Curdlan1_UP	REDUN_OF_Curdlan1_UP	NONE	NONE	NONE	NONE	NONE	NONE	NONE
1454914_at	1454914_at	U2surp	0.11601	0.050092	0.170293	0.00419128	2.67565	1.15532	3.92764	0.0683543	1.25199	2.77232	0.0164166	0.264665	0.00117038	0.946338	0.228295	0.0134498	-0.783947	-2.30427	0.468041	-2.37795	REDUN_OF_Curdlan1_UP	REDUN_OF_Curdlan1_UP	NONE	NONE	NONE	NONE	NONE	NONE	NONE
1420623_x_at	1420623_x_at	Hspa8	0.313334	0.0565144	0.373899	0.00405048	6.68564	1.20585	7.97792	0.0611121	1.29228	6.77207	4.83314e-06	0.245139	5.16857e-07	0.952015	0.214336	4.13289e-06	3.48508	-1.99471	4.77735	-2.20203	REDUN_OF_Curdlan1_UP	REDUN_OF_Curdlan1_UP	NONE	NONE	NONE	NONE	NONE	NONE	NONE
1448274_at	1448274_at	C1qbp	0.470178	0.0394959	0.513597	0.00392224	8.06086	0.677127	8.80523	0.0475487	0.744371	8.1281	4.51141e-07	0.507851	1.38334e-07	0.962655	0.46728	4.04306e-07	5.48922	-1.89451	6.23359	-1.77087	REDUN_OF_Curdlan1_UP	REDUN_OF_Curdlan1_UP	NONE	NONE	NONE	NONE	NONE	NONE	NONE
1416015_s_at	1416015_s_at	Abce1	0.533773	-0.00582652	0.53178	0.00383344	8.30606	-0.0906666	8.27504	0.0421805	-0.0310144	8.36571	3.0334e-07	0.928866	3.18825e-07	0.966869	0.975636	2.7573e-07	5.9719	-2.24349	5.94089	-1.60832	REDUN_OF_Curdlan1_UP	REDUN_OF_Curdlan1_UP	NONE	NONE	NONE	NONE	NONE	NONE	NONE
1452236_at	1452236_at	Abcf1	0.200043	0.0443529	0.248188	0.00379262	3.7437	0.830043	4.64472	0.0501883	0.90102	3.81468	0.00172995	0.418542	0.000259475	0.960584	0.380738	0.00148766	0.936525	-1.97714	1.83754	-1.93479	REDUN_OF_Curdlan1_UP	REDUN_OF_Curdlan1_UP	NONE	NONE	NONE	NONE	NONE	NONE	NONE
1421910_at	1421910_at	Tcf20	0.125735	0.0156514	0.145017	0.00362983	2.12881	0.264993	2.45526	0.0434561	0.326449	2.19027	0.0489004	0.794347	0.0256998	0.965867	0.748251	0.0434187	-0.410821	-2.27464	-0.0843718	-1.75234	REDUN_OF_Curdlan1_UP	REDUN_OF_Curdlan1_UP	NONE	NONE	NONE	NONE	NONE	NONE	NONE
1449116_a_at	1449116_a_at	Dtymk	0.165873	-0.0179509	0.151475	0.0035528	3.2871	-0.355732	3.00177	0.0497843	-0.285326	3.3575	0.00456582	0.726617	0.0083363	0.960901	0.778999	0.00393246	0.314557	-2.61681	0.0292301	-2.05212	REDUN_OF_Curdlan1_UP	REDUN_OF_Curdlan1_UP	NONE	NONE	NONE	NONE	NONE	NONE	NONE
1448442_a_at	1448442_a_at	Psma3	0.148488	0.020869	0.172838	0.00348105	2.9043	0.40818	3.38057	0.0481443	0.476267	2.97239	0.0102226	0.688469	0.00374453	0.962188	0.640225	0.00886596	-0.0295711	-2.52569	0.446696	-2.02642	REDUN_OF_Curdlan1_UP	REDUN_OF_Curdlan1_UP	NONE	NONE	NONE	NONE	NONE	NONE	NONE
1454979_at	1454979_at	Diap1	0.38536	-0.0540579	0.334767	0.00346488	8.22118	-1.15326	7.14183	0.0522687	-1.07934	8.29509	3.47723e-07	0.265485	2.13999e-06	0.958952	0.296196	3.08721e-07	5.02111	-2.04681	3.94177	-2.21052	REDUN_OF_Curdlan1_UP	REDUN_OF_Curdlan1_UP	NONE	NONE	NONE	NONE	NONE	NONE	NONE
1436549_a_at	1436549_a_at	Hnrnpa1	0.163164	0.0347217	0.200429	0.00254338	2.96034	0.629967	3.63645	0.0326297	0.676112	3.00648	0.0090926	0.537474	0.00217329	0.974367	0.508479	0.0082543	0.238836	-2.09153	0.914948	-1.89176	REDUN_OF_Curdlan1_UP	REDUN_OF_Curdlan1_UP	NONE	NONE	NONE	NONE	NONE	NONE	NONE
1448937_at	1448937_at	Slc35b3	0.362008	-0.0477817	0.316475	0.00224905	6.88748	-0.909083	6.02119	0.030257	-0.866293	6.93027	3.35867e-06	0.376593	1.6659e-05	0.976231	0.39894	3.11149e-06	4.03362	-1.94478	3.16732	-1.98773	REDUN_OF_Curdlan1_UP	REDUN_OF_Curdlan1_UP	NONE	NONE	NONE	NONE	NONE	NONE	NONE
1450630_at	1450630_at	Qtrt1	0.427981	0.0239437	0.454173	0.00224875	7.68698	0.430053	8.15743	0.02856	0.470443	7.72737	8.38612e-07	0.672806	3.85506e-07	0.977563	0.644291	7.83603e-07	4.99283	-2.2641	5.46327	-1.8765	REDUN_OF_Curdlan1_UP	REDUN_OF_Curdlan1_UP	NONE	NONE	NONE	NONE	NONE	NONE	NONE
1427404_x_at	1427404_x_at	NA	0.196665	-0.0305761	0.168276	0.00218644	3.53081	-0.548945	3.02112	0.0277567	-0.509691	3.57006	0.00272093	0.590507	0.00800456	0.978194	0.61712	0.00250297	0.837802	-2.14406	0.328112	-1.87648	REDUN_OF_Curdlan1_UP	REDUN_OF_Curdlan1_UP	NONE	NONE	NONE	NONE	NONE	NONE	NONE
1428766_at	1428766_at	Rnmtl1	0.459946	0.0291214	0.491101	0.00203394	7.11461	0.45046	7.59653	0.0222468	0.481922	7.14607	2.24482e-06	0.65833	9.7697e-07	0.982522	0.636288	2.12414e-06	4.79436	-1.8698	5.27628	-1.61842	REDUN_OF_Curdlan1_UP	REDUN_OF_Curdlan1_UP	NONE	NONE	NONE	NONE	NONE	NONE	NONE
1426343_at	1426343_at	Stt3b	0.334793	-0.0227958	0.313872	0.00187551	6.13947	-0.418032	5.75583	0.0243197	-0.383639	6.17387	1.33066e-05	0.681395	2.77671e-05	0.980894	0.706219	1.24695e-05	3.38875	-2.33269	3.00511	-1.92073	REDUN_OF_Curdlan1_UP	REDUN_OF_Curdlan1_UP	NONE	NONE	NONE	NONE	NONE	NONE	NONE
1448132_at	1448132_at	Slc19a1	0.337513	0.00114611	0.34016	0.001501	4.97956	0.0169093	5.01861	0.015659	0.0390546	5.0017	0.000130349	0.986715	0.000120384	0.987697	0.969323	0.000124599	2.7665	-2.19614	2.80556	-1.54921	REDUN_OF_Curdlan1_UP	REDUN_OF_Curdlan1_UP	NONE	NONE	NONE	NONE	NONE	NONE	NONE
1419444_at	1419444_at	NA	0.128021	0.0101325	0.139646	0.00149296	2.63937	0.208898	2.87905	0.0217647	0.239678	2.67015	0.0176848	0.837124	0.0107755	0.982901	0.813577	0.0166031	-0.453135	-2.88361	-0.213457	-2.16497	REDUN_OF_Curdlan1_UP	REDUN_OF_Curdlan1_UP	NONE	NONE	NONE	NONE	NONE	NONE	NONE
1424440_at	1424440_at	Mrps6	0.24463	-0.0225125	0.223421	0.00130372	3.64996	-0.335894	3.33352	0.0137546	-0.316442	3.66941	0.0021117	0.741249	0.00413776	0.989193	0.755696	0.00202609	1.41191	-1.90216	1.09547	-1.56879	REDUN_OF_Curdlan1_UP	REDUN_OF_Curdlan1_UP	NONE	NONE	NONE	NONE	NONE	NONE	NONE
1438781_at	1438781_at	Tet2	0.401386	0.00474381	0.407339	0.00120906	5.29777	0.0626121	5.37634	0.011284	0.0785701	5.31373	6.85377e-05	0.950839	5.85876e-05	0.991134	0.938334	6.63845e-05	3.31796	-1.91719	3.39653	-1.38865	REDUN_OF_Curdlan1_UP	REDUN_OF_Curdlan1_UP	NONE	NONE	NONE	NONE	NONE	NONE	NONE
1416393_at	1416393_at	Emg1	0.370522	0.0485918	0.420295	0.00118117	8.11924	1.06479	9.20992	0.018302	1.09068	8.14513	4.10174e-07	0.302536	7.47999e-08	0.985621	0.291324	3.93277e-07	4.83229	-2.22216	5.92297	-2.30592	REDUN_OF_Curdlan1_UP	REDUN_OF_Curdlan1_UP	NONE	NONE	NONE	NONE	NONE	NONE	NONE
1437747_at	1437747_at	Ube4a	0.200841	-0.00927755	0.192362	0.000799255	3.59864	-0.166234	3.44673	0.0101264	-0.151913	3.61296	0.00235532	0.870023	0.00325355	0.992044	0.881125	0.00228464	0.910956	-2.52145	0.759043	-1.89035	REDUN_OF_Curdlan1_UP	REDUN_OF_Curdlan1_UP	NONE	NONE	NONE	NONE	NONE	NONE	NONE
1456128_at	1456128_at	Atp5g2	0.238658	-0.0222743	0.216962	0.000577827	3.52442	-0.328939	3.20402	0.00603385	-0.320406	3.53296	0.00275812	0.746403	0.00544384	0.995259	0.752744	0.00270852	1.30928	-1.88621	0.98887	-1.56031	REDUN_OF_Curdlan1_UP	REDUN_OF_Curdlan1_UP	NONE	NONE	NONE	NONE	NONE	NONE	NONE
1448663_s_at	1448663_s_at	Mvd	0.281183	-0.0155477	0.266196	0.000560592	5.22361	-0.288834	4.94519	0.00736399	-0.27842	5.23402	7.95299e-05	0.77636	0.000139817	0.994214	0.784202	7.78827e-05	2.43702	-2.49775	2.1586	-1.96305	REDUN_OF_Curdlan1_UP	REDUN_OF_Curdlan1_UP	NONE	NONE	NONE	NONE	NONE	NONE	NONE
1428877_at	1428877_at	Srp72	0.168182	-0.0134562	0.155279	0.000553801	2.88803	-0.231072	2.66647	0.00672453	-0.221562	2.89754	0.0105755	0.820143	0.0167289	0.994717	0.827415	0.0103678	0.312218	-2.34474	0.0906557	-1.81465	REDUN_OF_Curdlan1_UP	REDUN_OF_Curdlan1_UP	NONE	NONE	NONE	NONE	NONE	NONE	NONE
1449433_at	1449433_at	P2rx5	0.623527	0.0104158	0.634231	0.000288179	8.28912	0.138466	8.43141	0.00270894	0.142297	8.29295	3.11699e-07	0.891573	2.48345e-07	0.997872	0.888594	3.09787e-07	6.29503	-1.85562	6.43733	-1.40732	REDUN_OF_Curdlan1_UP	REDUN_OF_Curdlan1_UP	NONE	NONE	NONE	NONE	NONE	NONE	NONE
1419357_at	1419357_at	Isy1	0.233473	0.0332942	0.266942	0.000174626	3.60087	0.513499	4.11706	0.00190442	0.516192	3.60356	0.00234418	0.614513	0.000783634	0.998504	0.612673	0.00233079	1.28741	-1.79996	1.8036	-1.63396	REDUN_OF_Curdlan1_UP	REDUN_OF_Curdlan1_UP	NONE	NONE	NONE	NONE	NONE	NONE	NONE
1423054_at	1423054_at	Wdr1	0.162032	-0.0239726	0.138104	4.41389e-05	3.41501	-0.505249	2.91069	0.000657805	-0.504318	3.41594	0.00348041	0.620168	0.0100872	0.999483	0.620807	0.00347353	0.253591	-2.65617	-0.250727	-2.2348	REDUN_OF_Curdlan1_UP	REDUN_OF_Curdlan1_UP	NONE	NONE	NONE	NONE	NONE	NONE	NONE
1423784_at	1423784_at	Gars	0.22563	0.0405232	0.265956	-0.00019783	4.00004	0.718409	4.71494	-0.00247997	0.714902	3.99654	0.00100381	0.482708	0.000224378	0.998051	0.484815	0.0010113	1.3408	-1.94084	2.0557	-1.87789	REDUN_OF_Curdlan1_UP	REDUN_OF_Curdlan1_UP	NONE	NONE	NONE	NONE	NONE	NONE	NONE
1428560_at	1428560_at	Xpo5	0.332195	-0.0101006	0.321678	-0.00041645	6.03745	-0.183573	5.84631	-0.00535189	-0.191142	6.02988	1.61504e-05	0.856619	2.33034e-05	0.995795	0.850782	1.63851e-05	3.31129	-2.54259	3.12015	-1.92233	REDUN_OF_Curdlan1_UP	REDUN_OF_Curdlan1_UP	NONE	NONE	NONE	NONE	NONE	NONE	NONE
1433636_at	1433636_at	Bms1	0.254146	0.00641979	0.25995	-0.000615858	3.91226	0.0988248	4.00161	-0.00670364	0.0893444	3.90278	0.00120919	0.922486	0.00100049	0.994733	0.9299	0.00123377	1.6032	-2.21024	1.69254	-1.62605	REDUN_OF_Curdlan1_UP	REDUN_OF_Curdlan1_UP	NONE	NONE	NONE	NONE	NONE	NONE	NONE
1448333_at	1448333_at	Adprh	0.158915	-0.0221936	0.135866	-0.000855497	3.02841	-0.422939	2.58917	-0.011528	-0.439242	3.01211	0.00788283	0.677883	0.0195952	0.990943	0.666271	0.00815737	0.169895	-2.43558	-0.269347	-2.00975	REDUN_OF_Curdlan1_UP	REDUN_OF_Curdlan1_UP	NONE	NONE	NONE	NONE	NONE	NONE	NONE
1448708_at	1448708_at	Med1	0.108317	0.0339213	0.141044	-0.00119385	2.11881	0.66354	2.75899	-0.0165131	0.640187	2.09545	0.0498509	0.516288	0.0138255	0.987026	0.530975	0.0521355	-0.81537	-2.27064	-0.175183	-2.05826	REDUN_OF_Curdlan1_UP	REDUN_OF_Curdlan1_UP	NONE	NONE	NONE	NONE	NONE	NONE	NONE
1460645_at	1460645_at	Chordc1	0.160005	0.00873086	0.16748	-0.00125527	3.2632	0.178061	3.41566	-0.0181023	0.15246	3.2376	0.00480297	0.860876	0.00347561	0.985778	0.880701	0.00507052	0.20404	-2.8811	0.3565	-2.14505	REDUN_OF_Curdlan1_UP	REDUN_OF_Curdlan1_UP	NONE	NONE	NONE	NONE	NONE	NONE	NONE
1421305_x_at	1421305_x_at	Rabep1	0.299995	-0.00855816	0.290053	-0.00138414	4.32702	-0.12344	4.18362	-0.0141169	-0.143404	4.30706	0.000503523	0.903273	0.000680907	0.988909	0.887734	0.000525085	2.16348	-2.04011	2.02007	-1.51574	REDUN_OF_Curdlan1_UP	REDUN_OF_Curdlan1_UP	NONE	NONE	NONE	NONE	NONE	NONE	NONE
1423501_at	1423501_at	Max	0.168579	-0.0419512	0.125195	-0.00143271	3.00762	-0.748452	2.23361	-0.0180743	-0.774013	2.98206	0.00823462	0.464883	0.0399006	0.9858	0.450038	0.00868813	0.331466	-1.9277	-0.442547	-1.87425	REDUN_OF_Curdlan1_UP	REDUN_OF_Curdlan1_UP	NONE	NONE	NONE	NONE	NONE	NONE	NONE
1417432_a_at	1417432_a_at	Gnb1	0.148701	0.0214082	0.168506	-0.00160401	2.29125	0.329867	2.59641	-0.0174763	0.305152	2.26654	0.0356297	0.745715	0.0193081	0.986269	0.764125	0.0374058	-0.0200082	-1.9814	0.285143	-1.61683	REDUN_OF_Curdlan1_UP	REDUN_OF_Curdlan1_UP	NONE	NONE	NONE	NONE	NONE	NONE	NONE
1417766_at	1417766_at	Cyb5b	0.307127	-0.0428106	0.26258	-0.0017362	5.65822	-0.788704	4.83753	-0.0226176	-0.82069	5.62624	3.35867e-05	0.44164	0.000174305	0.982231	0.423699	3.57573e-05	2.89476	-1.97476	2.07407	-1.93145	REDUN_OF_Curdlan1_UP	REDUN_OF_Curdlan1_UP	NONE	NONE	NONE	NONE	NONE	NONE	NONE
1448204_at	1448204_at	Sav1	0.643933	0.0182128	0.660244	-0.00190136	12.9679	0.366781	13.2964	-0.0270757	0.32849	12.9296	5.44552e-10	0.718514	3.74865e-10	0.978729	0.746736	5.69069e-10	9.94712	-2.65401	10.2756	-2.10895	REDUN_OF_Curdlan1_UP	REDUN_OF_Curdlan1_UP	NONE	NONE	NONE	NONE	NONE	NONE	NONE
1420142_s_at	1420142_s_at	Pa2g4	0.468389	-0.00485159	0.461496	-0.00204153	6.84662	-0.0709174	6.74586	-0.0211013	-0.100759	6.81677	3.61388e-06	0.944329	4.33332e-06	0.983422	0.920974	3.81297e-06	4.65401	-2.12169	4.55325	-1.5293	REDUN_OF_Curdlan1_UP	REDUN_OF_Curdlan1_UP	NONE	NONE	NONE	NONE	NONE	NONE	NONE
1417118_a_at	1417118_a_at	Naa10	0.171713	0.00825542	0.177923	-0.00204524	2.83706	0.136397	2.93966	-0.0238943	0.102605	2.80327	0.0117597	0.893183	0.00949457	0.981228	0.919532	0.0126144	0.358745	-2.34192	0.46135	-1.72854	REDUN_OF_Curdlan1_UP	REDUN_OF_Curdlan1_UP	NONE	NONE	NONE	NONE	NONE	NONE	NONE
1452272_a_at	1452272_a_at	Gfer	0.152429	0.0347713	0.184951	-0.0022491	3.14433	0.717268	3.8152	-0.0328061	0.670873	3.09793	0.00617552	0.483392	0.00148602	0.974229	0.511725	0.00681025	0.0501011	-2.37696	0.720974	-2.15514	REDUN_OF_Curdlan1_UP	REDUN_OF_Curdlan1_UP	NONE	NONE	NONE	NONE	NONE	NONE	NONE
1424533_a_at	1424533_a_at	Ccdc137	0.304183	-0.00430194	0.297564	-0.00231747	5.18533	-0.073334	5.07249	-0.0279345	-0.112839	5.14583	8.58979e-05	0.942435	0.000107905	0.978055	0.91154	9.30229e-05	2.62832	-2.48368	2.51548	-1.78014	REDUN_OF_Curdlan1_UP	REDUN_OF_Curdlan1_UP	NONE	NONE	NONE	NONE	NONE	NONE	NONE
1434367_s_at	1434367_s_at	NA	0.160548	0.00862678	0.166841	-0.0023337	2.1714	0.116677	2.25652	-0.0223186	0.0851138	2.13984	0.0450382	0.908546	0.0381492	0.982466	0.933211	0.0478724	0.142655	-1.91207	0.227769	-1.41222	REDUN_OF_Curdlan1_UP	REDUN_OF_Curdlan1_UP	NONE	NONE	NONE	NONE	NONE	NONE	NONE
1423181_s_at	1423181_s_at	Clns1a	0.191708	-6.18175e-05	0.188995	-0.00265105	3.87169	-0.00124845	3.8169	-0.0378584	-0.0547884	3.81815	0.00131798	0.999019	0.00148066	0.970262	0.956975	0.00147674	0.842328	-3.02811	0.78754	-2.10422	REDUN_OF_Curdlan1_UP	REDUN_OF_Curdlan1_UP	NONE	NONE	NONE	NONE	NONE	NONE	NONE
1439049_at	1439049_at	Dph5	0.489209	0.00403486	0.490385	-0.00285866	7.0102	0.0578182	7.02706	-0.0289657	0.0168545	6.96924	2.69925e-06	0.954598	2.61985e-06	0.977245	0.986758	2.90289e-06	4.86075	-2.09163	4.87761	-1.49092	REDUN_OF_Curdlan1_UP	REDUN_OF_Curdlan1_UP	NONE	NONE	NONE	NONE	NONE	NONE	NONE
1425456_a_at	1425456_a_at	Map2k3	0.607752	0.0163303	0.621219	-0.00286286	11.2576	0.302492	11.507	-0.0374976	0.249462	11.2045	4.35948e-09	0.766115	3.17002e-09	0.970545	0.806129	4.66832e-09	8.47907	-2.476	8.72854	-1.9272	REDUN_OF_Curdlan1_UP	REDUN_OF_Curdlan1_UP	NONE	NONE	NONE	NONE	NONE	NONE	NONE
1419641_at	1419641_at	Purb	0.205177	0.0327746	0.235034	-0.00291829	4.08453	0.652454	4.67889	-0.0410796	0.594359	4.02643	0.000839424	0.523231	0.000241749	0.967733	0.560457	0.000949239	1.09843	-2.33364	1.69279	-2.07041	REDUN_OF_Curdlan1_UP	REDUN_OF_Curdlan1_UP	NONE	NONE	NONE	NONE	NONE	NONE	NONE
1417918_at	1417918_at	Mrpl11	0.168098	-0.0242817	0.140805	-0.00301128	3.06648	-0.442951	2.56859	-0.0388431	-0.497884	3.01155	0.00727654	0.663641	0.0204338	0.969489	0.625236	0.00816703	0.330145	-2.29338	-0.167738	-1.89604	REDUN_OF_Curdlan1_UP	REDUN_OF_Curdlan1_UP	NONE	NONE	NONE	NONE	NONE	NONE	NONE
1447585_s_at	1447585_s_at	NA	0.236622	-0.0029178	0.230535	-0.00316914	3.98029	-0.0490813	3.8779	-0.0376952	-0.10239	3.92698	0.00104672	0.961453	0.0013007	0.97039	0.9197	0.00117201	1.45709	-2.47412	1.3547	-1.74648	REDUN_OF_Curdlan1_UP	REDUN_OF_Curdlan1_UP	NONE	NONE	NONE	NONE	NONE	NONE	NONE
1438546_x_at	1438546_x_at	Slc25a5	0.191902	-0.00828559	0.180342	-0.00327402	2.69425	-0.116328	2.53196	-0.0325032	-0.162294	2.64829	0.0158006	0.908818	0.0220122	0.974467	0.873075	0.0173646	0.588289	-1.98964	0.425995	-1.45664	REDUN_OF_Curdlan1_UP	REDUN_OF_Curdlan1_UP	NONE	NONE	NONE	NONE	NONE	NONE	NONE
1415915_at	1415915_at	Ddx1	0.22788	-0.0208596	0.20372	-0.00330029	3.61923	-0.331296	3.23551	-0.0370636	-0.383712	3.56681	0.00225439	0.744655	0.0050929	0.970886	0.706166	0.00252033	1.2369	-2.05103	0.853188	-1.6475	REDUN_OF_Curdlan1_UP	REDUN_OF_Curdlan1_UP	NONE	NONE	NONE	NONE	NONE	NONE	NONE
1420138_at	1420138_at	Slc19a1	0.362784	0.011285	0.370572	-0.0034966	5.04295	0.156869	5.15121	-0.0343691	0.108264	4.99434	0.000114573	0.877281	9.2017e-05	0.973001	0.915112	0.00012648	2.95784	-1.92824	3.06611	-1.44002	REDUN_OF_Curdlan1_UP	REDUN_OF_Curdlan1_UP	NONE	NONE	NONE	NONE	NONE	NONE	NONE
1435248_a_at	1435248_a_at	Btaf1	0.126189	-0.0115404	0.111037	-0.00361179	2.53404	-0.231747	2.22977	-0.051286	-0.304276	2.46151	0.0219194	0.819628	0.0402012	0.959723	0.76478	0.0253786	-0.478154	-2.78045	-0.78243	-2.07866	REDUN_OF_Curdlan1_UP	REDUN_OF_Curdlan1_UP	NONE	NONE	NONE	NONE	NONE	NONE	NONE
1452795_at	1452795_at	Fcf1	0.195606	0.0144259	0.206344	-0.00368821	4.34314	0.320304	4.58155	-0.0579056	0.238413	4.26125	0.000486778	0.75282	0.000295833	0.95453	0.814541	0.000578182	1.01262	-3.01021	1.25103	-2.29713	REDUN_OF_Curdlan1_UP	REDUN_OF_Curdlan1_UP	NONE	NONE	NONE	NONE	NONE	NONE	NONE
1423321_at	1423321_at	Myadm	0.212478	0.00623687	0.214982	-0.00373327	3.97885	0.116791	4.02573	-0.0494331	0.0468822	3.90894	0.00104993	0.908457	0.00095065	0.961177	0.963178	0.00121775	1.16996	-2.6921	1.21684	-1.93675	REDUN_OF_Curdlan1_UP	REDUN_OF_Curdlan1_UP	NONE	NONE	NONE	NONE	NONE	NONE	NONE
1419471_a_at	1419471_a_at	Nudc	0.206822	-0.0120401	0.190918	-0.00386404	3.31685	-0.19309	3.06179	-0.0438184	-0.255059	3.25488	0.0042867	0.849281	0.00734867	0.965583	0.801877	0.00488832	0.911264	-2.21249	0.656205	-1.65719	REDUN_OF_Curdlan1_UP	REDUN_OF_Curdlan1_UP	NONE	NONE	NONE	NONE	NONE	NONE	NONE
1436234_at	1436234_at	Simc1	0.361838	-0.0127721	0.344913	-0.00415213	4.97255	-0.17552	4.73997	-0.0403479	-0.232581	4.91549	0.000132224	0.86284	0.00021308	0.968307	0.818991	0.000148567	2.91118	-1.88585	2.67859	-1.41726	REDUN_OF_Curdlan1_UP	REDUN_OF_Curdlan1_UP	NONE	NONE	NONE	NONE	NONE	NONE	NONE
1438853_x_at	1438853_x_at	Ddx54	0.312298	0.0133436	0.321164	-0.00447751	6.54087	0.279472	6.72657	-0.0663113	0.185694	6.44709	6.29633e-06	0.783409	4.4873e-06	0.947939	0.854983	7.48438e-06	3.39923	-2.86217	3.58492	-2.15517	REDUN_OF_Curdlan1_UP	REDUN_OF_Curdlan1_UP	NONE	NONE	NONE	NONE	NONE	NONE	NONE
1423943_at	1423943_at	Dus1l	0.180756	0.040147	0.216323	-0.00457943	2.99513	0.665238	3.58449	-0.0536563	0.589357	2.91925	0.0084532	0.51523	0.00242731	0.957863	0.563726	0.00990844	0.509624	-1.82027	1.09898	-1.70386	REDUN_OF_Curdlan1_UP	REDUN_OF_Curdlan1_UP	NONE	NONE	NONE	NONE	NONE	NONE	NONE
1440841_at	1440841_at	NA	0.207017	0.0368586	0.238896	-0.00498002	3.31075	0.589466	3.82058	-0.0563166	0.509822	3.23111	0.00434246	0.563655	0.00146913	0.955776	0.61703	0.00514059	0.911859	-1.80943	1.42168	-1.63996	REDUN_OF_Curdlan1_UP	REDUN_OF_Curdlan1_UP	NONE	NONE	NONE	NONE	NONE	NONE	NONE
1417242_at	1417242_at	NA	0.13225	0.0504866	0.177022	-0.00571411	2.91739	1.11372	3.90505	-0.0891319	0.987666	2.79134	0.00994704	0.281603	0.00122783	0.930066	0.337795	0.0129303	-0.391564	-2.19524	0.596102	-2.25065	REDUN_OF_Curdlan1_UP	REDUN_OF_Curdlan1_UP	NONE	NONE	NONE	NONE	NONE	NONE	NONE
1425332_at	1425332_at	Zfp106	0.141743	0.00733227	0.143232	-0.00584386	2.98482	0.154402	3.01616	-0.0870161	0.0313427	2.86176	0.00863803	0.879194	0.00808831	0.931722	0.975378	0.0111707	-0.173868	-3.00428	-0.142525	-2.14651	REDUN_OF_Curdlan1_UP	REDUN_OF_Curdlan1_UP	NONE	NONE	NONE	NONE	NONE	NONE	NONE
1429306_at	1429306_at	Lzic	0.277524	0.0264201	0.298062	-0.00588209	4.76723	0.453837	5.12003	-0.0714468	0.352796	4.66619	0.000201429	0.655949	9.80016e-05	0.943914	0.728776	0.000248186	2.19057	-2.12283	2.54337	-1.75053	REDUN_OF_Curdlan1_UP	REDUN_OF_Curdlan1_UP	NONE	NONE	NONE	NONE	NONE	NONE	NONE
1428902_at	1428902_at	Chst11	1.05476	0.0204573	1.06928	-0.00593272	15.847	0.307356	16.0652	-0.063028	0.218221	15.7579	2.62775e-11	0.762476	2.13078e-11	0.950513	0.829974	2.86479e-11	13.5934	-1.94629	13.8116	-1.53054	REDUN_OF_Curdlan1_UP	REDUN_OF_Curdlan1_UP	NONE	NONE	NONE	NONE	NONE	NONE	NONE
1418372_at	1418372_at	Adsl	0.306229	-0.0397414	0.260301	-0.00618596	5.29493	-0.687159	4.50081	-0.0756322	-0.794119	5.18797	6.89284e-05	0.501673	0.000349995	0.940635	0.43857	8.54433e-05	2.70131	-1.90646	1.90719	-1.75833	REDUN_OF_Curdlan1_UP	REDUN_OF_Curdlan1_UP	NONE	NONE	NONE	NONE	NONE	NONE	NONE
1415670_at	1415670_at	Copg1	0.215305	0.0361728	0.245068	-0.00641052	3.78969	0.636693	4.31354	-0.079786	0.523858	3.67685	0.00156883	0.533192	0.00051798	0.937382	0.607449	0.00199429	1.14947	-2.00352	1.67333	-1.78713	REDUN_OF_Curdlan1_UP	REDUN_OF_Curdlan1_UP	NONE	NONE	NONE	NONE	NONE	NONE	NONE
1450675_at	1450675_at	Smap2	0.165391	0.0310595	0.189918	-0.00653316	3.1957	0.600134	3.6696	-0.0892609	0.4739	3.06947	0.0055404	0.556694	0.00202528	0.929965	0.641876	0.00723089	0.297395	-2.29817	0.771295	-1.96015	REDUN_OF_Curdlan1_UP	REDUN_OF_Curdlan1_UP	NONE	NONE	NONE	NONE	NONE	NONE	NONE
1418119_at	1418119_at	Rbm8a	0.173424	0.0241056	0.190894	-0.00663609	3.42682	0.47632	3.77201	-0.0927212	0.345193	3.29569	0.00339413	0.640188	0.00162889	0.927259	0.734377	0.00448336	0.462858	-2.48764	0.80805	-2.00312	REDUN_OF_Curdlan1_UP	REDUN_OF_Curdlan1_UP	NONE	NONE	NONE	NONE	NONE	NONE	NONE
1448691_at	1448691_at	Ubqln4	0.240006	-0.00865262	0.224714	-0.00663963	4.4897	-0.161861	4.20364	-0.087826	-0.286066	4.3655	0.000358201	0.873411	0.000652767	0.931088	0.778442	0.000464475	1.68371	-2.64413	1.39765	-1.89631	REDUN_OF_Curdlan1_UP	REDUN_OF_Curdlan1_UP	NONE	NONE	NONE	NONE	NONE	NONE	NONE
1460221_at	1460221_at	NA	0.26867	0.0536454	0.315298	-0.0070181	5.04333	1.007	5.91859	-0.0931541	0.875261	4.91159	0.000114485	0.328695	2.02748e-05	0.92692	0.394185	0.000149756	2.22761	-1.80871	3.10287	-1.89786	REDUN_OF_Curdlan1_UP	REDUN_OF_Curdlan1_UP	NONE	NONE	NONE	NONE	NONE	NONE	NONE
1417233_at	1417233_at	Chchd4	0.583671	0.00375979	0.580138	-0.00729288	9.82327	0.0632779	9.76381	-0.0867904	-0.0594623	9.70053	3.05116e-08	0.950317	3.32232e-08	0.931899	0.953309	3.63891e-08	7.29875	-2.46124	7.23929	-1.69832	REDUN_OF_Curdlan1_UP	REDUN_OF_Curdlan1_UP	NONE	NONE	NONE	NONE	NONE	NONE	NONE
1422443_at	1422443_at	Xpnpep1	0.227928	-0.00493213	0.215214	-0.00778111	4.42397	-0.0957303	4.17721	-0.106793	-0.246758	4.27294	0.000410937	0.924905	0.000690174	0.916261	0.808186	0.000564129	1.51254	-2.8157	1.26578	-1.9519	REDUN_OF_Curdlan1_UP	REDUN_OF_Curdlan1_UP	NONE	NONE	NONE	NONE	NONE	NONE	NONE
1448947_at	1448947_at	2810004N23Rik	0.36343	-0.0183604	0.337159	-0.00791048	7.02679	-0.354991	6.51885	-0.108149	-0.507937	6.87384	2.6211e-06	0.727162	6.55647e-06	0.915201	0.618322	3.44171e-06	4.12659	-2.5452	3.61865	-1.9426	REDUN_OF_Curdlan1_UP	REDUN_OF_Curdlan1_UP	NONE	NONE	NONE	NONE	NONE	NONE	NONE
1422579_at	1422579_at	Hspe1	0.246958	0.0215085	0.26037	-0.00809708	4.85298	0.422663	5.11652	-0.112512	0.263547	4.69386	0.000168866	0.678081	9.8699e-05	0.911796	0.795442	0.000234374	1.90533	-2.52498	2.16888	-1.97179	REDUN_OF_Curdlan1_UP	REDUN_OF_Curdlan1_UP	NONE	NONE	NONE	NONE	NONE	NONE	NONE
1426630_at	1426630_at	Exosc2	0.372383	0.0130556	0.376953	-0.00848552	5.34586	0.187423	5.41146	-0.0861373	0.0656066	5.22404	6.22581e-05	0.853649	5.46333e-05	0.93241	0.948491	7.94609e-05	3.19248	-1.96595	3.25809	-1.43653	REDUN_OF_Curdlan1_UP	REDUN_OF_Curdlan1_UP	NONE	NONE	NONE	NONE	NONE	NONE	NONE
1421751_a_at	1421751_a_at	Psmd14	0.183284	0.026256	0.20104	-0.00849998	3.89647	0.558181	4.27395	-0.127776	0.377478	3.71577	0.00125041	0.58433	0.000562932	0.899894	0.710703	0.00183584	0.707598	-2.63069	1.08508	-2.1271	REDUN_OF_Curdlan1_UP	REDUN_OF_Curdlan1_UP	NONE	NONE	NONE	NONE	NONE	NONE	NONE
1434185_at	1434185_at	Acaca	0.245763	-0.0118008	0.22472	-0.00924255	4.22376	-0.202813	3.86211	-0.112321	-0.361658	4.06492	0.000625656	0.841799	0.00134506	0.911945	0.722267	0.000874971	1.64582	-2.37513	1.28416	-1.71056	REDUN_OF_Curdlan1_UP	REDUN_OF_Curdlan1_UP	NONE	NONE	NONE	NONE	NONE	NONE	NONE
1451316_a_at	1451316_a_at	Picalm	0.161556	-0.0339399	0.118055	-0.00956102	3.35363	-0.704536	2.45062	-0.14034	-0.903007	3.15516	0.00396489	0.491074	0.0259406	0.890116	0.379713	0.00603589	0.239881	-2.40921	-0.663126	-2.06141	REDUN_OF_Curdlan1_UP	REDUN_OF_Curdlan1_UP	NONE	NONE	NONE	NONE	NONE	NONE	NONE
1428408_a_at	1428408_a_at	Esyt2	0.286972	-0.0268097	0.250542	-0.00961978	4.87773	-0.455692	4.25853	-0.115619	-0.619201	4.71422	0.000160507	0.654642	0.000581497	0.909371	0.544368	0.000224715	2.32814	-2.0939	1.70894	-1.68721	REDUN_OF_Curdlan1_UP	REDUN_OF_Curdlan1_UP	NONE	NONE	NONE	NONE	NONE	NONE	NONE
1437859_x_at	1437859_x_at	Eif5a	0.535987	0.0299879	0.556116	-0.00985976	9.1676	0.512917	9.51188	-0.119248	0.344274	8.99896	7.96969e-08	0.614911	4.78562e-08	0.90654	0.735055	1.02819e-07	6.60198	-2.0527	6.94626	-1.69492	REDUN_OF_Curdlan1_UP	REDUN_OF_Curdlan1_UP	NONE	NONE	NONE	NONE	NONE	NONE	NONE
1424227_at	1424227_at	Polr3h	0.273433	0.021218	0.28476	-0.00989129	4.24552	0.329446	4.42138	-0.108597	0.175866	4.09194	0.000597642	0.746027	0.000413166	0.914852	0.862572	0.000826372	1.91651	-1.99956	2.09237	-1.53826	REDUN_OF_Curdlan1_UP	REDUN_OF_Curdlan1_UP	NONE	NONE	NONE	NONE	NONE	NONE	NONE
1424296_at	1424296_at	Gclc	0.340714	0.0400732	0.370891	-0.00989584	5.65937	0.66563	6.16063	-0.116229	0.501257	5.495	3.35115e-05	0.514985	1.27851e-05	0.908895	0.622912	4.62971e-05	3.16782	-1.82592	3.66908	-1.64556	REDUN_OF_Curdlan1_UP	REDUN_OF_Curdlan1_UP	NONE	NONE	NONE	NONE	NONE	NONE	NONE
1428756_at	1428756_at	Aasdhppt	0.20857	0.00226877	0.200903	-0.00993539	3.20067	0.0348162	3.08302	-0.10781	-0.11765	3.04821	0.00548249	0.97265	0.00702751	0.915466	0.907787	0.00756164	0.898801	-2.26706	0.78115	-1.51986	REDUN_OF_Curdlan1_UP	REDUN_OF_Curdlan1_UP	NONE	NONE	NONE	NONE	NONE	NONE	NONE
1423744_x_at	1423744_x_at	Eif2s3x	0.148514	-0.000870272	0.137582	-0.0100615	3.33019	-0.0195145	3.08506	-0.159533	-0.245128	3.10458	0.0041671	0.984668	0.00699738	0.875215	0.809426	0.00671555	-0.0333241	-3.344	-0.278452	-2.21883	REDUN_OF_Curdlan1_UP	REDUN_OF_Curdlan1_UP	NONE	NONE	NONE	NONE	NONE	NONE	NONE
1416244_a_at	1416244_a_at	Cnbp	0.323478	0.0475723	0.360729	-0.0103218	6.70855	0.986593	7.48108	-0.151365	0.772531	6.49449	4.63624e-06	0.338305	1.18909e-06	0.881551	0.450891	6.85728e-06	3.59773	-2.12423	4.37026	-2.04832	REDUN_OF_Curdlan1_UP	REDUN_OF_Curdlan1_UP	NONE	NONE	NONE	NONE	NONE	NONE	NONE
1429400_at	1429400_at	Clcn5	0.414885	0.0350073	0.439508	-0.0103837	6.47775	0.546582	6.8622	-0.11464	0.384457	6.31562	7.07231e-06	0.592093	3.51423e-06	0.910135	0.705625	9.55604e-06	4.13574	-1.79542	4.5202	-1.54141	REDUN_OF_Curdlan1_UP	REDUN_OF_Curdlan1_UP	NONE	NONE	NONE	NONE	NONE	NONE	NONE
1423419_at	1423419_at	Lig3	0.317044	-0.000661754	0.305974	-0.0104085	4.9265	-0.0102829	4.75448	-0.114365	-0.17202	4.76477	0.000145257	0.991921	0.000206793	0.91035	0.865546	0.000202455	2.59568	-2.32055	2.42366	-1.53378	REDUN_OF_Curdlan1_UP	REDUN_OF_Curdlan1_UP	NONE	NONE	NONE	NONE	NONE	NONE	NONE
1451225_at	1451225_at	Ptpn11	0.137993	-0.00470057	0.12285	-0.0104423	2.80214	-0.0954519	2.49464	-0.149939	-0.307498	2.59009	0.0126439	0.925123	0.0237389	0.882658	0.76237	0.0195582	-0.24383	-2.95052	-0.551328	-2.00389	REDUN_OF_Curdlan1_UP	REDUN_OF_Curdlan1_UP	NONE	NONE	NONE	NONE	NONE	NONE	NONE
1428153_at	1428153_at	Mrps10	0.318649	0.00919473	0.317278	-0.010566	4.07759	0.11766	4.06005	-0.0956061	-0.0175472	3.94239	0.000851824	0.907779	0.000884041	0.925003	0.986214	0.00113433	2.15812	-1.80181	2.14057	-1.26167	REDUN_OF_Curdlan1_UP	REDUN_OF_Curdlan1_UP	NONE	NONE	NONE	NONE	NONE	NONE	NONE
1426674_at	1426674_at	Eif3b	0.294699	0.0207119	0.304679	-0.0107314	5.98527	0.420654	6.18797	-0.154116	0.202701	5.76731	1.78422e-05	0.679518	1.21422e-05	0.879416	0.841885	2.71548e-05	2.9388	-2.62581	3.1415	-2.00006	REDUN_OF_Curdlan1_UP	REDUN_OF_Curdlan1_UP	NONE	NONE	NONE	NONE	NONE	NONE	NONE
1436805_at	1436805_at	Ubash3b	0.29582	-0.00139549	0.283317	-0.0111075	6.00454	-0.0283257	5.75076	-0.159425	-0.253786	5.77908	1.71968e-05	0.977747	2.80424e-05	0.875299	0.802844	2.65416e-05	2.95985	-3.01637	2.70606	-1.9935	REDUN_OF_Curdlan1_UP	REDUN_OF_Curdlan1_UP	NONE	NONE	NONE	NONE	NONE	NONE	NONE
1416037_a_at	1416037_a_at	Cct2	0.22065	0.046352	0.255695	-0.0113072	4.4197	0.928445	5.12166	-0.160151	0.701958	4.19321	0.000414622	0.366763	9.7679e-05	0.874736	0.492638	0.000667267	1.41515	-2.07611	2.11711	-1.96439	REDUN_OF_Curdlan1_UP	REDUN_OF_Curdlan1_UP	NONE	NONE	NONE	NONE	NONE	NONE	NONE
1423940_at	1423940_at	Yif1a	0.224307	0.013387	0.226121	-0.0115731	3.76159	0.224497	3.792	-0.137234	0.0304178	3.56751	0.0016654	0.825169	0.00156111	0.892531	0.976104	0.0025166	1.24612	-2.29097	1.27654	-1.64147	REDUN_OF_Curdlan1_UP	REDUN_OF_Curdlan1_UP	NONE	NONE	NONE	NONE	NONE	NONE	NONE
1426195_a_at	1426195_a_at	Cst3	0.15193	0.0167835	0.157093	-0.0116201	3.27799	0.362115	3.38939	-0.17728	0.111403	3.02727	0.00465481	0.721932	0.00367504	0.861479	0.912661	0.00790169	0.0416403	-2.87423	0.153044	-2.11116	REDUN_OF_Curdlan1_UP	REDUN_OF_Curdlan1_UP	NONE	NONE	NONE	NONE	NONE	NONE	NONE
1418223_at	1418223_at	Sec11a	0.185849	8.03238e-05	0.174196	-0.0117337	3.75471	0.00162278	3.51927	-0.167623	-0.235433	3.51765	0.00168995	0.998725	0.0027885	0.868948	0.816814	0.00279814	0.724262	-3.02882	0.48883	-1.97522	REDUN_OF_Curdlan1_UP	REDUN_OF_Curdlan1_UP	NONE	NONE	NONE	NONE	NONE	NONE	NONE
1423642_at	1423642_at	Tubb4b	0.132574	-0.0129863	0.107549	-0.0120388	2.61598	-0.25625	2.12218	-0.167976	-0.493803	2.37843	0.0185516	0.800974	0.049529	0.868675	0.628053	0.0299744	-0.343859	-2.70359	-0.837662	-1.92495	REDUN_OF_Curdlan1_UP	REDUN_OF_Curdlan1_UP	NONE	NONE	NONE	NONE	NONE	NONE	NONE
1428553_at	1428553_at	Glrx5	0.191294	-0.0317537	0.147447	-0.0120934	3.49895	-0.580805	2.69694	-0.156412	-0.802004	3.27775	0.00291167	0.56934	0.0157134	0.877635	0.434123	0.00465716	0.755307	-2.16284	-0.0466971	-1.78364	REDUN_OF_Curdlan1_UP	REDUN_OF_Curdlan1_UP	NONE	NONE	NONE	NONE	NONE	NONE	NONE
1416092_a_at	1416092_a_at	Map4	0.215412	0.00123087	0.204204	-0.0124384	4.11597	0.0235187	3.90182	-0.168056	-0.214148	3.8783	0.000785442	0.981523	0.00123629	0.868613	0.833095	0.00129959	1.24985	-2.8426	1.0357	-1.8586	REDUN_OF_Curdlan1_UP	REDUN_OF_Curdlan1_UP	NONE	NONE	NONE	NONE	NONE	NONE	NONE
1428906_at	1428906_at	Gtf2h5	0.116948	0.032479	0.13689	-0.0125369	2.2387	0.621735	2.62044	-0.169699	0.381745	1.99871	0.0395051	0.542741	0.0183832	0.867342	0.707596	0.0626538	-0.632706	-2.24967	-0.250961	-1.86069	REDUN_OF_Curdlan1_UP	REDUN_OF_Curdlan1_UP	NONE	NONE	NONE	NONE	NONE	NONE	NONE
1424620_at	1424620_at	Nop16	0.703436	-0.0183405	0.672472	-0.0126241	11.5809	-0.301947	11.0712	-0.146962	-0.509783	11.3731	2.88751e-09	0.766522	5.55163e-09	0.88497	0.617057	3.75882e-09	9.11143	-2.16756	8.60165	-1.59924	REDUN_OF_Curdlan1_UP	REDUN_OF_Curdlan1_UP	NONE	NONE	NONE	NONE	NONE	NONE	NONE
1419964_s_at	1419964_s_at	Hdgf	0.125335	0.0415493	0.154233	-0.0126511	2.51367	0.833296	3.09324	-0.17941	0.579571	2.25995	0.0228429	0.416758	0.00687784	0.859833	0.570152	0.0378932	-0.494668	-2.17504	0.0849036	-1.94781	REDUN_OF_Curdlan1_UP	REDUN_OF_Curdlan1_UP	NONE	NONE	NONE	NONE	NONE	NONE	NONE
1452189_at	1452189_at	Wdr82	0.12095	0.0333282	0.141568	-0.0127108	2.13341	0.587865	2.49707	-0.158534	0.363664	1.9092	0.0484699	0.564704	0.0236228	0.875989	0.720797	0.074055	-0.512399	-2.05794	-0.148735	-1.71233	REDUN_OF_Curdlan1_UP	REDUN_OF_Curdlan1_UP	NONE	NONE	NONE	NONE	NONE	NONE	NONE
1429559_at	1429559_at	Gnaq	0.333428	-0.0119572	0.308204	-0.013267	6.41119	-0.229915	5.92618	-0.180383	-0.485015	6.15609	7.99895e-06	0.821027	1.99814e-05	0.859082	0.634139	1.28951e-05	3.52697	-2.6543	3.04196	-1.85907	REDUN_OF_Curdlan1_UP	REDUN_OF_Curdlan1_UP	NONE	NONE	NONE	NONE	NONE	NONE	NONE
1434986_a_at	1434986_a_at	Sec61a1	0.254138	-0.00639565	0.234475	-0.0132671	5.48315	-0.137989	5.05892	-0.202406	-0.424234	5.19691	4.73944e-05	0.891944	0.000110918	0.842112	0.676958	8.39188e-05	2.24683	-3.09833	1.8226	-2.08602	REDUN_OF_Curdlan1_UP	REDUN_OF_Curdlan1_UP	NONE	NONE	NONE	NONE	NONE	NONE	NONE
1431802_a_at	1431802_a_at	Ept1	0.232148	-0.00589155	0.212772	-0.0134848	3.65645	-0.0927948	3.35126	-0.150184	-0.305187	3.44406	0.00208275	0.927201	0.00398489	0.882468	0.764098	0.00327207	1.29388	-2.26978	0.98869	-1.52041	REDUN_OF_Curdlan1_UP	REDUN_OF_Curdlan1_UP	NONE	NONE	NONE	NONE	NONE	NONE	NONE
1450013_at	1450013_at	Myl12a	0.29645	0.0306233	0.313242	-0.0138316	4.52687	0.467626	4.78329	-0.14935	0.256413	4.31566	0.000331485	0.646262	0.000194876	0.883115	0.80085	0.000515682	2.23633	-1.82291	2.49275	-1.47031	REDUN_OF_Curdlan1_UP	REDUN_OF_Curdlan1_UP	NONE	NONE	NONE	NONE	NONE	NONE	NONE
1417949_at	1417949_at	Ilf2	0.133889	0.0203993	0.14043	-0.0138583	2.55786	0.389715	2.68282	-0.187208	0.124963	2.29311	0.0208847	0.701807	0.0161764	0.853815	0.902086	0.0354997	-0.307788	-2.47593	-0.182826	-1.83911	REDUN_OF_Curdlan1_UP	REDUN_OF_Curdlan1_UP	NONE	NONE	NONE	NONE	NONE	NONE	NONE
1425599_a_at	1425599_a_at	Gatad1	0.123265	0.0302487	0.139568	-0.0139457	2.19647	0.539002	2.48697	-0.175715	0.290503	1.94797	0.0428987	0.597193	0.0241095	0.862689	0.775106	0.0689063	-0.476382	-2.13385	-0.185879	-1.71427	REDUN_OF_Curdlan1_UP	REDUN_OF_Curdlan1_UP	NONE	NONE	NONE	NONE	NONE	NONE	NONE
1428248_at	1428248_at	Nfx1	0.299464	0.0442093	0.329652	-0.0140216	5.36674	0.792283	5.90774	-0.177685	0.540999	5.11546	5.97185e-05	0.43961	2.0702e-05	0.861167	0.595847	9.89123e-05	2.67857	-1.89589	3.21957	-1.72314	REDUN_OF_Curdlan1_UP	REDUN_OF_Curdlan1_UP	NONE	NONE	NONE	NONE	NONE	NONE	NONE
1415867_at	1415867_at	Cct4	0.135491	0.00492321	0.126232	-0.0141827	2.71617	0.0986948	2.53055	-0.201043	-0.185624	2.43185	0.0151034	0.922588	0.0220753	0.843159	0.855037	0.0269371	-0.290852	-2.90833	-0.476476	-1.92524	REDUN_OF_Curdlan1_UP	REDUN_OF_Curdlan1_UP	NONE	NONE	NONE	NONE	NONE	NONE	NONE
1415740_at	1415740_at	Psmc5	0.206706	0.0117947	0.204299	-0.0142019	3.65433	0.208516	3.61177	-0.177536	-0.0425574	3.40325	0.00209217	0.837417	0.00229044	0.861281	0.966573	0.00356839	1.0025	-2.44332	0.959939	-1.69759	REDUN_OF_Curdlan1_UP	REDUN_OF_Curdlan1_UP	NONE	NONE	NONE	NONE	NONE	NONE	NONE
1454046_x_at	1454046_x_at	Pgs1	0.833623	0.0264797	0.845815	-0.0142873	12.2731	0.38985	12.4526	-0.148737	0.179504	12.0627	1.23206e-09	0.70171	9.94196e-10	0.883591	0.859762	1.58936e-09	10.0647	-1.81854	10.2442	-1.41283	REDUN_OF_Curdlan1_UP	REDUN_OF_Curdlan1_UP	NONE	NONE	NONE	NONE	NONE	NONE	NONE
1448769_at	1448769_at	Slc35b1	0.242777	0.0281559	0.256477	-0.0144563	4.92593	0.57128	5.20389	-0.207407	0.277963	4.63261	0.000145429	0.575626	8.27477e-05	0.838269	0.784546	0.000266075	1.88244	-2.4722	2.1604	-1.94466	REDUN_OF_Curdlan1_UP	REDUN_OF_Curdlan1_UP	NONE	NONE	NONE	NONE	NONE	NONE	NONE
1423207_at	1423207_at	Tmem167	0.259392	-0.000675648	0.244249	-0.0144672	4.74076	-0.0123484	4.464	-0.186965	-0.276757	4.47635	0.000212732	0.990298	0.000377945	0.854002	0.785456	0.000368323	1.9993	-2.72912	1.72254	-1.75154	REDUN_OF_Curdlan1_UP	REDUN_OF_Curdlan1_UP	NONE	NONE	NONE	NONE	NONE	NONE	NONE
1436509_at	1436509_at	Mlec	0.373517	0.0408998	0.399932	-0.0144857	6.80133	0.74474	7.2823	-0.186512	0.480972	6.53756	3.92044e-06	0.467063	1.67468e-06	0.854352	0.636948	6.33471e-06	4.07	-1.98659	4.55097	-1.74483	REDUN_OF_Curdlan1_UP	REDUN_OF_Curdlan1_UP	NONE	NONE	NONE	NONE	NONE	NONE	NONE
1415723_at	1415723_at	Eif5	0.210319	0.0149714	0.210578	-0.0147124	4.75606	0.338556	4.76191	-0.235255	0.00585567	4.42336	0.000206123	0.739279	0.00020365	0.81695	0.995399	0.000411463	1.36402	-3.05348	1.36988	-2.16328	REDUN_OF_Curdlan1_UP	REDUN_OF_Curdlan1_UP	NONE	NONE	NONE	NONE	NONE	NONE	NONE
1426749_at	1426749_at	Prmt3	0.410571	0.0171889	0.41302	-0.0147396	6.98268	0.292336	7.02434	-0.177258	0.0416548	6.732	2.83434e-06	0.77373	2.63249e-06	0.861496	0.967281	4.44335e-06	4.43159	-2.25875	4.47325	-1.62663	REDUN_OF_Curdlan1_UP	REDUN_OF_Curdlan1_UP	NONE	NONE	NONE	NONE	NONE	NONE	NONE
1437627_at	1437627_at	Mex3d	0.177165	0.00572488	0.168144	-0.0147454	2.46524	0.0796615	2.33972	-0.145085	-0.12552	2.26006	0.0251891	0.937479	0.032373	0.886428	0.901651	0.037885	0.377995	-2.00758	0.252474	-1.33082	REDUN_OF_Curdlan1_UP	REDUN_OF_Curdlan1_UP	NONE	NONE	NONE	NONE	NONE	NONE	NONE
1429054_at	1429054_at	Mrpl47	0.335113	-0.00469651	0.315461	-0.0149553	6.37831	-0.08939	6.00427	-0.201277	-0.374039	6.09366	8.50257e-06	0.929864	1.72058e-05	0.84298	0.713211	1.45133e-05	3.52331	-2.7656	3.14928	-1.81751	REDUN_OF_Curdlan1_UP	REDUN_OF_Curdlan1_UP	NONE	NONE	NONE	NONE	NONE	NONE	NONE
1415697_at	1415697_at	G3bp2	0.157374	-0.0191593	0.122838	-0.015376	3.03156	-0.369074	2.36629	-0.209441	-0.665268	2.73536	0.00783091	0.716838	0.030708	0.836707	0.515211	0.0145172	0.142042	-2.52044	-0.523227	-1.83375	REDUN_OF_Curdlan1_UP	REDUN_OF_Curdlan1_UP	NONE	NONE	NONE	NONE	NONE	NONE	NONE
1438958_x_at	1438958_x_at	Fkbp1a	0.349328	0.0255424	0.358997	-0.0158739	6.49271	0.474737	6.67241	-0.208622	0.1797	6.19767	6.87984e-06	0.641292	4.95081e-06	0.837336	0.85961	1.19223e-05	3.70477	-2.3132	3.88447	-1.76275	REDUN_OF_Curdlan1_UP	REDUN_OF_Curdlan1_UP	NONE	NONE	NONE	NONE	NONE	NONE	NONE
1451164_a_at	1451164_a_at	Mrps18b	0.596513	0.000645232	0.580959	-0.0161994	9.84477	0.0106488	9.58807	-0.189047	-0.256704	9.57742	2.95892e-08	0.991633	4.2824e-08	0.852397	0.800629	4.34925e-08	7.36919	-2.46493	7.11249	-1.56145	REDUN_OF_Curdlan1_UP	REDUN_OF_Curdlan1_UP	NONE	NONE	NONE	NONE	NONE	NONE	NONE
1416024_x_at	1416024_x_at	Cct3	0.458346	0.0495339	0.491587	-0.0162928	9.7895	1.05796	10.4995	-0.246064	0.709972	9.44151	3.20219e-08	0.305548	1.18897e-08	0.808714	0.487785	5.30573e-08	6.58575	-2.14578	7.29572	-2.01933	REDUN_OF_Curdlan1_UP	REDUN_OF_Curdlan1_UP	NONE	NONE	NONE	NONE	NONE	NONE	NONE
1417698_at	1417698_at	Gtf2f1	0.155763	0.0386263	0.177952	-0.0164375	2.77407	0.687917	3.16925	-0.207002	0.395173	2.48133	0.0134009	0.501207	0.00585897	0.83858	0.697855	0.0243854	0.102641	-1.98352	0.497814	-1.68199	REDUN_OF_Curdlan1_UP	REDUN_OF_Curdlan1_UP	NONE	NONE	NONE	NONE	NONE	NONE	NONE
1424140_at	1424140_at	Gale	0.30058	0.00652683	0.290463	-0.0166436	4.92139	0.106864	4.75575	-0.19269	-0.165641	4.64888	0.000146785	0.916205	0.000206255	0.849589	0.870483	0.000257247	2.46544	-2.34908	2.2998	-1.54393	REDUN_OF_Curdlan1_UP	REDUN_OF_Curdlan1_UP	NONE	NONE	NONE	NONE	NONE	NONE	NONE
1423670_a_at	1423670_a_at	Srpr	0.1014	0.0337688	0.118255	-0.0169135	2.14377	0.713928	2.50012	-0.252847	0.356349	1.78619	0.047511	0.4854	0.0234779	0.803557	0.726164	0.0927396	-1.02748	-2.45732	-0.671132	-1.98956	REDUN_OF_Curdlan1_UP	REDUN_OF_Curdlan1_UP	NONE	NONE	NONE	NONE	NONE	NONE	NONE
1452838_at	1452838_at	Ddx10	0.431056	0.0344739	0.44857	-0.0169604	7.18769	0.574838	7.47972	-0.199975	0.29203	6.90488	1.97482e-06	0.573274	1.19186e-06	0.843981	0.773959	3.25577e-06	4.6865	-1.92635	4.97853	-1.56863	REDUN_OF_Curdlan1_UP	REDUN_OF_Curdlan1_UP	NONE	NONE	NONE	NONE	NONE	NONE	NONE
1448296_x_at	1448296_x_at	NA	0.201987	0.0124276	0.197189	-0.0172256	2.75718	0.16964	2.69169	-0.166265	-0.0654948	2.52205	0.0138775	0.867387	0.0158843	0.869999	0.948579	0.0224589	0.709639	-1.8779	0.644144	-1.28157	REDUN_OF_Curdlan1_UP	REDUN_OF_Curdlan1_UP	NONE	NONE	NONE	NONE	NONE	NONE	NONE
1452671_s_at	1452671_s_at	Lman1	0.184859	-0.0311924	0.136359	-0.0173071	3.33501	-0.562737	2.46004	-0.220784	-0.874972	3.02277	0.00412472	0.581295	0.0254542	0.828011	0.394338	0.00797675	0.62888	-2.14339	-0.246092	-1.69274	REDUN_OF_Curdlan1_UP	REDUN_OF_Curdlan1_UP	NONE	NONE	NONE	NONE	NONE	NONE	NONE
1416146_at	1416146_at	Hspa4	0.304851	0.0184701	0.305998	-0.0173224	5.67129	0.343608	5.69264	-0.22787	0.0213512	5.34903	3.27398e-05	0.735546	3.14029e-05	0.82259	0.983225	6.1865e-05	2.88076	-2.44692	2.90211	-1.74533	REDUN_OF_Curdlan1_UP	REDUN_OF_Curdlan1_UP	NONE	NONE	NONE	NONE	NONE	NONE	NONE
1427820_at	1427820_at	NA	0.301175	-0.0144913	0.26919	-0.0174931	4.82565	-0.23219	4.31317	-0.198193	-0.512478	4.54536	0.000178613	0.819289	0.000518386	0.845352	0.615212	0.000318964	2.42223	-2.17122	1.90976	-1.50128	REDUN_OF_Curdlan1_UP	REDUN_OF_Curdlan1_UP	NONE	NONE	NONE	NONE	NONE	NONE	NONE
1415744_at	1415744_at	H2-Ke2	0.204857	0.0127814	0.200004	-0.0176339	3.77717	0.235665	3.6877	-0.229905	-0.0894697	3.45203	0.00161114	0.816637	0.0019488	0.821035	0.929802	0.00321707	1.01146	-2.53005	0.921986	-1.72575	REDUN_OF_Curdlan1_UP	REDUN_OF_Curdlan1_UP	NONE	NONE	NONE	NONE	NONE	NONE	NONE
1424377_at	1424377_at	Rsl24d1	0.419243	0.040409	0.441808	-0.0178433	7.05553	0.680052	7.43529	-0.212336	0.379763	6.75524	2.4912e-06	0.506045	1.28608e-06	0.834485	0.709039	4.26042e-06	4.53114	-1.84433	4.91091	-1.57267	REDUN_OF_Curdlan1_UP	REDUN_OF_Curdlan1_UP	NONE	NONE	NONE	NONE	NONE	NONE	NONE
1436874_x_at	1436874_x_at	Slc25a5	0.127044	0.0242712	0.132984	-0.0183316	2.70637	0.517039	2.8329	-0.276133	0.126529	2.31586	0.0154115	0.612094	0.0118618	0.785927	0.900866	0.03394	-0.489022	-2.67835	-0.362494	-1.98335	REDUN_OF_Curdlan1_UP	REDUN_OF_Curdlan1_UP	NONE	NONE	NONE	NONE	NONE	NONE	NONE
1436518_at	1436518_at	Usp46	0.158896	0.00250263	0.142982	-0.018416	2.46092	0.0387599	2.21446	-0.201682	-0.246461	2.1757	0.0254089	0.969554	0.0414209	0.842669	0.808412	0.0446644	0.137771	-2.28439	-0.10869	-1.44103	REDUN_OF_Curdlan1_UP	REDUN_OF_Curdlan1_UP	NONE	NONE	NONE	NONE	NONE	NONE	NONE
1421378_s_at	1421378_s_at	Abcc1	0.281722	0.0341322	0.297403	-0.0184509	4.41247	0.534596	4.65808	-0.204344	0.245609	4.12348	0.000420944	0.600168	0.000252391	0.840622	0.80906	0.000773069	2.06309	-1.81478	2.3087	-1.45692	REDUN_OF_Curdlan1_UP	REDUN_OF_Curdlan1_UP	NONE	NONE	NONE	NONE	NONE	NONE	NONE
1416064_a_at	1416064_a_at	Hspa5	0.130653	0.0166829	0.128566	-0.0187702	3.05813	0.390489	3.00928	-0.310664	-0.0488555	2.61879	0.0074054	0.701246	0.00820598	0.760006	0.96163	0.0184454	-0.452846	-3.12049	-0.501702	-2.17197	REDUN_OF_Curdlan1_UP	REDUN_OF_Curdlan1_UP	NONE	NONE	NONE	NONE	NONE	NONE	NONE
1423846_x_at	1423846_x_at	Tuba1b	0.1321	0.00638816	0.119583	-0.0189051	3.06683	0.148307	2.77624	-0.310349	-0.290592	2.62794	0.00727108	0.883925	0.0133409	0.760241	0.775039	0.0181036	-0.41556	-3.33409	-0.706152	-2.15208	REDUN_OF_Curdlan1_UP	REDUN_OF_Curdlan1_UP	NONE	NONE	NONE	NONE	NONE	NONE	NONE
1448195_at	1448195_at	Taf5l	0.19989	0.0184862	0.199416	-0.0189599	3.61334	0.334167	3.60477	-0.242348	-0.00856459	3.27061	0.00228281	0.742527	0.00232479	0.811543	0.993271	0.00472817	0.901844	-2.37733	0.89328	-1.67497	REDUN_OF_Curdlan1_UP	REDUN_OF_Curdlan1_UP	NONE	NONE	NONE	NONE	NONE	NONE	NONE
1416728_at	1416728_at	Csnk2b	0.15381	0.0262083	0.161038	-0.0189803	3.05465	0.520494	3.1982	-0.266542	0.143547	2.67771	0.00745979	0.609738	0.00551121	0.793175	0.887623	0.0163474	0.0756645	-2.4585	0.219211	-1.83992	REDUN_OF_Curdlan1_UP	REDUN_OF_Curdlan1_UP	NONE	NONE	NONE	NONE	NONE	NONE	NONE
1452252_at	1452252_at	Utp20	0.655077	-0.000840783	0.635052	-0.0191846	9.71703	-0.0124717	9.41999	-0.201224	-0.297045	9.43246	3.55339e-08	0.990201	5.4764e-08	0.843021	0.770195	5.3768e-08	7.49202	-2.21254	7.19498	-1.3721	REDUN_OF_Curdlan1_UP	REDUN_OF_Curdlan1_UP	NONE	NONE	NONE	NONE	NONE	NONE	NONE
1454868_at	1454868_at	Tmem201	0.191523	0.0229889	0.195296	-0.0192162	2.71712	0.326141	2.77064	-0.19277	0.0535235	2.4445	0.0150739	0.74848	0.0134965	0.849528	0.957967	0.0262618	0.589083	-1.80189	0.642606	-1.31198	REDUN_OF_Curdlan1_UP	REDUN_OF_Curdlan1_UP	NONE	NONE	NONE	NONE	NONE	NONE	NONE
1448819_at	1448819_at	Eif2s2	0.234147	0.029993	0.244874	-0.0192653	3.6426	0.466598	3.80949	-0.211926	0.16689	3.34289	0.00214501	0.646982	0.00150415	0.8348	0.869516	0.00405627	1.30906	-1.86694	1.47595	-1.43814	REDUN_OF_Curdlan1_UP	REDUN_OF_Curdlan1_UP	NONE	NONE	NONE	NONE	NONE	NONE	NONE
1452049_at	1452049_at	Rpl7l1	0.287317	0.0132287	0.280935	-0.0196109	4.97647	0.229128	4.86592	-0.240183	-0.110542	4.6368	0.000131172	0.821628	0.000164439	0.813192	0.913333	0.000263774	2.3784	-2.36894	2.26785	-1.59693	REDUN_OF_Curdlan1_UP	REDUN_OF_Curdlan1_UP	NONE	NONE	NONE	NONE	NONE	NONE	NONE
1428309_s_at	1428309_s_at	Pdrg1	0.156244	-0.00162366	0.13472	-0.0199	2.69123	-0.0279668	2.3205	-0.242375	-0.370736	2.34846	0.0158991	0.978029	0.0336298	0.811522	0.715622	0.0318159	0.107549	-2.55572	-0.263188	-1.58457	REDUN_OF_Curdlan1_UP	REDUN_OF_Curdlan1_UP	NONE	NONE	NONE	NONE	NONE	NONE	NONE
1431339_a_at	1431339_a_at	Efhd2	0.140677	0.0283106	0.149075	-0.0199126	2.33884	0.470681	2.47846	-0.234094	0.139622	2.00778	0.0324294	0.644124	0.0245268	0.817836	0.890674	0.061591	-0.155003	-2.02316	-0.0153812	-1.52932	REDUN_OF_Curdlan1_UP	REDUN_OF_Curdlan1_UP	NONE	NONE	NONE	NONE	NONE	NONE	NONE
1424344_s_at	1424344_s_at	Eif1a	0.342654	0.0165445	0.339069	-0.0201286	6.09998	0.294527	6.03617	-0.25338	-0.0638063	5.74165	1.43402e-05	0.772084	1.61898e-05	0.803152	0.949903	2.85435e-05	3.42965	-2.3758	3.36585	-1.63483	REDUN_OF_Curdlan1_UP	REDUN_OF_Curdlan1_UP	NONE	NONE	NONE	NONE	NONE	NONE	NONE
1455821_x_at	1455821_x_at	C1qbp	0.356047	-0.0237882	0.312021	-0.0202381	6.42728	-0.429419	5.63253	-0.25833	-0.794752	6.06195	7.76393e-06	0.673258	3.5319e-05	0.799396	0.438212	1.54145e-05	3.71952	-2.27835	2.92476	-1.65635	REDUN_OF_Curdlan1_UP	REDUN_OF_Curdlan1_UP	NONE	NONE	NONE	NONE	NONE	NONE	NONE
1419472_s_at	1419472_s_at	Nudc	0.18876	0.00542183	0.173932	-0.0202504	3.49819	0.10048	3.22338	-0.265369	-0.274808	3.1229	0.0029164	0.921193	0.00522542	0.794062	0.786927	0.00646111	0.718323	-2.67938	0.443515	-1.70029	REDUN_OF_Curdlan1_UP	REDUN_OF_Curdlan1_UP	NONE	NONE	NONE	NONE	NONE	NONE	NONE
1428265_at	1428265_at	Ppp2r1b	0.273684	-0.00637157	0.246751	-0.0205612	5.36979	-0.125013	4.84135	-0.285261	-0.528433	4.96637	5.93571e-05	0.902047	0.000172943	0.779048	0.604342	0.000133902	2.42672	-2.81805	1.89829	-1.7958	REDUN_OF_Curdlan1_UP	REDUN_OF_Curdlan1_UP	NONE	NONE	NONE	NONE	NONE	NONE	NONE
1448130_at	1448130_at	Fdft1	0.305236	-0.000178245	0.284397	-0.02066	5.07845	-0.0029656	4.73174	-0.243059	-0.346703	4.73471	0.00010661	0.99767	0.000216727	0.811001	0.733264	0.000215404	2.58278	-2.4927	2.23608	-1.52165	REDUN_OF_Curdlan1_UP	REDUN_OF_Curdlan1_UP	NONE	NONE	NONE	NONE	NONE	NONE	NONE
1438322_x_at	1438322_x_at	Fdft1	0.313273	0.0364205	0.329016	-0.0206776	5.2768	0.613471	5.54197	-0.246283	0.265175	4.9285	7.14769e-05	0.548056	4.21974e-05	0.808547	0.794209	0.000144665	2.75018	-1.91315	3.01536	-1.5403	REDUN_OF_Curdlan1_UP	REDUN_OF_Curdlan1_UP	NONE	NONE	NONE	NONE	NONE	NONE	NONE
1418125_at	1418125_at	Ino80	0.220986	0.012055	0.212265	-0.0207761	4.36009	0.237847	4.18802	-0.289853	-0.172068	3.95018	0.00046977	0.814973	0.000674612	0.775594	0.865509	0.00111574	1.40057	-2.72167	1.2285	-1.80284	REDUN_OF_Curdlan1_UP	REDUN_OF_Curdlan1_UP	NONE	NONE	NONE	NONE	NONE	NONE	NONE
1429100_at	1429100_at	Ccdc71l	0.313346	0.00147061	0.293801	-0.0210154	6.24287	0.0292993	5.85348	-0.296063	-0.389397	5.82418	1.09507e-05	0.976983	2.29833e-05	0.770932	0.702039	2.43218e-05	3.25438	-2.95919	2.86498	-1.81712	REDUN_OF_Curdlan1_UP	REDUN_OF_Curdlan1_UP	NONE	NONE	NONE	NONE	NONE	NONE	NONE
1431299_a_at	1431299_a_at	Ppp1r18	0.136977	0.0632134	0.179133	-0.021057	3.09767	1.42954	4.05101	-0.336721	0.953348	2.62147	0.00681406	0.171792	0.000901102	0.740637	0.354381	0.0183446	-0.294518	-1.96264	0.65883	-2.06191	REDUN_OF_Curdlan1_UP	REDUN_OF_Curdlan1_UP	NONE	NONE	NONE	NONE	NONE	NONE	NONE
1415696_at	1415696_at	Sar1a	0.141727	0.0434538	0.163579	-0.0216018	2.90257	0.889935	3.3501	-0.312827	0.44753	2.46017	0.0102596	0.386486	0.00399469	0.758391	0.6604	0.0254474	-0.169431	-2.18207	0.278099	-1.85941	REDUN_OF_Curdlan1_UP	REDUN_OF_Curdlan1_UP	NONE	NONE	NONE	NONE	NONE	NONE	NONE
1429369_at	1429369_at	Tnpo3	0.166863	-0.016557	0.128597	-0.0217089	2.88758	-0.28652	2.22538	-0.265642	-0.662194	2.5119	0.0105856	0.7781	0.0405471	0.793856	0.517128	0.0229248	0.291817	-2.30924	-0.370377	-1.56984	REDUN_OF_Curdlan1_UP	REDUN_OF_Curdlan1_UP	NONE	NONE	NONE	NONE	NONE	NONE	NONE
1433567_at	1433567_at	Gmps	0.152402	0.0323315	0.162966	-0.0217668	3.35411	0.711564	3.58662	-0.338741	0.232512	2.87506	0.0039609	0.486825	0.00241633	0.739143	0.819043	0.0108655	0.0528532	-2.58969	0.285366	-1.9956	REDUN_OF_Curdlan1_UP	REDUN_OF_Curdlan1_UP	NONE	NONE	NONE	NONE	NONE	NONE	NONE
1415828_a_at	1415828_a_at	Serp1	0.489321	-0.0419901	0.425342	-0.0219893	10.8316	-0.929491	9.41534	-0.344187	-1.41624	10.3448	7.61004e-09	0.366237	5.51407e-08	0.735119	0.175587	1.46892e-08	7.51119	-2.3909	6.09495	-2.00368	REDUN_OF_Curdlan1_UP	REDUN_OF_Curdlan1_UP	NONE	NONE	NONE	NONE	NONE	NONE	NONE
1420653_at	1420653_at	Tgfb1	0.219285	0.0434459	0.240705	-0.0220261	4.70639	0.932454	5.16611	-0.334273	0.45972	4.23366	0.00022838	0.36475	8.92916e-05	0.742449	0.651808	0.000612753	1.48703	-2.28691	1.94675	-1.94216	REDUN_OF_Curdlan1_UP	REDUN_OF_Curdlan1_UP	NONE	NONE	NONE	NONE	NONE	NONE	NONE
1435821_s_at	1435821_s_at	Ppp1r8	0.21134	-0.00931847	0.179944	-0.0220773	4.03802	-0.178046	3.43815	-0.298276	-0.599872	3.61619	0.00092623	0.860888	0.00331341	0.769273	0.556865	0.00226898	1.17201	-2.68797	0.572137	-1.7283	REDUN_OF_Curdlan1_UP	REDUN_OF_Curdlan1_UP	NONE	NONE	NONE	NONE	NONE	NONE	NONE
1416228_at	1416228_at	NA	0.284356	0.018269	0.280507	-0.0221174	5.66156	0.363738	5.58494	-0.311382	-0.0766228	5.2212	3.33682e-05	0.720743	3.87761e-05	0.759469	0.939859	7.99156e-05	2.67504	-2.62278	2.59842	-1.80041	REDUN_OF_Curdlan1_UP	REDUN_OF_Curdlan1_UP	NONE	NONE	NONE	NONE	NONE	NONE	NONE
1433883_at	1433883_at	Tpm4	0.190251	0.0342644	0.201963	-0.0225526	3.82815	0.689453	4.06381	-0.320881	0.23566	3.37436	0.00144567	0.500265	0.000877023	0.752391	0.816641	0.00379422	0.809922	-2.32878	1.04558	-1.81333	REDUN_OF_Curdlan1_UP	REDUN_OF_Curdlan1_UP	NONE	NONE	NONE	NONE	NONE	NONE	NONE
1434026_at	1434026_at	Atp8b2	0.21255	0.0443986	0.233961	-0.0229869	3.81844	0.797617	4.2031	-0.292005	0.384659	3.40548	0.00147583	0.436594	0.000653511	0.773978	0.705478	0.00355157	1.1237	-1.89712	1.50836	-1.61346	REDUN_OF_Curdlan1_UP	REDUN_OF_Curdlan1_UP	NONE	NONE	NONE	NONE	NONE	NONE	NONE
1423697_at	1423697_at	Psmd6	0.154618	0.0366048	0.168112	-0.023111	3.37294	0.798522	3.6673	-0.356494	0.294364	2.86878	0.00380568	0.436083	0.00203521	0.726058	0.772207	0.0110085	0.100741	-2.47368	0.395105	-1.9573	REDUN_OF_Curdlan1_UP	REDUN_OF_Curdlan1_UP	NONE	NONE	NONE	NONE	NONE	NONE	NONE
1423815_at	1423815_at	Ddx56	0.399844	0.0172229	0.393843	-0.0232239	7.39876	0.318695	7.28772	-0.30387	-0.111043	6.96902	1.36939e-06	0.754018	1.65903e-06	0.765083	0.912942	2.904e-06	4.62314	-2.45692	4.5121	-1.65879	REDUN_OF_Curdlan1_UP	REDUN_OF_Curdlan1_UP	NONE	NONE	NONE	NONE	NONE	NONE	NONE
1450388_s_at	1450388_s_at	Twsg1	0.160758	-0.00287093	0.134573	-0.0233142	2.86696	-0.0512002	2.39998	-0.294005	-0.466986	2.45118	0.0110502	0.95979	0.0287124	0.772476	0.64671	0.0259118	0.191862	-2.6239	-0.275124	-1.59758	REDUN_OF_Curdlan1_UP	REDUN_OF_Curdlan1_UP	NONE	NONE	NONE	NONE	NONE	NONE	NONE
1421155_at	1421155_at	B3galt6	0.389652	0.00504056	0.370453	-0.024239	5.42352	0.070159	5.1563	-0.238564	-0.267221	5.08614	5.33399e-05	0.944923	9.10765e-05	0.814426	0.792661	0.00010496	3.33569	-2.01768	3.06847	-1.23776	REDUN_OF_Curdlan1_UP	REDUN_OF_Curdlan1_UP	NONE	NONE	NONE	NONE	NONE	NONE	NONE
1416014_at	1416014_at	Abce1	0.616513	-0.0159482	0.575887	-0.0246771	10.5866	-0.273857	9.88897	-0.299634	-0.697604	10.1628	1.05657e-08	0.787645	2.77844e-08	0.768255	0.495286	1.88974e-08	8.01082	-2.3019	7.31321	-1.5217	REDUN_OF_Curdlan1_UP	REDUN_OF_Curdlan1_UP	NONE	NONE	NONE	NONE	NONE	NONE	NONE
1423863_at	1423863_at	Abcf2	0.173006	0.0317187	0.179827	-0.0248986	2.95965	0.542619	3.07633	-0.301188	0.116674	2.53371	0.00910557	0.594757	0.00712723	0.767091	0.908548	0.0219342	0.393576	-2.02346	0.51025	-1.5133	REDUN_OF_Curdlan1_UP	REDUN_OF_Curdlan1_UP	NONE	NONE	NONE	NONE	NONE	NONE	NONE
1416234_at	1416234_at	Lrrc59	0.341039	0.0310888	0.346809	-0.0253191	6.78563	0.618572	6.90043	-0.356221	0.1148	6.28186	4.03296e-06	0.544772	3.28177e-06	0.726258	0.91001	1.01788e-05	3.80109	-2.36597	3.91589	-1.75417	REDUN_OF_Curdlan1_UP	REDUN_OF_Curdlan1_UP	NONE	NONE	NONE	NONE	NONE	NONE	NONE
1454815_at	1454815_at	Sertad2	0.875381	0.0241746	0.874194	-0.0253619	16.1956	0.44726	16.1737	-0.331793	-0.021966	15.7264	1.88216e-11	0.660591	1.92179e-11	0.744286	0.982743	2.9538e-11	13.4204	-2.32792	13.3985	-1.63056	REDUN_OF_Curdlan1_UP	REDUN_OF_Curdlan1_UP	NONE	NONE	NONE	NONE	NONE	NONE	NONE
1460240_a_at	1460240_a_at	Hnrnpc	0.135294	0.0253327	0.135184	-0.0254428	2.83656	0.531122	2.83425	-0.377192	-0.00230821	2.30313	0.0117719	0.602519	0.0118285	0.710912	0.998186	0.0348047	-0.308317	-2.61375	-0.310625	-1.84657	REDUN_OF_Curdlan1_UP	REDUN_OF_Curdlan1_UP	NONE	NONE	NONE	NONE	NONE	NONE	NONE
1424710_a_at	1424710_a_at	Gorasp2	0.217479	-0.0120741	0.179962	-0.0254436	4.22172	-0.234383	3.49342	-0.349248	-0.728295	3.72781	0.000628358	0.817615	0.00294607	0.731387	0.476798	0.00178943	1.30991	-2.67743	0.581617	-1.70971	REDUN_OF_Curdlan1_UP	REDUN_OF_Curdlan1_UP	NONE	NONE	NONE	NONE	NONE	NONE	NONE
1417131_at	1417131_at	Cdc25a	0.208862	0.0275756	0.210609	-0.0258286	3.3036	0.436168	3.33124	-0.288878	0.0276321	2.89507	0.0044088	0.668454	0.00415785	0.776327	0.978292	0.0104215	0.931028	-1.93641	0.95866	-1.38879	REDUN_OF_Curdlan1_UP	REDUN_OF_Curdlan1_UP	NONE	NONE	NONE	NONE	NONE	NONE	NONE
1430978_at	1430978_at	Rps25	0.341873	0.0153562	0.331396	-0.0258334	6.1926	0.278158	6.00282	-0.330883	-0.189781	5.72466	1.20367e-05	0.784399	1.72535e-05	0.744961	0.851831	2.95027e-05	3.47554	-2.4389	3.28576	-1.59037	REDUN_OF_Curdlan1_UP	REDUN_OF_Curdlan1_UP	NONE	NONE	NONE	NONE	NONE	NONE	NONE
1451071_a_at	1451071_a_at	Atp1a1	0.121775	0.0142737	0.110005	-0.026043	2.45595	0.287873	2.21859	-0.371398	-0.237363	1.93072	0.0256642	0.777083	0.0410886	0.715139	0.815342	0.0711566	-0.569251	-2.73733	-0.806613	-1.76774	REDUN_OF_Curdlan1_UP	REDUN_OF_Curdlan1_UP	NONE	NONE	NONE	NONE	NONE	NONE	NONE
1424428_at	1424428_at	Ino80e	0.161022	0.0240873	0.158642	-0.0264668	2.87663	0.430315	2.83412	-0.334338	-0.0425101	2.4038	0.01083	0.672619	0.0118317	0.742401	0.96661	0.0284937	0.196904	-2.24941	0.154394	-1.56051	REDUN_OF_Curdlan1_UP	REDUN_OF_Curdlan1_UP	NONE	NONE	NONE	NONE	NONE	NONE	NONE
1428542_at	1428542_at	Eif1ad	0.238605	0.0176731	0.229724	-0.0265546	4.28098	0.317085	4.12163	-0.33689	-0.159351	3.80454	0.000554672	0.755217	0.000776105	0.740511	0.875356	0.00152005	1.58973	-2.37417	1.43038	-1.56611	REDUN_OF_Curdlan1_UP	REDUN_OF_Curdlan1_UP	NONE	NONE	NONE	NONE	NONE	NONE	NONE
1417240_at	1417240_at	Zyx	0.543605	0.00653058	0.523515	-0.0266204	10.8486	0.130329	10.4476	-0.375654	-0.400927	10.3173	7.44059e-09	0.897906	1.27597e-08	0.712033	0.693696	1.52564e-08	7.85505	-2.86317	7.45412	-1.74107	REDUN_OF_Curdlan1_UP	REDUN_OF_Curdlan1_UP	NONE	NONE	NONE	NONE	NONE	NONE	NONE
1452680_at	1452680_at	NA	0.160073	0.0574493	0.190738	-0.0267835	3.32109	1.19192	3.95732	-0.39293	0.636234	2.7654	0.00424834	0.250409	0.00109896	0.699478	0.533483	0.0136436	0.20898	-1.92018	0.845215	-1.80766	REDUN_OF_Curdlan1_UP	REDUN_OF_Curdlan1_UP	NONE	NONE	NONE	NONE	NONE	NONE	NONE
1417727_at	1417727_at	Srsf9	0.260569	0.00778423	0.241419	-0.0269349	4.65336	0.139014	4.31136	-0.340129	-0.342	4.17235	0.000254869	0.891147	0.000520357	0.738116	0.736734	0.000697288	1.9746	-2.53975	1.6326	-1.55404	REDUN_OF_Curdlan1_UP	REDUN_OF_Curdlan1_UP	NONE	NONE	NONE	NONE	NONE	NONE	NONE
1424452_at	1424452_at	Sltm	0.167097	0.00765325	0.147708	-0.0270419	3.30407	0.151331	2.92069	-0.378098	-0.383381	2.76936	0.00440442	0.881577	0.00987864	0.710251	0.706407	0.0135323	0.33806	-2.81468	-0.0453213	-1.71919	REDUN_OF_Curdlan1_UP	REDUN_OF_Curdlan1_UP	NONE	NONE	NONE	NONE	NONE	NONE	NONE
1416038_at	1416038_at	Snd1	0.432139	0.0148315	0.418908	-0.0280624	9.03051	0.309938	8.75402	-0.414667	-0.276489	8.44409	9.80086e-08	0.760547	1.4973e-07	0.683808	0.785658	2.434e-07	5.89592	-2.82465	5.61944	-1.80182	REDUN_OF_Curdlan1_UP	REDUN_OF_Curdlan1_UP	NONE	NONE	NONE	NONE	NONE	NONE	NONE
1437080_s_at	1437080_s_at	Psmd11	0.282671	0.0474164	0.301515	-0.0285723	6.07648	1.01929	6.48156	-0.43431	0.405085	5.46227	1.49946e-05	0.323	7.02268e-06	0.669775	0.690698	4.93944e-05	2.85198	-2.2052	3.25707	-1.84575	REDUN_OF_Curdlan1_UP	REDUN_OF_Curdlan1_UP	NONE	NONE	NONE	NONE	NONE	NONE	NONE
1419128_at	1419128_at	Itgax	0.181654	0.0427748	0.195674	-0.0287548	3.26041	0.767739	3.51204	-0.364939	0.251636	2.74431	0.00483142	0.453654	0.0028317	0.719863	0.804477	0.0142516	0.568147	-1.92452	0.819784	-1.53878	REDUN_OF_Curdlan1_UP	REDUN_OF_Curdlan1_UP	NONE	NONE	NONE	NONE	NONE	NONE	NONE
1452996_a_at	1452996_a_at	Aven	0.164379	0.0148232	0.150295	-0.0289079	2.59308	0.233836	2.37089	-0.322456	-0.222186	2.13706	0.0194395	0.818033	0.0304277	0.751219	0.826937	0.0481298	0.226832	-2.13241	0.00464575	-1.35073	REDUN_OF_Curdlan1_UP	REDUN_OF_Curdlan1_UP	NONE	NONE	NONE	NONE	NONE	NONE	NONE
1448704_s_at	1448704_s_at	Vimp	0.158545	0.0206772	0.15031	-0.0289122	3.55425	0.463542	3.36964	-0.458314	-0.184612	2.9061	0.00258856	0.649124	0.00383241	0.652796	0.855818	0.0101843	0.191556	-2.89916	0.00694389	-1.91947	REDUN_OF_Curdlan1_UP	REDUN_OF_Curdlan1_UP	NONE	NONE	NONE	NONE	NONE	NONE	NONE
1415914_at	1415914_at	Hnrnpab	0.316976	0.0507135	0.338704	-0.0289856	6.54268	1.04677	6.99117	-0.423055	0.448484	5.94439	6.27541e-06	0.310525	2.79195e-06	0.677801	0.659726	1.92949e-05	3.44654	-2.04937	3.89503	-1.76625	REDUN_OF_Curdlan1_UP	REDUN_OF_Curdlan1_UP	NONE	NONE	NONE	NONE	NONE	NONE	NONE
1416437_a_at	1416437_a_at	Mapk8ip3	0.123436	0.0279712	0.122344	-0.0290632	2.32348	0.52651	2.30292	-0.386833	-0.0205547	1.77641	0.0334321	0.605646	0.0348188	0.703898	0.983851	0.0943888	-0.500013	-2.29698	-0.520568	-1.60968	REDUN_OF_Curdlan1_UP	REDUN_OF_Curdlan1_UP	NONE	NONE	NONE	NONE	NONE	NONE	NONE
1434434_s_at	1434434_s_at	Tcerg1	0.369606	0.041666	0.382144	-0.0291281	6.92518	0.780682	7.1601	-0.385913	0.234918	6.37942	3.13985e-06	0.446214	2.07252e-06	0.704566	0.817207	8.48501e-06	4.11468	-2.02982	4.3496	-1.60141	REDUN_OF_Curdlan1_UP	REDUN_OF_Curdlan1_UP	NONE	NONE	NONE	NONE	NONE	NONE	NONE
1422848_a_at	1422848_a_at	Pabpn1	0.171711	0.0513121	0.193205	-0.0298182	3.55473	1.06225	3.99969	-0.436491	0.444962	2.93744	0.00258594	0.303653	0.00100456	0.668225	0.662217	0.00953883	0.449458	-2.04302	0.894421	-1.75927	REDUN_OF_Curdlan1_UP	REDUN_OF_Curdlan1_UP	NONE	NONE	NONE	NONE	NONE	NONE	NONE
1415993_at	1415993_at	Sqle	0.308033	0.0172785	0.295262	-0.0300491	5.84439	0.32783	5.60209	-0.403143	-0.2423	5.27426	2.33901e-05	0.747226	3.74918e-05	0.692098	0.811579	7.18419e-05	2.9984	-2.51816	2.7561	-1.60928	REDUN_OF_Curdlan1_UP	REDUN_OF_Curdlan1_UP	NONE	NONE	NONE	NONE	NONE	NONE	NONE
1437994_x_at	1437994_x_at	Mier2	0.142052	0.0305342	0.142123	-0.0304632	2.26464	0.486785	2.26577	-0.343409	0.00113171	1.77899	0.0375456	0.632911	0.0374622	0.735694	0.999111	0.0939519	-0.126708	-1.90456	-0.125576	-1.34753	REDUN_OF_Curdlan1_UP	REDUN_OF_Curdlan1_UP	NONE	NONE	NONE	NONE	NONE	NONE	NONE
1450854_at	1450854_at	Pa2g4	0.561408	0.00124326	0.531849	-0.0308024	8.31879	0.0184222	7.88079	-0.322739	-0.437999	7.86237	2.97212e-07	0.985526	6.06755e-07	0.751008	0.667153	6.25579e-07	6.09613	-2.20424	5.65813	-1.24892	REDUN_OF_Curdlan1_UP	REDUN_OF_Curdlan1_UP	NONE	NONE	NONE	NONE	NONE	NONE	NONE
1424345_s_at	1424345_s_at	Ube2m	0.180502	0.0183038	0.166913	-0.0318935	3.4258	0.347391	3.16787	-0.428022	-0.257922	2.82048	0.00340154	0.732756	0.005876	0.674254	0.799705	0.0121717	0.578909	-2.49949	0.320986	-1.58503	REDUN_OF_Curdlan1_UP	REDUN_OF_Curdlan1_UP	NONE	NONE	NONE	NONE	NONE	NONE	NONE
1419230_at	1419230_at	Krt12	0.182972	0.0306356	0.18159	-0.0320174	2.77677	0.464923	2.7558	-0.343578	-0.0209699	2.29088	0.0133263	0.648155	0.0139171	0.735568	0.983525	0.0356561	0.500384	-1.81146	0.479414	-1.26607	REDUN_OF_Curdlan1_UP	REDUN_OF_Curdlan1_UP	NONE	NONE	NONE	NONE	NONE	NONE	NONE
1425195_a_at	1425195_a_at	NA	0.288612	-0.0198224	0.236425	-0.0323647	5.4771	-0.376178	4.48673	-0.434303	-0.990375	4.86291	4.79649e-05	0.711651	0.00036043	0.66978	0.336509	0.000165461	2.63049	-2.47043	1.64012	-1.57855	REDUN_OF_Curdlan1_UP	REDUN_OF_Curdlan1_UP	NONE	NONE	NONE	NONE	NONE	NONE	NONE
1415699_a_at	1415699_a_at	Gps1	0.185497	0.00277655	0.155836	-0.0324366	4.02266	0.060212	3.37946	-0.497392	-0.643206	3.31925	0.000956842	0.952721	0.00375336	0.625575	0.529063	0.00426496	0.769776	-3.19268	0.12657	-1.80275	REDUN_OF_Curdlan1_UP	REDUN_OF_Curdlan1_UP	NONE	NONE	NONE	NONE	NONE	NONE	NONE
1416106_at	1416106_at	Kti12	0.535858	0.0289005	0.53208	-0.0326788	10.1393	0.546842	10.0678	-0.437228	-0.0714917	9.52094	1.95284e-08	0.591918	2.15833e-08	0.667701	0.943879	4.72265e-08	7.30104	-2.29139	7.22954	-1.56971	REDUN_OF_Curdlan1_UP	REDUN_OF_Curdlan1_UP	NONE	NONE	NONE	NONE	NONE	NONE	NONE
1448242_at	1448242_at	Sec61a1	0.213801	0.00447499	0.185106	-0.0331703	3.95876	0.0828593	3.42744	-0.434293	-0.531324	3.34458	0.00109561	0.934975	0.00338969	0.669787	0.602382	0.0040418	1.18135	-2.69455	0.650027	-1.52963	REDUN_OF_Curdlan1_UP	REDUN_OF_Curdlan1_UP	NONE	NONE	NONE	NONE	NONE	NONE	NONE
1456196_x_at	1456196_x_at	Fkbp1a	0.357426	0.028027	0.352197	-0.033256	5.36808	0.420929	5.28954	-0.353173	-0.0785331	4.86861	5.95598e-05	0.679321	6.96755e-05	0.728498	0.938363	0.000163535	3.11527	-1.83188	3.03674	-1.2398	REDUN_OF_Curdlan1_UP	REDUN_OF_Curdlan1_UP	NONE	NONE	NONE	NONE	NONE	NONE	NONE
1417390_at	1417390_at	Gpn1	0.408364	0.00153455	0.375519	-0.034379	6.96181	0.0261611	6.40187	-0.414432	-0.559934	6.37571	2.94151e-06	0.979447	8.13845e-06	0.683977	0.583162	8.54372e-06	4.4046	-2.53105	3.84466	-1.39379	REDUN_OF_Curdlan1_UP	REDUN_OF_Curdlan1_UP	NONE	NONE	NONE	NONE	NONE	NONE	NONE
1453257_at	1453257_at	Agpat5	0.242879	0.0404792	0.24875	-0.0346088	4.77137	0.795215	4.88669	-0.480755	0.115324	4.09148	0.00019972	0.43795	0.000157587	0.637099	0.909602	0.000827176	1.82462	-2.15154	1.93994	-1.60291	REDUN_OF_Curdlan1_UP	REDUN_OF_Curdlan1_UP	NONE	NONE	NONE	NONE	NONE	NONE	NONE
1422796_at	1422796_at	Prep	0.302173	0.0119451	0.279206	-0.0349122	4.47423	0.176869	4.13416	-0.365531	-0.34007	3.95729	0.000369956	0.861797	0.000755828	0.719429	0.73816	0.00109903	2.2532	-2.04416	1.91313	-1.20497	REDUN_OF_Curdlan1_UP	REDUN_OF_Curdlan1_UP	NONE	NONE	NONE	NONE	NONE	NONE	NONE
1418435_at	1418435_at	Mkrn1	0.123705	0.0240846	0.112361	-0.0354283	2.33542	0.454692	2.12126	-0.472948	-0.214158	1.66657	0.0326502	0.655346	0.0496162	0.64254	0.833088	0.114755	-0.496424	-2.37715	-0.710582	-1.52947	REDUN_OF_Curdlan1_UP	REDUN_OF_Curdlan1_UP	NONE	NONE	NONE	NONE	NONE	NONE	NONE
1433482_a_at	1433482_a_at	Fubp1	0.533021	0.00943745	0.506456	-0.0360022	9.97104	0.176543	9.4741	-0.476223	-0.496938	9.29756	2.47329e-08	0.862049	5.05778e-08	0.640255	0.625888	6.56369e-08	7.16504	-2.62945	6.66811	-1.50792	REDUN_OF_Curdlan1_UP	REDUN_OF_Curdlan1_UP	NONE	NONE	NONE	NONE	NONE	NONE	NONE
1417730_at	1417730_at	Ext1	0.269982	0.0169377	0.250703	-0.0362171	5.03795	0.316062	4.67819	-0.477878	-0.35976	4.36212	0.000115744	0.755979	0.000242099	0.639102	0.723659	0.00046777	2.2389	-2.48298	1.87915	-1.50134	REDUN_OF_Curdlan1_UP	REDUN_OF_Curdlan1_UP	NONE	NONE	NONE	NONE	NONE	NONE	NONE
1451087_at	1451087_at	Wdr36	0.253554	0.00609675	0.22331	-0.0363404	3.88711	0.0934662	3.42346	-0.39394	-0.46365	3.32999	0.00127551	0.926676	0.00341847	0.698746	0.649048	0.00416884	1.58754	-2.20611	1.12389	-1.2321	REDUN_OF_Curdlan1_UP	REDUN_OF_Curdlan1_UP	NONE	NONE	NONE	NONE	NONE	NONE	NONE
1437402_x_at	1437402_x_at	Tmem41b	0.17122	0.01399	0.148835	-0.036375	3.23567	0.264378	2.81264	-0.486068	-0.423026	2.54827	0.00509124	0.794812	0.0123713	0.633408	0.677822	0.0212958	0.401015	-2.57028	-0.0220108	-1.51834	REDUN_OF_Curdlan1_UP	REDUN_OF_Curdlan1_UP	NONE	NONE	NONE	NONE	NONE	NONE	NONE
1420024_s_at	1420024_s_at	Etf1	0.24252	0.049785	0.254721	-0.0375848	4.33251	0.889385	4.55046	-0.474775	0.217951	3.66108	0.000497756	0.386773	0.000315595	0.641265	0.830181	0.00206235	1.65283	-1.79029	1.87078	-1.42004	REDUN_OF_Curdlan1_UP	REDUN_OF_Curdlan1_UP	NONE	NONE	NONE	NONE	NONE	NONE	NONE
1417364_at	1417364_at	NA	0.18484	0.018544	0.165754	-0.0376291	4.2838	0.429771	3.84149	-0.616657	-0.442313	3.41172	0.000551393	0.673007	0.00140529	0.546004	0.664093	0.00350483	0.807434	-3.0466	0.36512	-1.84151	REDUN_OF_Curdlan1_UP	REDUN_OF_Curdlan1_UP	NONE	NONE	NONE	NONE	NONE	NONE	NONE
1449643_s_at	1449643_s_at	Btf3	0.173873	0.0511842	0.187274	-0.0377832	4.0858	1.20276	4.4007	-0.62781	0.314908	3.19794	0.000837173	0.2463	0.000431443	0.538852	0.756839	0.00551426	0.560983	-2.32205	0.87589	-1.86461	REDUN_OF_Curdlan1_UP	REDUN_OF_Curdlan1_UP	NONE	NONE	NONE	NONE	NONE	NONE	NONE
1428545_at	1428545_at	Tmem248	0.193554	0.0239518	0.179695	-0.0378115	3.03723	0.375849	2.81975	-0.41955	-0.217485	2.4439	0.00773808	0.711891	0.0121902	0.680308	0.830538	0.0262936	0.68345	-1.97793	0.465965	-1.24483	REDUN_OF_Curdlan1_UP	REDUN_OF_Curdlan1_UP	NONE	NONE	NONE	NONE	NONE	NONE	NONE
1415840_at	1415840_at	Elovl5	0.177964	0.00916233	0.149214	-0.0379119	3.60791	0.18575	3.02506	-0.543481	-0.582848	2.83931	0.00230931	0.854939	0.00793846	0.594176	0.567996	0.0117046	0.566921	-2.85524	-0.0159276	-1.60682	REDUN_OF_Curdlan1_UP	REDUN_OF_Curdlan1_UP	NONE	NONE	NONE	NONE	NONE	NONE	NONE
1433927_at	1433927_at	Uspl1	0.29743	0.021081	0.280429	-0.0380822	5.00348	0.354632	4.71748	-0.452995	-0.286	4.36284	0.000124149	0.727426	0.000223208	0.656542	0.778492	0.000467066	2.48012	-2.16872	2.19412	-1.33129	REDUN_OF_Curdlan1_UP	REDUN_OF_Curdlan1_UP	NONE	NONE	NONE	NONE	NONE	NONE	NONE
1454610_at	1454610_at	2007-09-01	0.152612	0.0200802	0.13433	-0.0383614	2.60628	0.342927	2.29408	-0.463248	-0.312205	1.95115	0.0189227	0.73605	0.0354317	0.64933	0.758855	0.0684977	0.044602	-2.21876	-0.267603	-1.34814	REDUN_OF_Curdlan1_UP	REDUN_OF_Curdlan1_UP	NONE	NONE	NONE	NONE	NONE	NONE	NONE
1418563_at	1418563_at	Serbp1	0.380429	0.0242126	0.366232	-0.0384095	6.22502	0.396195	5.99271	-0.444417	-0.232306	5.59652	1.13242e-05	0.697115	1.759e-05	0.662603	0.819201	3.79041e-05	3.77054	-2.05828	3.53824	-1.29116	REDUN_OF_Curdlan1_UP	REDUN_OF_Curdlan1_UP	NONE	NONE	NONE	NONE	NONE	NONE	NONE
1451982_at	1451982_at	Map2k4	0.296163	0.0265457	0.284154	-0.0385546	5.5742	0.499627	5.34818	-0.513113	-0.226024	4.84855	3.96034e-05	0.624035	6.19705e-05	0.614777	0.824001	0.000170407	2.75099	-2.32358	2.52496	-1.4832	REDUN_OF_Curdlan1_UP	REDUN_OF_Curdlan1_UP	NONE	NONE	NONE	NONE	NONE	NONE	NONE
1428112_at	1428112_at	Manf	0.393874	0.0630737	0.418243	-0.0387047	8.55523	1.37001	9.08454	-0.594461	0.529311	7.71454	2.04207e-07	0.189318	9.03132e-08	0.56039	0.603746	8.00665e-07	5.29712	-1.8881	5.82643	-1.70937	REDUN_OF_Curdlan1_UP	REDUN_OF_Curdlan1_UP	NONE	NONE	NONE	NONE	NONE	NONE	NONE
1452048_at	1452048_at	Mrpl12	0.390074	0.0120593	0.363227	-0.0389067	5.90503	0.182557	5.49861	-0.41647	-0.406421	5.31605	2.08102e-05	0.857404	4.59679e-05	0.682515	0.689735	6.60767e-05	3.63429	-2.08818	3.22787	-1.18918	REDUN_OF_Curdlan1_UP	REDUN_OF_Curdlan1_UP	NONE	NONE	NONE	NONE	NONE	NONE	NONE
1422650_a_at	1422650_a_at	Riok3	0.611906	0.0518994	0.623622	-0.0401838	11.8344	1.00375	12.061	-0.549538	0.226583	11.0573	2.10394e-09	0.330213	1.59268e-09	0.590109	0.823573	5.65326e-09	8.93339	-1.89729	9.15997	-1.50181	REDUN_OF_Curdlan1_UP	REDUN_OF_Curdlan1_UP	NONE	NONE	NONE	NONE	NONE	NONE	NONE
1424542_at	1424542_at	S100a4	0.26055	0.0469927	0.267278	-0.0402649	5.93306	1.07009	6.08626	-0.648336	0.153201	5.01618	1.9719e-05	0.300218	1.47185e-05	0.525824	0.880126	0.000120981	2.51737	-2.34561	2.67057	-1.76693	REDUN_OF_Curdlan1_UP	REDUN_OF_Curdlan1_UP	NONE	NONE	NONE	NONE	NONE	NONE	NONE
1452147_at	1452147_at	Sec24c	0.161979	0.00644478	0.128112	-0.0403121	3.00888	0.119716	2.37977	-0.5295	-0.62911	2.26005	0.0082129	0.906175	0.0298945	0.603618	0.538021	0.0378855	0.222522	-2.66664	-0.406588	-1.44075	REDUN_OF_Curdlan1_UP	REDUN_OF_Curdlan1_UP	NONE	NONE	NONE	NONE	NONE	NONE	NONE
1420626_at	1420626_at	Gtf3c6	0.234339	0.031847	0.225697	-0.0404893	3.77915	0.513592	3.63978	-0.461717	-0.139374	3.12619	0.00160435	0.614449	0.00215794	0.650405	0.890867	0.00641644	1.36012	-1.90544	1.22075	-1.2488	REDUN_OF_Curdlan1_UP	REDUN_OF_Curdlan1_UP	NONE	NONE	NONE	NONE	NONE	NONE	NONE
1433569_x_at	1433569_x_at	Ran	0.226641	0.0416548	0.227657	-0.0406391	4.44582	0.817105	4.46575	-0.563692	0.0199238	3.64864	0.000392579	0.425686	0.00037657	0.58066	0.984347	0.00211763	1.5034	-2.12531	1.52333	-1.51691	REDUN_OF_Curdlan1_UP	REDUN_OF_Curdlan1_UP	NONE	NONE	NONE	NONE	NONE	NONE	NONE
1418151_at	1418151_at	Mtmr4	0.549404	0.0198443	0.527885	-0.0413634	7.68674	0.277643	7.38567	-0.409215	-0.301075	7.10803	8.38948e-07	0.784788	1.40059e-06	0.687725	0.767175	2.27097e-06	5.58809	-1.82102	5.28701	-1.07476	REDUN_OF_Curdlan1_UP	REDUN_OF_Curdlan1_UP	NONE	NONE	NONE	NONE	NONE	NONE	NONE
1424183_at	1424183_at	Acat1	0.222141	0.0412659	0.22158	-0.0418261	3.68269	0.684115	3.67341	-0.490309	-0.00928616	2.98929	0.00196966	0.503542	0.00200896	0.63047	0.992704	0.00855738	1.19596	-1.80262	1.18667	-1.26808	REDUN_OF_Curdlan1_UP	REDUN_OF_Curdlan1_UP	NONE	NONE	NONE	NONE	NONE	NONE	NONE
1421375_a_at	1421375_a_at	S100a6	0.378311	0.0358993	0.372086	-0.0421237	7.35202	0.69766	7.23105	-0.578854	-0.120964	6.53339	1.48428e-06	0.495252	1.83083e-06	0.570625	0.905203	6.38345e-06	4.43695	-2.21741	4.31598	-1.48241	REDUN_OF_Curdlan1_UP	REDUN_OF_Curdlan1_UP	NONE	NONE	NONE	NONE	NONE	NONE	NONE
1448682_at	1448682_at	Dynll1	0.241695	0.023085	0.222476	-0.0423038	5.39057	0.51487	4.96193	-0.667162	-0.42864	4.44706	5.69513e-05	0.613576	0.00013512	0.514032	0.673813	0.000391567	2.04509	-2.83061	1.61645	-1.69845	REDUN_OF_Curdlan1_UP	REDUN_OF_Curdlan1_UP	NONE	NONE	NONE	NONE	NONE	NONE	NONE
1415985_at	1415985_at	Sf3b3	0.343364	0.0490183	0.349604	-0.0427777	6.62454	0.945714	6.74494	-0.583584	0.120402	5.79923	5.40201e-06	0.358145	4.34051e-06	0.567513	0.905641	2.55252e-05	3.73058	-1.94825	3.85098	-1.46275	REDUN_OF_Curdlan1_UP	REDUN_OF_Curdlan1_UP	NONE	NONE	NONE	NONE	NONE	NONE	NONE
1417059_at	1417059_at	Krtcap2	0.167579	0.0234127	0.147339	-0.0436525	3.52656	0.4927	3.10063	-0.649569	-0.425929	2.60793	0.00274562	0.628815	0.00677162	0.525047	0.675747	0.0188592	0.369939	-2.66392	-0.0559896	-1.5825	REDUN_OF_Curdlan1_UP	REDUN_OF_Curdlan1_UP	NONE	NONE	NONE	NONE	NONE	NONE	NONE
1415728_at	1415728_at	Pabpn1	0.161432	0.0254859	0.14268	-0.0442375	3.39942	0.536681	3.00455	-0.658706	-0.39487	2.46787	0.0035976	0.59876	0.00828787	0.519309	0.698073	0.0250562	0.240727	-2.62201	-0.154143	-1.57482	REDUN_OF_Curdlan1_UP	REDUN_OF_Curdlan1_UP	NONE	NONE	NONE	NONE	NONE	NONE	NONE
1458370_at	1458370_at	Bmp2k	0.305375	-0.00240772	0.258705	-0.0442627	6.35263	-0.0500871	5.38176	-0.651091	-0.970869	5.43184	8.91877e-06	0.960663	5.79587e-05	0.524088	0.345843	5.24661e-05	3.23222	-3.07032	2.26135	-1.55537	REDUN_OF_Curdlan1_UP	REDUN_OF_Curdlan1_UP	NONE	NONE	NONE	NONE	NONE	NONE	NONE
1423517_at	1423517_at	Cct6a	0.455714	0.0644419	0.475452	-0.0447035	9.82797	1.38976	10.2537	-0.681708	0.425682	8.86389	3.03073e-08	0.183348	1.66579e-08	0.505024	0.675924	1.26389e-07	6.59306	-1.84515	7.01874	-1.60572	REDUN_OF_Curdlan1_UP	REDUN_OF_Curdlan1_UP	NONE	NONE	NONE	NONE	NONE	NONE	NONE
1451666_at	1451666_at	Acly	0.19524	0.0170926	0.1676	-0.0447326	4.09039	0.3581	3.51132	-0.662682	-0.579073	3.15322	0.000829082	0.724877	0.00283609	0.516824	0.570481	0.00606072	0.947805	-2.78448	0.368732	-1.55946	REDUN_OF_Curdlan1_UP	REDUN_OF_Curdlan1_UP	NONE	NONE	NONE	NONE	NONE	NONE	NONE
1451259_at	1451259_at	Rexo2	0.254097	0.0625779	0.271768	-0.0449073	5.44255	1.34037	5.82104	-0.68015	0.37849	4.48067	5.13634e-05	0.198566	2.44697e-05	0.505985	0.709965	0.000365014	2.22967	-1.87251	2.60816	-1.5917	REDUN_OF_Curdlan1_UP	REDUN_OF_Curdlan1_UP	NONE	NONE	NONE	NONE	NONE	NONE	NONE
1427886_at	1427886_at	Pom121	0.151458	0.0329099	0.139434	-0.0449338	2.86402	0.622317	2.63665	-0.600819	-0.22737	2.01434	0.0111181	0.542368	0.0177834	0.556249	0.822972	0.0608335	0.0275654	-2.21414	-0.199804	-1.40486	REDUN_OF_Curdlan1_UP	REDUN_OF_Curdlan1_UP	NONE	NONE	NONE	NONE	NONE	NONE	NONE
1416071_at	1416071_at	Ddx18	0.578927	0.0348361	0.568772	-0.0449909	9.86711	0.59374	9.69403	-0.542221	-0.173077	9.10029	2.86622e-08	0.560861	3.67317e-08	0.595024	0.864729	8.81916e-08	7.31054	-1.96283	7.13746	-1.26555	REDUN_OF_Curdlan1_UP	REDUN_OF_Curdlan1_UP	NONE	NONE	NONE	NONE	NONE	NONE	NONE
1448178_a_at	1448178_a_at	Cct3	0.459729	0.0464677	0.460499	-0.0456973	9.03483	0.913208	9.04997	-0.635031	0.0151389	8.13676	9.73686e-08	0.374484	9.51605e-08	0.534248	0.988106	3.98656e-07	6.08695	-2.03467	6.10209	-1.44944	REDUN_OF_Curdlan1_UP	REDUN_OF_Curdlan1_UP	NONE	NONE	NONE	NONE	NONE	NONE	NONE
1434627_at	1434627_at	Nrf1	0.165137	0.0159928	0.1354	-0.0457298	2.64213	0.255878	2.16635	-0.517361	-0.475781	1.91047	0.0175852	0.801255	0.0454815	0.611875	0.640564	0.0738816	0.242188	-2.14406	-0.233593	-1.17965	REDUN_OF_Curdlan1_UP	REDUN_OF_Curdlan1_UP	NONE	NONE	NONE	NONE	NONE	NONE	NONE
1423453_at	1423453_at	Nol12	0.289912	0.0143433	0.258395	-0.0458607	5.33344	0.26387	4.75362	-0.596578	-0.579818	4.48975	6.38205e-05	0.795197	0.000207162	0.55901	0.56999	0.000358164	2.57393	-2.49564	1.99411	-1.35469	REDUN_OF_Curdlan1_UP	REDUN_OF_Curdlan1_UP	NONE	NONE	NONE	NONE	NONE	NONE	NONE
1449506_a_at	1449506_a_at	Eef1d	0.169818	0.0201847	0.143916	-0.0460872	2.87422	0.341632	2.43581	-0.551571	-0.438407	2.09418	0.0108844	0.737006	0.0267239	0.588747	0.666864	0.0522628	0.335428	-2.19716	-0.102979	-1.24363	REDUN_OF_Curdlan1_UP	REDUN_OF_Curdlan1_UP	NONE	NONE	NONE	NONE	NONE	NONE	NONE
1427918_a_at	1427918_a_at	Rhoq	0.437184	0.0384456	0.429062	-0.0465673	8.90477	0.783078	8.73934	-0.670694	-0.165427	7.95626	1.1871e-07	0.444844	1.53177e-07	0.511836	0.870649	5.35617e-07	5.84949	-2.27219	5.68407	-1.48971	REDUN_OF_Curdlan1_UP	REDUN_OF_Curdlan1_UP	NONE	NONE	NONE	NONE	NONE	NONE	NONE
1434435_s_at	1434435_s_at	Cox17	0.45649	0.0295118	0.439432	-0.0465692	8.1194	0.524914	7.816	-0.585701	-0.303392	7.29109	4.10072e-07	0.606731	6.75711e-07	0.566122	0.765441	1.64934e-06	5.45141	-2.14307	5.14802	-1.30085	REDUN_OF_Curdlan1_UP	REDUN_OF_Curdlan1_UP	NONE	NONE	NONE	NONE	NONE	NONE	NONE
1417560_at	1417560_at	Sfxn1	0.446552	0.0247155	0.424648	-0.0466197	7.57819	0.419434	7.20646	-0.559433	-0.371724	6.78703	1.00784e-06	0.680391	1.91108e-06	0.583495	0.714901	4.02281e-06	5.03262	-2.12613	4.66089	-1.24056	REDUN_OF_Curdlan1_UP	REDUN_OF_Curdlan1_UP	NONE	NONE	NONE	NONE	NONE	NONE	NONE
1434718_at	1434718_at	Cul3	0.145732	0.0386075	0.13666	-0.0476797	2.41831	0.640662	2.26777	-0.559469	-0.150547	1.62711	0.0276782	0.530674	0.0373156	0.583472	0.882186	0.122947	-0.070822	-1.84847	-0.221369	-1.20062	REDUN_OF_Curdlan1_UP	REDUN_OF_Curdlan1_UP	NONE	NONE	NONE	NONE	NONE	NONE	NONE
1431770_at	1431770_at	Cherp	0.129381	0.0475682	0.129008	-0.0479409	2.59146	0.952773	2.58399	-0.678991	-0.0074658	1.63122	0.019504	0.354663	0.0198031	0.5067	0.994134	0.12207	-0.412987	-2.05167	-0.420453	-1.44547	REDUN_OF_Curdlan1_UP	REDUN_OF_Curdlan1_UP	NONE	NONE	NONE	NONE	NONE	NONE	NONE
1448122_at	1448122_at	Tcp1	0.287328	0.0573715	0.296198	-0.0485014	6.10973	1.21995	6.29835	-0.729261	0.188615	5.0784	1.40775e-05	0.239895	9.86956e-06	0.476223	0.85273	0.00010662	2.92014	-1.96965	3.10876	-1.52612	REDUN_OF_Curdlan1_UP	REDUN_OF_Curdlan1_UP	NONE	NONE	NONE	NONE	NONE	NONE	NONE
1423452_at	1423452_at	Stk17b	0.228572	0.0524435	0.232482	-0.0485331	4.60795	1.05725	4.68678	-0.691845	0.0788317	3.62954	0.000280043	0.305863	0.00023783	0.498801	0.938129	0.00220548	1.58399	-1.96672	1.66282	-1.44642	REDUN_OF_Curdlan1_UP	REDUN_OF_Curdlan1_UP	NONE	NONE	NONE	NONE	NONE	NONE	NONE
1428728_at	1428728_at	Ddx51	0.278052	0.0120862	0.240777	-0.0493615	4.46898	0.194255	3.86987	-0.56099	-0.599105	3.67562	0.000374036	0.848384	0.00132306	0.582458	0.557363	0.00199952	2.05811	-2.21661	1.45901	-1.14375	REDUN_OF_Curdlan1_UP	REDUN_OF_Curdlan1_UP	NONE	NONE	NONE	NONE	NONE	NONE	NONE
1428080_at	1428080_at	Pgam5	0.311253	0.0333062	0.295143	-0.0494159	5.55546	0.594473	5.26792	-0.623674	-0.287536	4.67345	4.10914e-05	0.560382	7.27602e-05	0.541498	0.777337	0.000244485	2.87815	-2.08283	2.59062	-1.26947	REDUN_OF_Curdlan1_UP	REDUN_OF_Curdlan1_UP	NONE	NONE	NONE	NONE	NONE	NONE	NONE
1460037_at	1460037_at	Fam98b	0.230741	0.0470239	0.22822	-0.049545	4.26428	0.86904	4.21769	-0.647449	-0.0465914	3.34865	0.000574501	0.397479	0.000633717	0.526383	0.963407	0.00400704	1.49216	-1.90308	1.44557	-1.31274	REDUN_OF_Curdlan1_UP	REDUN_OF_Curdlan1_UP	NONE	NONE	NONE	NONE	NONE	NONE	NONE
1452831_s_at	1452831_s_at	Ppat	0.466214	0.0366107	0.452913	-0.0499122	7.65413	0.601061	7.43575	-0.579431	-0.218378	6.83469	8.86339e-07	0.556092	1.28508e-06	0.570245	0.829853	3.69213e-06	5.19148	-1.86158	4.97311	-1.16192	REDUN_OF_Curdlan1_UP	REDUN_OF_Curdlan1_UP	NONE	NONE	NONE	NONE	NONE	NONE	NONE
1438267_x_at	1438267_x_at	Rnps1	0.235914	0.0508354	0.236767	-0.0499826	4.93549	1.06351	4.95333	-0.739403	0.0178407	3.88982	0.000142614	0.303098	0.000137512	0.47021	0.985983	0.0012682	1.79738	-2.0746	1.81522	-1.47958	REDUN_OF_Curdlan1_UP	REDUN_OF_Curdlan1_UP	NONE	NONE	NONE	NONE	NONE	NONE	NONE
1429207_at	1429207_at	5730408K05Rik	0.451585	0.0415263	0.442711	-0.0504006	8.90342	0.818729	8.72845	-0.702647	-0.174965	7.90972	1.18955e-07	0.424786	1.55787e-07	0.492219	0.863269	5.78381e-07	5.94603	-2.13866	5.77106	-1.38854	REDUN_OF_Curdlan1_UP	REDUN_OF_Curdlan1_UP	NONE	NONE	NONE	NONE	NONE	NONE	NONE
1424472_at	1424472_at	Nol6	0.231682	0.0470132	0.227888	-0.0508077	4.06212	0.824289	3.99559	-0.629904	-0.0665295	3.1713	0.000880172	0.42171	0.00101333	0.537514	0.947768	0.00583362	1.43215	-1.80568	1.36562	-1.22977	REDUN_OF_Curdlan1_UP	REDUN_OF_Curdlan1_UP	NONE	NONE	NONE	NONE	NONE	NONE	NONE
1424170_at	1424170_at	Phf5a	0.156074	0.0429066	0.147687	-0.0512933	3.08951	0.849344	2.92349	-0.717968	-0.166016	2.07415	0.00693213	0.408029	0.00982097	0.482972	0.870192	0.0543027	0.120236	-2.11993	-0.0457795	-1.38163	REDUN_OF_Curdlan1_UP	REDUN_OF_Curdlan1_UP	NONE	NONE	NONE	NONE	NONE	NONE	NONE
1420493_a_at	1420493_a_at	Pcyt2	0.173151	0.0327304	0.154013	-0.0518687	2.72272	0.514669	2.42178	-0.576722	-0.300939	1.90711	0.014901	0.613713	0.0274868	0.572031	0.767278	0.0743429	0.364044	-1.844	0.0631054	-1.09111	REDUN_OF_Curdlan1_UP	REDUN_OF_Curdlan1_UP	NONE	NONE	NONE	NONE	NONE	NONE	NONE
1426385_x_at	1426385_x_at	Ywhae	0.11895	0.0321416	0.0989692	-0.0521222	2.84787	0.769528	2.3695	-0.882399	-0.478373	1.59997	0.0114981	0.452621	0.0305122	0.390427	0.638757	0.128864	-0.743397	-2.82174	-1.22177	-1.65701	REDUN_OF_Curdlan1_UP	REDUN_OF_Curdlan1_UP	NONE	NONE	NONE	NONE	NONE	NONE	NONE
1416559_at	1416559_at	Rrp8	0.515698	0.0354574	0.498806	-0.0523487	8.9729	0.616942	8.679	-0.644063	-0.2939	8.06206	1.06977e-07	0.54582	1.68238e-07	0.528521	0.772555	4.50257e-07	6.36297	-1.99299	6.06907	-1.20144	REDUN_OF_Curdlan1_UP	REDUN_OF_Curdlan1_UP	NONE	NONE	NONE	NONE	NONE	NONE	NONE
1448101_s_at	1448101_s_at	Trim27	0.118925	0.0506178	0.116491	-0.0530518	2.37846	1.01234	2.32978	-0.750251	-0.0486782	1.31744	0.0299724	0.326214	0.0330172	0.463829	0.961769	0.205964	-0.621484	-1.98761	-0.670162	-1.37103	REDUN_OF_Curdlan1_UP	REDUN_OF_Curdlan1_UP	NONE	NONE	NONE	NONE	NONE	NONE	NONE
1424828_a_at	1424828_a_at	Fh1	0.507954	0.0215059	0.475994	-0.0534663	8.8927	0.376501	8.33318	-0.661873	-0.559528	7.95667	1.20923e-07	0.711415	2.90445e-07	0.517329	0.583432	5.35251e-07	6.26667	-2.24953	5.70714	-1.19501	REDUN_OF_Curdlan1_UP	REDUN_OF_Curdlan1_UP	NONE	NONE	NONE	NONE	NONE	NONE	NONE
1438943_x_at	1438943_x_at	Rpn1	0.196583	0.0044753	0.146971	-0.0540874	4.20847	0.0958078	3.14637	-0.818766	-1.0621	3.05056	0.000646147	0.924845	0.00614895	0.424765	0.303719	0.00752428	0.99725	-3.11541	-0.0648518	-1.45191	REDUN_OF_Curdlan1_UP	REDUN_OF_Curdlan1_UP	NONE	NONE	NONE	NONE	NONE	NONE	NONE
1451114_at	1451114_at	Cmtm6	0.513929	0.0422685	0.502043	-0.0541552	8.69854	0.715418	8.49735	-0.648139	-0.201188	7.78193	1.63198e-07	0.484504	2.23716e-07	0.525948	0.843048	7.15221e-07	6.15971	-1.82342	5.95852	-1.14709	REDUN_OF_Curdlan1_UP	REDUN_OF_Curdlan1_UP	NONE	NONE	NONE	NONE	NONE	NONE	NONE
1419258_at	1419258_at	Tcea1	0.168264	0.0486693	0.162382	-0.0545512	2.97938	0.861768	2.87523	-0.683007	-0.104149	2.01347	0.00873693	0.401353	0.0108614	0.504224	0.918325	0.0609336	0.323392	-1.79422	0.219242	-1.19506	REDUN_OF_Curdlan1_UP	REDUN_OF_Curdlan1_UP	NONE	NONE	NONE	NONE	NONE	NONE	NONE
1452043_at	1452043_at	2310011J03Rik	0.196302	0.019923	0.161523	-0.0547024	3.15823	0.320533	2.59868	-0.622314	-0.559551	2.27814	0.00599692	0.752649	0.0192189	0.54237	0.583416	0.0365618	0.74494	-2.09275	0.185389	-1.08414	REDUN_OF_Curdlan1_UP	REDUN_OF_Curdlan1_UP	NONE	NONE	NONE	NONE	NONE	NONE	NONE
1416512_at	1416512_at	Nubp2	0.323368	0.0418211	0.309667	-0.0555225	5.48904	0.709895	5.25647	-0.666427	-0.232575	4.54657	4.68452e-05	0.487832	7.44508e-05	0.514489	0.818995	0.00031816	2.94286	-1.83629	2.71028	-1.134	REDUN_OF_Curdlan1_UP	REDUN_OF_Curdlan1_UP	NONE	NONE	NONE	NONE	NONE	NONE	NONE
1451521_x_at	1451521_x_at	Eif4h	0.129724	0.0268559	0.100873	-0.0557065	2.88535	0.597336	2.24365	-0.876133	-0.641702	1.64631	0.0106349	0.558515	0.0391241	0.393725	0.530015	0.1189	-0.450995	-2.73901	-1.0927	-1.48302	REDUN_OF_Curdlan1_UP	REDUN_OF_Curdlan1_UP	NONE	NONE	NONE	NONE	NONE	NONE	NONE
1452032_at	1452032_at	Prkar1a	0.112636	0.0558636	0.111421	-0.0570788	2.55306	1.26623	2.52551	-0.914838	-0.0275449	1.25928	0.0210895	0.223281	0.0223016	0.373652	0.978361	0.225717	-0.846915	-2.13374	-0.87446	-1.48931	REDUN_OF_Curdlan1_UP	REDUN_OF_Curdlan1_UP	NONE	NONE	NONE	NONE	NONE	NONE	NONE
1428073_a_at	1428073_a_at	Nup88	0.252431	0.00939353	0.203226	-0.0585989	5.08704	0.1893	4.09544	-0.83502	-0.991597	3.90614	0.00010477	0.852202	0.000820273	0.415814	0.335931	0.00122501	2.06421	-2.83353	1.07261	-1.30244	REDUN_OF_Curdlan1_UP	REDUN_OF_Curdlan1_UP	NONE	NONE	NONE	NONE	NONE	NONE	NONE
1438178_x_at	1438178_x_at	Atad3a	0.882214	0.024859	0.848026	-0.0590465	15.6541	0.441101	15.0474	-0.740854	-0.606626	14.6063	3.16961e-11	0.664953	5.79309e-11	0.469353	0.552481	9.10361e-11	12.9925	-2.22051	12.3858	-1.14119	REDUN_OF_Curdlan1_UP	REDUN_OF_Curdlan1_UP	NONE	NONE	NONE	NONE	NONE	NONE	NONE
1417258_at	1417258_at	Cct5	0.242002	0.0615612	0.24451	-0.0590525	5.10281	1.29807	5.15571	-0.88047	0.052898	3.85764	0.000101475	0.212385	9.1185e-05	0.391441	0.958458	0.00135788	1.93994	-1.86481	1.99283	-1.35602	REDUN_OF_Curdlan1_UP	REDUN_OF_Curdlan1_UP	NONE	NONE	NONE	NONE	NONE	NONE	NONE
1417886_at	1417886_at	NA	0.173022	0.0375545	0.151405	-0.0591707	3.00318	0.651842	2.62798	-0.726227	-0.375198	1.97614	0.00831175	0.523617	0.018102	0.47803	0.712365	0.0653689	0.399591	-1.95174	0.0243929	-1.11479	REDUN_OF_Curdlan1_UP	REDUN_OF_Curdlan1_UP	NONE	NONE	NONE	NONE	NONE	NONE	NONE
1452760_at	1452760_at	Cactin	0.131136	0.0380908	0.109746	-0.0594815	2.72136	0.790465	2.27745	-0.872829	-0.443902	1.48699	0.0149428	0.44064	0.0366114	0.395471	0.662968	0.156163	-0.391462	-2.32235	-0.835364	-1.32827	REDUN_OF_Curdlan1_UP	REDUN_OF_Curdlan1_UP	NONE	NONE	NONE	NONE	NONE	NONE	NONE
1428579_at	1428579_at	Fmnl2	0.493208	0.044587	0.478204	-0.059591	9.42208	0.851775	9.13545	-0.804974	-0.286631	8.28367	5.4596e-08	0.406717	8.36424e-08	0.432455	0.778017	3.14436e-07	6.55653	-2.01377	6.2699	-1.22127	REDUN_OF_Curdlan1_UP	REDUN_OF_Curdlan1_UP	NONE	NONE	NONE	NONE	NONE	NONE	NONE
1421046_a_at	1421046_a_at	Pabpc4	0.288851	0.03439	0.261595	-0.0616464	4.66007	0.554818	4.22033	-0.703252	-0.439731	3.66552	0.000251355	0.586576	0.000630194	0.491852	0.665924	0.00204296	2.2401	-1.86515	1.80037	-1.00792	REDUN_OF_Curdlan1_UP	REDUN_OF_Curdlan1_UP	NONE	NONE	NONE	NONE	NONE	NONE	NONE
1452506_a_at	1452506_a_at	Ilkap	0.14184	0.0319912	0.111421	-0.0624101	2.70591	0.610303	2.12561	-0.841887	-0.580306	1.51531	0.0154259	0.550102	0.0492032	0.41207	0.569669	0.148904	-0.155664	-2.25128	-0.73597	-1.18155	REDUN_OF_Curdlan1_UP	REDUN_OF_Curdlan1_UP	NONE	NONE	NONE	NONE	NONE	NONE	NONE
1459765_s_at	1459765_s_at	Sf1	0.105684	0.0611925	0.102505	-0.0643724	2.46793	1.42896	2.39367	-1.06293	-0.0742552	0.964713	0.025053	0.171957	0.0290763	0.303353	0.941714	0.348827	-1.03485	-2.07382	-1.10911	-1.41391	REDUN_OF_Curdlan1_UP	REDUN_OF_Curdlan1_UP	NONE	NONE	NONE	NONE	NONE	NONE	NONE
1420157_s_at	1420157_s_at	Abcf1	0.175387	0.0465705	0.157031	-0.0649266	3.81558	1.01315	3.41624	-0.998781	-0.399342	2.40309	0.00148482	0.325838	0.00347131	0.332542	0.694841	0.0285343	0.552304	-2.25013	0.152963	-1.3087	REDUN_OF_Curdlan1_UP	REDUN_OF_Curdlan1_UP	NONE	NONE	NONE	NONE	NONE	NONE	NONE
1426398_at	1426398_at	Ube2w	0.130154	0.0575605	0.122216	-0.0654989	2.51836	1.11374	2.36475	-0.896144	-0.153601	1.25102	0.0226274	0.281594	0.0308019	0.383259	0.879815	0.228641	-0.383995	-1.78861	-0.537597	-1.15613	REDUN_OF_Curdlan1_UP	REDUN_OF_Curdlan1_UP	NONE	NONE	NONE	NONE	NONE	NONE	NONE
1439257_x_at	1439257_x_at	Rpn1	0.202128	0.00351983	0.139112	-0.066535	4.3407	0.0755884	2.98744	-1.01034	-1.35325	2.91186	0.000489275	0.940669	0.00859056	0.327139	0.194502	0.0100626	1.11944	-3.14567	-0.23381	-1.26743	REDUN_OF_Curdlan1_UP	REDUN_OF_Curdlan1_UP	NONE	NONE	NONE	NONE	NONE	NONE	NONE
1417260_at	1417260_at	U2af2	0.254951	0.0485658	0.236875	-0.0666424	4.71239	0.897668	4.37828	-0.871004	-0.334118	3.48061	0.000225564	0.38247	0.000452197	0.396437	0.742564	0.00302746	1.93987	-1.87486	1.60575	-1.08947	REDUN_OF_Curdlan1_UP	REDUN_OF_Curdlan1_UP	NONE	NONE	NONE	NONE	NONE	NONE	NONE
1420671_x_at	1420671_x_at	Ms4a4c	0.837224	0.0221475	0.791921	-0.0674509	15.2871	0.404397	14.4599	-0.870875	-0.827206	14.0555	4.55364e-11	0.691194	1.06056e-10	0.396506	0.420102	1.62818e-10	12.5482	-2.33449	11.721	-1.06581	REDUN_OF_Curdlan1_UP	REDUN_OF_Curdlan1_UP	NONE	NONE	NONE	NONE	NONE	NONE	NONE
1416145_at	1416145_at	Dhx15	0.199384	0.0412782	0.172444	-0.0682181	4.04829	0.838111	3.5013	-0.979413	-0.546988	2.66319	0.000906308	0.414126	0.00289713	0.341733	0.59182	0.0168419	1.00269	-2.20749	0.455707	-1.17415	REDUN_OF_Curdlan1_UP	REDUN_OF_Curdlan1_UP	NONE	NONE	NONE	NONE	NONE	NONE	NONE
1455951_at	1455951_at	Mars	0.300288	0.0410729	0.272469	-0.0688916	4.9743	0.680377	4.51348	-0.806948	-0.46082	3.8331	0.000131754	0.505845	0.000340871	0.431349	0.651035	0.00143055	2.48953	-1.80439	2.02871	-0.950046	REDUN_OF_Curdlan1_UP	REDUN_OF_Curdlan1_UP	NONE	NONE	NONE	NONE	NONE	NONE	NONE
1456079_x_at	1456079_x_at	Apex1	0.460367	0.0406768	0.432109	-0.0689349	8.22555	0.726787	7.72065	-0.870933	-0.504898	6.99387	3.45277e-07	0.477696	7.92487e-07	0.396475	0.620409	2.77861e-06	5.54545	-1.95332	5.04055	-1.02419	REDUN_OF_Curdlan1_UP	REDUN_OF_Curdlan1_UP	NONE	NONE	NONE	NONE	NONE	NONE	NONE
1417162_at	1417162_at	Tmbim1	0.476822	0.0325129	0.437899	-0.0714364	8.88337	0.605727	8.15821	-0.941078	-0.725159	7.55248	1.22667e-07	0.553063	3.85017e-07	0.360445	0.478668	1.05281e-06	6.08881	-2.18883	5.36365	-1.03497	REDUN_OF_Curdlan1_UP	REDUN_OF_Curdlan1_UP	NONE	NONE	NONE	NONE	NONE	NONE	NONE
1438318_x_at	1438318_x_at	Ngdn	0.1267	0.0661698	0.121362	-0.0715087	2.69589	1.40794	2.58229	-1.07589	-0.113599	1.17435	0.0157476	0.177992	0.0198719	0.297692	0.910948	0.257178	-0.49576	-1.78371	-0.609359	-1.18095	REDUN_OF_Curdlan1_UP	REDUN_OF_Curdlan1_UP	NONE	NONE	NONE	NONE	NONE	NONE	NONE
1417718_at	1417718_at	Eif3g	0.405229	0.0527326	0.385257	-0.0727044	7.82912	1.01881	7.44326	-0.993249	-0.38586	6.42446	6.61112e-07	0.323224	1.26862e-06	0.335149	0.704605	7.80466e-06	4.93109	-1.87923	4.54523	-1.05597	REDUN_OF_Curdlan1_UP	REDUN_OF_Curdlan1_UP	NONE	NONE	NONE	NONE	NONE	NONE	NONE
1453097_a_at	1453097_a_at	Ubtf	0.192522	0.0358582	0.155523	-0.0728577	3.285	0.611846	2.65368	-0.87905	-0.631318	2.04183	0.00458619	0.549105	0.0171738	0.392188	0.536612	0.0577478	0.725558	-1.94759	0.0942396	-0.930746	REDUN_OF_Curdlan1_UP	REDUN_OF_Curdlan1_UP	NONE	NONE	NONE	NONE	NONE	NONE	NONE
1416189_a_at	1416189_a_at	Sec61a1	0.23498	0.0148222	0.17677	-0.0730319	5.38628	0.33976	4.05198	-1.18374	-1.3343	3.71222	5.74389e-05	0.738389	0.000899256	0.253544	0.200503	0.00184974	1.94794	-3.09859	0.613636	-1.24754	REDUN_OF_Curdlan1_UP	REDUN_OF_Curdlan1_UP	NONE	NONE	NONE	NONE	NONE	NONE	NONE
1434937_at	1434937_at	Mycbp2	0.340561	0.0439831	0.311263	-0.0732807	7.27005	0.938919	6.64463	-1.10616	-0.625426	5.70571	1.7107e-06	0.36152	5.20766e-06	0.284765	0.540376	3.06125e-05	4.06796	-2.26317	3.44253	-1.15806	REDUN_OF_Curdlan1_UP	REDUN_OF_Curdlan1_UP	NONE	NONE	NONE	NONE	NONE	NONE	NONE
1433535_x_at	1433535_x_at	Cct2	0.173508	0.0518574	0.151502	-0.0738631	3.73328	1.11579	3.2598	-1.12379	-0.473486	2.14401	0.00176872	0.280742	0.0048377	0.277432	0.642165	0.0474889	0.505811	-2.11168	0.0323251	-1.15838	REDUN_OF_Curdlan1_UP	REDUN_OF_Curdlan1_UP	NONE	NONE	NONE	NONE	NONE	NONE	NONE
1426410_at	1426410_at	Pdk3	0.194557	0.038936	0.157817	-0.0756766	3.69238	0.738943	2.99511	-1.01556	-0.697276	2.25616	0.00192948	0.470481	0.00845363	0.324722	0.495486	0.0381756	0.845626	-2.10781	0.148351	-0.997401	REDUN_OF_Curdlan1_UP	REDUN_OF_Curdlan1_UP	NONE	NONE	NONE	NONE	NONE	NONE	NONE
1422709_a_at	1422709_a_at	Wdr46	0.542335	0.0470864	0.51348	-0.0759416	9.59392	0.83296	9.08348	-0.949933	-0.510448	8.25052	4.24611e-08	0.416942	9.04587e-08	0.356061	0.616601	3.31658e-07	6.94042	-1.82054	6.42997	-0.926377	REDUN_OF_Curdlan1_UP	REDUN_OF_Curdlan1_UP	NONE	NONE	NONE	NONE	NONE	NONE	NONE
1451330_a_at	1451330_a_at	Inpp5b	0.186923	0.0511471	0.162001	-0.076069	4.03214	1.1033	3.49455	-1.16029	-0.537593	2.39125	0.000937836	0.285968	0.00293906	0.262695	0.598144	0.0292176	0.796472	-2.13237	0.258879	-1.12768	REDUN_OF_Curdlan1_UP	REDUN_OF_Curdlan1_UP	NONE	NONE	NONE	NONE	NONE	NONE	NONE
1422849_a_at	1422849_a_at	Pabpn1	0.144517	0.0513415	0.119393	-0.0764651	2.88211	1.02391	2.38107	-1.0783	-0.501043	1.35716	0.010707	0.320882	0.0298171	0.296646	0.62306	0.193282	-0.109348	-1.96755	-0.610391	-1.03698	REDUN_OF_Curdlan1_UP	REDUN_OF_Curdlan1_UP	NONE	NONE	NONE	NONE	NONE	NONE	NONE
1426836_s_at	1426836_s_at	Metap1	0.234029	0.032052	0.182794	-0.0832873	4.68471	0.641604	3.6591	-1.1789	-1.02561	3.01749	0.000238853	0.530077	0.00207104	0.255412	0.320101	0.00806566	1.68207	-2.36104	0.656454	-0.944291	REDUN_OF_Curdlan1_UP	REDUN_OF_Curdlan1_UP	NONE	NONE	NONE	NONE	NONE	NONE	NONE
1423939_a_at	1423939_a_at	Yif1a	0.220784	0.0439165	0.180104	-0.0845962	4.4983	0.894765	3.66949	-1.21876	-0.828818	2.77472	0.000351829	0.383975	0.00202578	0.240334	0.419215	0.013383	1.44217	-2.16137	0.613353	-0.942255	REDUN_OF_Curdlan1_UP	REDUN_OF_Curdlan1_UP	NONE	NONE	NONE	NONE	NONE	NONE	NONE
1428230_at	1428230_at	Prkd3	0.549538	0.0223226	0.486702	-0.0851584	11.6915	0.474916	10.3546	-1.2811	-1.33683	9.8797	2.51356e-09	0.641167	1.44928e-08	0.218139	0.199692	2.8153e-08	8.50019	-2.71634	7.16336	-0.97546	REDUN_OF_Curdlan1_UP	REDUN_OF_Curdlan1_UP	NONE	NONE	NONE	NONE	NONE	NONE	NONE
1451271_a_at	1451271_a_at	Acat1	0.24959	0.0529723	0.213235	-0.0893275	5.53306	1.17432	4.72712	-1.40026	-0.805944	3.55279	4.29453e-05	0.257188	0.000218807	0.180239	0.431912	0.00259661	2.20777	-2.15097	1.40182	-0.951077	REDUN_OF_Curdlan1_UP	REDUN_OF_Curdlan1_UP	NONE	NONE	NONE	NONE	NONE	NONE	NONE
1422489_at	1422489_at	Mogs	0.370617	0.0482901	0.328034	-0.0908727	6.57714	0.856978	5.82145	-1.14033	-0.755691	4.96447	5.89105e-06	0.403918	2.44503e-05	0.270678	0.460649	0.00013442	3.91517	-1.80499	3.15948	-0.741967	REDUN_OF_Curdlan1_UP	REDUN_OF_Curdlan1_UP	NONE	NONE	NONE	NONE	NONE	NONE	NONE
1426921_at	1426921_at	Abcf1	0.166606	0.0554559	0.130708	-0.0913533	3.16182	1.05243	2.48057	-1.2259	-0.681258	1.42813	0.00595156	0.307999	0.024423	0.237704	0.505302	0.172191	0.315143	-1.79425	-0.366115	-0.787002	REDUN_OF_Curdlan1_UP	REDUN_OF_Curdlan1_UP	NONE	NONE	NONE	NONE	NONE	NONE	NONE
1456566_x_at	1456566_x_at	Rbm14	0.154478	0.0452213	0.104973	-0.0947263	3.16826	0.927462	2.15294	-1.37375	-1.01532	1.22548	0.00587123	0.367258	0.0466767	0.188174	0.324834	0.237861	0.0918459	-2.14895	-0.923472	-0.801599	REDUN_OF_Curdlan1_UP	REDUN_OF_Curdlan1_UP	NONE	NONE	NONE	NONE	NONE	NONE	NONE
1423710_at	1423710_at	Dlst	0.23622	0.0553535	0.184289	-0.107285	5.02084	1.17653	3.91705	-1.61244	-1.10379	2.74051	0.000119839	0.256329	0.00119697	0.126117	0.28576	0.0143636	1.83261	-2.0117	0.728812	-0.641989	REDUN_OF_Curdlan1_UP	REDUN_OF_Curdlan1_UP	NONE	NONE	NONE	NONE	NONE	NONE	NONE
1453651_a_at	1453651_a_at	Mpc1	-0.265131	-0.05562	-0.205124	0.115627	-5.65987	-1.18734	-4.37886	1.74539	1.28101	-3.19152	3.34788e-05	0.252159	0.000451642	0.0997942	0.218172	0.00558963	2.45775	-2.01477	1.17675	-0.51885	REDUN_OF_Curdlan1_DOWN	REDUN_OF_Curdlan1_DOWN	NONE	NONE	NONE	NONE	NONE	NONE	NONE
1419462_s_at	1419462_s_at	Gtl3	-0.242308	-0.0597092	-0.189913	0.112105	-4.83624	-1.19174	-3.79047	1.58216	1.04577	-2.59873	0.000174767	0.250478	0.0015662	0.132879	0.310974	0.0192166	1.84239	-1.80212	0.796616	-0.534817	REDUN_OF_Curdlan1_DOWN	REDUN_OF_Curdlan1_DOWN	NONE	NONE	NONE	NONE	NONE	NONE	NONE
1416924_at	1416924_at	Bri3	-0.49787	-0.0403008	-0.442435	0.0957362	-10.6189	-0.859562	-9.43655	1.44386	1.18236	-8.57699	1.01144e-08	0.402533	5.34455e-08	0.167781	0.254074	1.97343e-07	7.41961	-2.33974	6.23725	-0.818387	REDUN_OF_Curdlan1_DOWN	REDUN_OF_Curdlan1_DOWN	NONE	NONE	NONE	NONE	NONE	NONE	NONE
1434162_at	1434162_at	Cacul1	-0.294196	-0.0547575	-0.258876	0.0900777	-6.16051	-1.14663	-5.4209	1.33377	0.73961	-4.27427	1.27879e-05	0.268138	5.36187e-05	0.200672	0.470087	0.000562557	3.01949	-1.99439	2.27988	-0.887265	REDUN_OF_Curdlan1_DOWN	REDUN_OF_Curdlan1_DOWN	NONE	NONE	NONE	NONE	NONE	NONE	NONE
1423309_at	1423309_at	NA	-0.182329	-0.0468526	-0.141026	0.088155	-4.00036	-1.02796	-3.09417	1.36765	0.90619	-2.06621	0.00100313	0.319026	0.00686441	0.190039	0.378076	0.0551316	0.709304	-2.26309	-0.196886	-0.959476	REDUN_OF_Curdlan1_DOWN	REDUN_OF_Curdlan1_DOWN	NONE	NONE	NONE	NONE	NONE	NONE	NONE
1425419_a_at	1425419_a_at	Raf1	-0.225083	-0.0579581	-0.195358	0.0876829	-4.51568	-1.16277	-3.91933	1.24389	0.596349	-2.75656	0.000339307	0.261714	0.00119118	0.231187	0.559159	0.0138952	1.50634	-1.84657	0.909993	-0.884041	REDUN_OF_Curdlan1_DOWN	REDUN_OF_Curdlan1_DOWN	NONE	NONE	NONE	NONE	NONE	NONE	NONE
1439804_at	1439804_at	2310015A10Rik	-0.207852	-0.0485997	-0.170496	0.0859555	-3.93784	-0.92074	-3.23012	1.15149	0.707719	-2.30938	0.00114533	0.370654	0.00515141	0.26619	0.489147	0.0343776	1.09603	-1.92107	0.388311	-0.857967	REDUN_OF_Curdlan1_DOWN	REDUN_OF_Curdlan1_DOWN	NONE	NONE	NONE	NONE	NONE	NONE	NONE
1419443_at	1419443_at	NA	-0.143913	-0.0516159	-0.111414	0.0841147	-2.82918	-1.01472	-2.19028	1.16928	0.638892	-1.17557	0.0119538	0.325112	0.0434174	0.259158	0.531796	0.256704	-0.119668	-1.93413	-0.75856	-0.915871	REDUN_OF_Curdlan1_DOWN	REDUN_OF_Curdlan1_DOWN	NONE	NONE	NONE	NONE	NONE	NONE	NONE
1418365_at	1418365_at	Ctsh	-0.287637	-0.063106	-0.267274	0.0834682	-6.23205	-1.36728	-5.79087	1.27877	0.441176	-4.42359	1.11756e-05	0.190154	2.59417e-05	0.218939	0.664899	0.00041126	2.98209	-1.88268	2.54091	-1.0193	REDUN_OF_Curdlan1_DOWN	REDUN_OF_Curdlan1_DOWN	NONE	NONE	NONE	NONE	NONE	NONE	NONE
1428267_at	1428267_at	Dhx40	-0.436799	-0.0414577	-0.396116	0.0821405	-7.34842	-0.697457	-6.664	0.977136	0.684422	-5.96654	1.49352e-06	0.495376	5.02711e-06	0.342825	0.503354	1.8493e-05	4.82492	-1.82604	4.1405	-0.807249	REDUN_OF_Curdlan1_DOWN	REDUN_OF_Curdlan1_DOWN	NONE	NONE	NONE	NONE	NONE	NONE	NONE
1450028_a_at	1450028_a_at	Lancl2	-0.540169	-0.0532844	-0.512658	0.0807953	-10.8296	-1.06827	-10.2781	1.14539	0.551554	-9.20978	7.62995e-09	0.30101	1.61051e-08	0.268636	0.588759	7.48153e-08	7.82233	-1.93901	7.27078	-0.981078	REDUN_OF_Curdlan1_DOWN	REDUN_OF_Curdlan1_DOWN	NONE	NONE	NONE	NONE	NONE	NONE	NONE
1417598_a_at	1417598_a_at	Fxr1	-0.354942	-0.0359714	-0.311196	0.0797175	-6.50878	-0.659628	-5.70658	1.03367	0.802198	-5.04695	6.67909e-06	0.518732	3.05603e-05	0.316431	0.434014	0.000113645	3.75814	-2.09101	2.95595	-0.911327	REDUN_OF_Curdlan1_DOWN	REDUN_OF_Curdlan1_DOWN	NONE	NONE	NONE	NONE	NONE	NONE	NONE
1422821_s_at	1422821_s_at	Stard5	-0.43242	-0.0423406	-0.395488	0.0792729	-7.38917	-0.723513	-6.75807	0.957853	0.631096	-6.03456	1.39218e-06	0.479651	4.23866e-06	0.352172	0.536754	1.62397e-05	4.82598	-1.83968	4.19488	-0.854595	REDUN_OF_Curdlan1_DOWN	REDUN_OF_Curdlan1_DOWN	NONE	NONE	NONE	NONE	NONE	NONE	NONE
1422471_at	1422471_at	Pex13	-0.362711	-0.0534697	-0.339969	0.0762113	-6.70467	-0.988381	-6.28429	0.996141	0.420376	-5.29591	4.66901e-06	0.337456	1.01325e-05	0.333784	0.679717	6.87927e-05	3.93194	-1.78435	3.51156	-0.964476	REDUN_OF_Curdlan1_DOWN	REDUN_OF_Curdlan1_DOWN	NONE	NONE	NONE	NONE	NONE	NONE	NONE
1454704_at	1454704_at	Scarb2	-0.558545	-0.0271892	-0.509937	0.0757965	-11.4944	-0.55953	-10.4941	1.10297	1.0003	-9.93455	3.22122e-09	0.583431	1.19771e-08	0.286109	0.331829	2.60436e-08	8.40751	-2.52734	7.40721	-1.07978	REDUN_OF_Curdlan1_DOWN	REDUN_OF_Curdlan1_DOWN	NONE	NONE	NONE	NONE	NONE	NONE	NONE
1455389_s_at	1455389_s_at	Ago2	-0.233667	-0.0339527	-0.191992	0.0756273	-5.53175	-0.803783	-4.54516	1.26599	0.98659	-3.74138	4.30565e-05	0.433123	0.000319097	0.223367	0.338307	0.00173853	1.9807	-2.74726	0.994114	-1.24498	REDUN_OF_Curdlan1_DOWN	REDUN_OF_Curdlan1_DOWN	NONE	NONE	NONE	NONE	NONE	NONE	NONE
1423548_s_at	1423548_s_at	Ergic3	-0.272302	-0.0488577	-0.246467	0.0746929	-5.48579	-0.984287	-4.96531	1.06403	0.520474	-3.98103	4.71477e-05	0.339403	0.000134189	0.302873	0.609752	0.00104509	2.46389	-2.03761	1.94342	-1.07278	REDUN_OF_Curdlan1_DOWN	REDUN_OF_Curdlan1_DOWN	NONE	NONE	NONE	NONE	NONE	NONE	NONE
1415897_a_at	1415897_a_at	Mgst1	-0.320313	-0.0513905	-0.297396	0.0743067	-6.30374	-1.01136	-5.85275	1.03404	0.450991	-4.84139	9.77051e-06	0.326666	2.30154e-05	0.316262	0.657956	0.00017293	3.35175	-1.94063	2.90076	-1.05334	REDUN_OF_Curdlan1_DOWN	REDUN_OF_Curdlan1_DOWN	NONE	NONE	NONE	NONE	NONE	NONE	NONE
1423144_at	1423144_at	Pik3ca	-0.182683	-0.0448378	-0.153411	0.0741094	-3.42958	-0.841759	-2.88005	0.983788	0.549527	-2.03829	0.00337432	0.41214	0.010753	0.339641	0.590117	0.0581371	0.613563	-1.97425	0.0640362	-1.00743	REDUN_OF_Curdlan1_DOWN	REDUN_OF_Curdlan1_DOWN	NONE	NONE	NONE	NONE	NONE	NONE	NONE
1434828_at	1434828_at	Fam102b	-0.479428	-0.0458932	-0.454159	0.0711625	-8.22684	-0.787512	-7.79323	0.863467	0.433614	-7.00571	3.4456e-07	0.442318	7.01864e-07	0.400446	0.67027	2.72082e-06	5.65289	-1.78644	5.21927	-0.956593	REDUN_OF_Curdlan1_DOWN	REDUN_OF_Curdlan1_DOWN	NONE	NONE	NONE	NONE	NONE	NONE	NONE
1426089_a_at	1426089_a_at	BC003331	-0.234985	-0.0283091	-0.193582	0.0697113	-4.14237	-0.49904	-3.41252	0.868955	0.729847	-2.91348	0.000742845	0.624439	0.00349885	0.397525	0.475874	0.0100286	1.49813	-2.1452	0.768281	-1.0008	REDUN_OF_Curdlan1_DOWN	REDUN_OF_Curdlan1_DOWN	NONE	NONE	NONE	NONE	NONE	NONE	NONE
1438221_at	1438221_at	NA	-0.230812	-0.049559	-0.210761	0.0696107	-4.28531	-0.920122	-3.91302	0.91387	0.372285	-2.9929	0.000549647	0.370967	0.00120725	0.374146	0.714491	0.00849283	1.50038	-1.86481	1.12809	-1.05537	REDUN_OF_Curdlan1_DOWN	REDUN_OF_Curdlan1_DOWN	NONE	NONE	NONE	NONE	NONE	NONE	NONE
1428050_a_at	1428050_a_at	Tmbim4	-0.148361	-0.0557515	-0.135974	0.0681389	-2.82839	-1.06286	-2.59223	0.918544	0.236157	-1.52937	0.0119734	0.303386	0.0194731	0.371768	0.816262	0.145403	-0.0312445	-1.79678	-0.267401	-1.10352	REDUN_OF_Curdlan1_DOWN	REDUN_OF_Curdlan1_DOWN	NONE	NONE	NONE	NONE	NONE	NONE	NONE
1422805_a_at	1422805_a_at	Ing3	-0.178468	-0.0355485	-0.146152	0.0678645	-2.9944	-0.596443	-2.45219	0.805148	0.542208	-1.85575	0.00846619	0.559097	0.0258591	0.432358	0.595033	0.0817186	0.477651	-1.9203	-0.0645569	-0.974461	REDUN_OF_Curdlan1_DOWN	REDUN_OF_Curdlan1_DOWN	NONE	NONE	NONE	NONE	NONE	NONE	NONE
1452965_at	1452965_at	Ankrd13d	-0.147027	-0.039522	-0.119159	0.0673898	-2.63294	-0.707757	-2.13389	0.853343	0.499053	-1.42613	0.017919	0.489124	0.0484245	0.405872	0.62443	0.172758	-0.0532427	-1.97843	-0.552296	-1.04608	REDUN_OF_Curdlan1_DOWN	REDUN_OF_Curdlan1_DOWN	NONE	NONE	NONE	NONE	NONE	NONE	NONE
1423107_at	1423107_at	Ube2b	-0.248983	-0.0304691	-0.212134	0.067318	-3.94193	-0.48239	-3.35853	0.753626	0.583398	-2.87614	0.00113544	0.635962	0.0039239	0.461854	0.567635	0.010841	1.56711	-1.89243	0.983708	-0.925625	REDUN_OF_Curdlan1_DOWN	REDUN_OF_Curdlan1_DOWN	NONE	NONE	NONE	NONE	NONE	NONE	NONE
1436038_a_at	1436038_a_at	Pigp	-0.223552	-0.011893	-0.169221	0.0662245	-4.34924	-0.231381	-3.29222	0.911042	1.05703	-3.06084	0.000480579	0.819907	0.00451652	0.37559	0.30596	0.00736342	1.43097	-2.68689	0.373943	-1.15249	REDUN_OF_Curdlan1_DOWN	REDUN_OF_Curdlan1_DOWN	NONE	NONE	NONE	NONE	NONE	NONE	NONE
1439453_x_at	1439453_x_at	Rnaseh2c	-0.253296	-0.0443522	-0.232159	0.0654894	-4.77384	-0.835901	-4.37547	0.872762	0.398371	-3.53957	0.000198705	0.415333	0.000454864	0.395506	0.695542	0.00267069	1.94681	-1.99113	1.54844	-1.12625	REDUN_OF_Curdlan1_DOWN	REDUN_OF_Curdlan1_DOWN	NONE	NONE	NONE	NONE	NONE	NONE	NONE
1452056_s_at	1452056_s_at	Ppp3ca	-0.192334	-0.0208454	-0.148419	0.0647606	-3.53471	-0.383096	-2.72763	0.841575	0.807071	-2.34454	0.00269846	0.706614	0.0147506	0.41224	0.43128	0.0320648	0.778013	-2.3736	-0.0290577	-1.1077	REDUN_OF_Curdlan1_DOWN	REDUN_OF_Curdlan1_DOWN	NONE	NONE	NONE	NONE	NONE	NONE	NONE
1420808_at	1420808_at	Ncoa4	-0.731359	-0.0123434	-0.679065	0.0646372	-13.7638	-0.232297	-12.7796	0.860152	0.984141	-12.5473	2.23287e-10	0.819208	6.7691e-10	0.402218	0.339473	8.88645e-10	10.9409	-2.59062	9.95673	-1.13595	REDUN_OF_Curdlan1_DOWN	REDUN_OF_Curdlan1_DOWN	NONE	NONE	NONE	NONE	NONE	NONE	NONE
1439271_x_at	1439271_x_at	Ik	-0.188788	-0.0193168	-0.143512	0.0645934	-3.98292	-0.407532	-3.02771	0.963606	0.955213	-2.62018	0.0010409	0.688936	0.00789449	0.349365	0.353465	0.0183932	0.81833	-2.75706	-0.136883	-1.2741	REDUN_OF_Curdlan1_DOWN	REDUN_OF_Curdlan1_DOWN	NONE	NONE	NONE	NONE	NONE	NONE	NONE
1424754_at	1424754_at	Ms4a7	-0.123638	-0.0390032	-0.0989591	0.0636826	-2.72326	-0.859086	-2.17967	0.99184	0.543587	-1.32059	0.0148842	0.402789	0.0443214	0.335816	0.594105	0.204936	-0.580639	-2.44482	-1.12423	-1.34437	REDUN_OF_Curdlan1_DOWN	REDUN_OF_Curdlan1_DOWN	NONE	NONE	NONE	NONE	NONE	NONE	NONE
1423791_at	1423791_at	Ik	-0.198865	-0.0465201	-0.182542	0.0628429	-3.44224	-0.805239	-3.15971	0.769174	0.282538	-2.35447	0.0032847	0.432307	0.00597822	0.452825	0.781098	0.0314386	0.845823	-1.79118	0.563286	-1.06677	REDUN_OF_Curdlan1_DOWN	REDUN_OF_Curdlan1_DOWN	NONE	NONE	NONE	NONE	NONE	NONE	NONE
1449040_a_at	1449040_a_at	Sephs2	-0.348103	-0.0336593	-0.3194	0.0623625	-6.45383	-0.624045	-5.92168	0.817559	0.532158	-5.29763	7.39169e-06	0.54126	2.01549e-05	0.425435	0.601818	6.85564e-05	3.67283	-2.15696	3.14067	-1.14891	REDUN_OF_Curdlan1_DOWN	REDUN_OF_Curdlan1_DOWN	NONE	NONE	NONE	NONE	NONE	NONE	NONE
1435740_at	1435740_at	Zmiz1	-0.311703	-0.0597499	-0.309188	0.0622644	-6.33094	-1.21357	-6.27987	0.894238	0.0510722	-5.0663	9.28661e-06	0.242256	1.02167e-05	0.384248	0.959891	0.000109269	3.28432	-1.83306	3.23324	-1.26005	REDUN_OF_Curdlan1_DOWN	REDUN_OF_Curdlan1_DOWN	NONE	NONE	NONE	NONE	NONE	NONE	NONE
1417825_at	1417825_at	NA	-0.151456	-0.0511482	-0.140522	0.0620828	-3.21227	-1.08482	-2.98036	0.931068	0.231913	-1.89554	0.00534966	0.293836	0.00871915	0.365445	0.819501	0.0759501	0.0308833	-2.09657	-0.20103	-1.31851	REDUN_OF_Curdlan1_DOWN	REDUN_OF_Curdlan1_DOWN	NONE	NONE	NONE	NONE	NONE	NONE	NONE
1417968_a_at	1417968_a_at	Mbd1	-0.177592	-0.00414693	-0.120064	0.0616752	-3.49476	-0.0816056	-2.36268	0.8582	1.13207	-2.28108	0.00293774	0.935957	0.0309291	0.403263	0.274033	0.0363511	0.542973	-2.87018	-0.5891	-1.22903	REDUN_OF_Curdlan1_DOWN	REDUN_OF_Curdlan1_DOWN	NONE	NONE	NONE	NONE	NONE	NONE	NONE
1453562_a_at	1453562_a_at	Nmral1	-0.4154	-0.0295853	-0.383601	0.0613837	-6.72805	-0.47918	-6.21302	0.703009	0.515025	-5.73384	4.47526e-06	0.638195	1.15826e-05	0.492	0.61347	2.89801e-05	4.29856	-1.95031	3.78354	-1.0149	REDUN_OF_Curdlan1_DOWN	REDUN_OF_Curdlan1_DOWN	NONE	NONE	NONE	NONE	NONE	NONE	NONE
1434178_at	1434178_at	Kmt2c	-0.215706	-0.0348957	-0.189568	0.0610331	-4.12267	-0.666945	-3.62312	0.824836	0.499549	-2.95618	0.000774398	0.514167	0.00223578	0.421408	0.624088	0.00917209	1.2558	-2.19993	0.756249	-1.20235	REDUN_OF_Curdlan1_DOWN	REDUN_OF_Curdlan1_DOWN	NONE	NONE	NONE	NONE	NONE	NONE	NONE
1435653_at	1435653_at	Abhd2	-0.190677	-0.0480021	-0.178043	0.0606363	-3.44774	-0.867954	-3.2193	0.775273	0.228446	-2.35134	0.00324653	0.398056	0.00527072	0.449314	0.822149	0.0316345	0.735503	-1.84429	0.507057	-1.14257	REDUN_OF_Curdlan1_DOWN	REDUN_OF_Curdlan1_DOWN	NONE	NONE	NONE	NONE	NONE	NONE	NONE
1416104_at	1416104_at	Mpdu1	-0.196637	-0.0270967	-0.163553	0.0601813	-3.25269	-0.448222	-2.70542	0.703919	0.547269	-2.2572	0.00491108	0.659912	0.0154417	0.491448	0.591631	0.0380984	0.771455	-2.03301	0.224186	-1.05058	REDUN_OF_Curdlan1_DOWN	REDUN_OF_Curdlan1_DOWN	NONE	NONE	NONE	NONE	NONE	NONE	NONE
1425455_a_at	1425455_a_at	Churc1	-0.253389	-0.0295506	-0.223313	0.0596271	-4.78222	-0.55771	-4.21458	0.795738	0.567633	-3.65687	0.000195306	0.584645	0.000637879	0.437655	0.578043	0.00208087	1.95126	-2.27324	1.38363	-1.20605	REDUN_OF_Curdlan1_DOWN	REDUN_OF_Curdlan1_DOWN	NONE	NONE	NONE	NONE	NONE	NONE	NONE
1452579_at	1452579_at	Iscu	-0.213914	-0.0186685	-0.17338	0.0592027	-3.95742	-0.345368	-3.20754	0.77446	0.749884	-2.86217	0.00109872	0.734248	0.00540347	0.449781	0.464044	0.0111611	1.18242	-2.42964	0.432532	-1.18776	REDUN_OF_Curdlan1_DOWN	REDUN_OF_Curdlan1_DOWN	NONE	NONE	NONE	NONE	NONE	NONE	NONE
1426084_a_at	1426084_a_at	Tor1aip1	-0.208389	-0.0350154	-0.185515	0.0578903	-3.58435	-0.602272	-3.19089	0.704084	0.393453	-2.58862	0.00242805	0.555304	0.00559703	0.491348	0.699099	0.0196171	1.00431	-1.97776	0.610858	-1.12028	REDUN_OF_Curdlan1_DOWN	REDUN_OF_Curdlan1_DOWN	NONE	NONE	NONE	NONE	NONE	NONE	NONE
1448987_at	1448987_at	Acadl	-0.208816	-0.0110638	-0.162154	0.0577258	-4.35567	-0.230779	-3.38235	0.851427	0.97332	-3.15157	0.000474142	0.820367	0.00373036	0.406905	0.344661	0.00608175	1.22683	-2.89806	0.253514	-1.361	REDUN_OF_Curdlan1_DOWN	REDUN_OF_Curdlan1_DOWN	NONE	NONE	NONE	NONE	NONE	NONE	NONE
1420081_s_at	1420081_s_at	Knstrn	-0.27946	-0.0232382	-0.245115	0.0575828	-4.47632	-0.372224	-3.9262	0.652198	0.550124	-3.55397	0.000368347	0.714536	0.00117397	0.523392	0.589717	0.00259011	2.07366	-2.03044	1.52353	-1.04674	REDUN_OF_Curdlan1_DOWN	REDUN_OF_Curdlan1_DOWN	NONE	NONE	NONE	NONE	NONE	NONE	NONE
1450881_s_at	1450881_s_at	NA	-0.599784	-0.00740757	-0.550384	0.0568077	-10.727	-0.132483	-9.8435	0.718415	0.883509	-9.71101	8.748e-09	0.896229	2.96432e-08	0.482704	0.389845	3.58434e-08	8.04429	-2.55023	7.16078	-1.17855	REDUN_OF_Curdlan1_DOWN	REDUN_OF_Curdlan1_DOWN	NONE	NONE	NONE	NONE	NONE	NONE	NONE
1420540_a_at	1420540_a_at	Rit1	-0.506092	-0.0323057	-0.481808	0.0565889	-8.9602	-0.571962	-8.53027	0.708443	0.429928	-7.95831	1.09069e-07	0.575175	2.12392e-07	0.488709	0.672895	5.33813e-07	6.30449	-2.08374	5.87456	-1.16942	REDUN_OF_Curdlan1_DOWN	REDUN_OF_Curdlan1_DOWN	NONE	NONE	NONE	NONE	NONE	NONE	NONE
1452241_at	1452241_at	Topbp1	-0.222766	-0.0353537	-0.201957	0.0561634	-3.47287	-0.551156	-3.14845	0.619123	0.324417	-2.5973	0.00307768	0.589026	0.00612196	0.544418	0.749761	0.019273	1.13441	-1.78731	0.809992	-1.03442	REDUN_OF_Curdlan1_DOWN	REDUN_OF_Curdlan1_DOWN	NONE	NONE	NONE	NONE	NONE	NONE	NONE
1452925_a_at	1452925_a_at	March5	-0.168271	-0.00764816	-0.120753	0.0551662	-3.13812	-0.142632	-2.25195	0.727476	0.886174	-2.10932	0.00625687	0.888334	0.0384924	0.477286	0.38845	0.0507679	0.340742	-2.65475	-0.545432	-1.25057	REDUN_OF_Curdlan1_DOWN	REDUN_OF_Curdlan1_DOWN	NONE	NONE	NONE	NONE	NONE	NONE	NONE
1455312_at	1455312_at	Phc3	-0.211218	-0.0226732	-0.178738	0.0551528	-3.51199	-0.376995	-2.97194	0.648449	0.54005	-2.59495	0.00283203	0.711055	0.00887427	0.525753	0.596487	0.0193657	1.01789	-2.11711	0.477837	-1.11515	REDUN_OF_Curdlan1_DOWN	REDUN_OF_Curdlan1_DOWN	NONE	NONE	NONE	NONE	NONE	NONE	NONE
1451300_a_at	1451300_a_at	Chmp7	-0.254539	-0.0222565	-0.221949	0.0548466	-4.13121	-0.361226	-3.60226	0.629444	0.528942	-3.24104	0.000760561	0.722584	0.00233723	0.537808	0.603996	0.00503371	1.69668	-2.0733	1.16774	-1.09202	REDUN_OF_Curdlan1_DOWN	REDUN_OF_Curdlan1_DOWN	NONE	NONE	NONE	NONE	NONE	NONE	NONE
1418965_at	1418965_at	Nosip	-0.141736	-0.0514385	-0.13945	0.0537251	-2.91001	-1.05609	-2.86306	0.779966	0.0469457	-1.80697	0.0101016	0.306375	0.0111404	0.446623	0.963129	0.0893173	-0.169665	-2.02358	-0.216611	-1.39769	REDUN_OF_Curdlan1_DOWN	REDUN_OF_Curdlan1_DOWN	NONE	NONE	NONE	NONE	NONE	NONE	NONE
1422563_at	1422563_at	Cr1l	-0.131604	-0.0457061	-0.123652	0.0536587	-2.60822	-0.905834	-2.45061	0.751967	0.157608	-1.54478	0.0188481	0.378259	0.0259413	0.462824	0.876707	0.14165	-0.364578	-2.06696	-0.522186	-1.35012	REDUN_OF_Curdlan1_DOWN	REDUN_OF_Curdlan1_DOWN	NONE	NONE	NONE	NONE	NONE	NONE	NONE
1416127_a_at	1416127_a_at	Dnpep	-0.201522	-0.0508915	-0.199683	0.0527305	-3.677	-0.928572	-3.64344	0.680327	0.0335552	-2.71487	0.00199366	0.366699	0.00214118	0.505876	0.973641	0.0151439	0.940083	-1.80834	0.906527	-1.25497	REDUN_OF_Curdlan1_DOWN	REDUN_OF_Curdlan1_DOWN	NONE	NONE	NONE	NONE	NONE	NONE	NONE
1434337_at	1434337_at	Cmtm4	-0.410314	-0.0384384	-0.396097	0.052655	-6.63204	-0.621293	-6.40226	0.601805	0.229787	-5.78096	5.32852e-06	0.543025	8.13265e-06	0.555608	0.821124	2.6445e-05	4.20754	-1.80321	3.97776	-1.11258	REDUN_OF_Curdlan1_DOWN	REDUN_OF_Curdlan1_DOWN	NONE	NONE	NONE	NONE	NONE	NONE	NONE
1426367_at	1426367_at	Cab39l	-0.226326	-0.0261071	-0.200166	0.0522676	-3.86241	-0.445535	-3.41597	0.630727	0.446448	-2.97043	0.00134419	0.661812	0.00347333	0.536989	0.661166	0.00890239	1.30256	-2.11432	0.856114	-1.17936	REDUN_OF_Curdlan1_DOWN	REDUN_OF_Curdlan1_DOWN	NONE	NONE	NONE	NONE	NONE	NONE	NONE
1448797_at	1448797_at	Elk3	-0.361747	-0.00874788	-0.318417	0.0520774	-6.44866	-0.155944	-5.67625	0.656447	0.772412	-5.5203	7.46276e-06	0.877998	3.24241e-05	0.520725	0.450959	4.40399e-05	3.77469	-2.51802	3.00228	-1.23433	REDUN_OF_Curdlan1_DOWN	REDUN_OF_Curdlan1_DOWN	NONE	NONE	NONE	NONE	NONE	NONE	NONE
1418583_at	1418583_at	Hint3	-0.185994	-0.037936	-0.172548	0.0513826	-3.66073	-0.746652	-3.39607	0.715103	0.264655	-2.64942	0.00206389	0.46594	0.00362326	0.484694	0.794602	0.0173244	0.708439	-2.20564	0.443783	-1.37248	REDUN_OF_Curdlan1_DOWN	REDUN_OF_Curdlan1_DOWN	NONE	NONE	NONE	NONE	NONE	NONE	NONE
1433539_at	1433539_at	Commd3	-0.163743	0.00847066	-0.103893	0.0513796	-3.57963	0.18518	-2.27123	0.79424	1.3084	-2.45641	0.00245251	0.85538	0.0370625	0.438501	0.208941	0.0256407	0.300438	-3.09402	-1.00797	-1.5245	REDUN_OF_Curdlan1_DOWN	REDUN_OF_Curdlan1_DOWN	NONE	NONE	NONE	NONE	NONE	NONE	NONE
1448303_at	1448303_at	Gpnmb	-0.1544	-0.0582389	-0.161981	0.0506572	-3.44278	-1.2986	-3.61184	0.79871	-0.169054	-2.31324	0.00328093	0.212207	0.00229011	0.435977	0.86784	0.0341163	0.0981066	-2.04608	0.267161	-1.56633	REDUN_OF_Curdlan1_DOWN	REDUN_OF_Curdlan1_DOWN	NONE	NONE	NONE	NONE	NONE	NONE	NONE
1455430_at	1455430_at	Rbm33	-0.154741	-0.0506216	-0.154824	0.0505384	-2.89082	-0.945696	-2.89237	0.667609	-0.00155391	-1.94668	0.0105142	0.358154	0.0104802	0.513753	0.998779	0.0690721	0.0885685	-1.85656	0.0901224	-1.31388	REDUN_OF_Curdlan1_DOWN	REDUN_OF_Curdlan1_DOWN	NONE	NONE	NONE	NONE	NONE	NONE	NONE
1452286_at	1452286_at	Slain2	-0.138706	-0.0366886	-0.125099	0.0502954	-2.52493	-0.667862	-2.27724	0.647393	0.247691	-1.60938	0.0223281	0.513596	0.0366269	0.526418	0.807476	0.126786	-0.205597	-2.06267	-0.453288	-1.28338	REDUN_OF_Curdlan1_DOWN	REDUN_OF_Curdlan1_DOWN	NONE	NONE	NONE	NONE	NONE	NONE	NONE
1417964_at	1417964_at	Ap3d1	-0.193874	-0.056508	-0.200091	0.0502907	-4.13102	-1.20406	-4.2635	0.757725	-0.132476	-3.05944	0.00076086	0.245812	0.00057545	0.459463	0.896234	0.00738516	0.934851	-1.99211	1.06733	-1.50231	REDUN_OF_Curdlan1_DOWN	REDUN_OF_Curdlan1_DOWN	NONE	NONE	NONE	NONE	NONE	NONE	NONE
1435768_at	1435768_at	Arid4b	-0.198459	-0.0219155	-0.170596	0.0497784	-3.24323	-0.358145	-2.78789	0.575218	0.455337	-2.42974	0.00501044	0.724845	0.013023	0.573023	0.654892	0.0270513	0.791919	-2.09316	0.336583	-1.15812	REDUN_OF_Curdlan1_DOWN	REDUN_OF_Curdlan1_DOWN	NONE	NONE	NONE	NONE	NONE	NONE	NONE
1451275_at	1451275_at	Uhrf1bp1l	-0.302913	-0.0418699	-0.295278	0.0495047	-6.41327	-0.886469	-6.25162	0.741128	0.161644	-5.36515	7.96823e-06	0.388296	1.07723e-05	0.469191	0.873579	5.99076e-05	3.23747	-2.28933	3.07582	-1.5045	REDUN_OF_Curdlan1_DOWN	REDUN_OF_Curdlan1_DOWN	NONE	NONE	NONE	NONE	NONE	NONE	NONE
1416901_at	1416901_at	Npc2	-0.166663	-0.0638116	-0.181204	0.0492697	-3.8721	-1.48254	-4.20995	0.809419	-0.337854	-2.72741	0.00131682	0.157328	0.000644132	0.429967	0.739799	0.0147574	0.387125	-2.00243	0.724978	-1.65483	REDUN_OF_Curdlan1_DOWN	REDUN_OF_Curdlan1_DOWN	NONE	NONE	NONE	NONE	NONE	NONE	NONE
1434330_at	1434330_at	Tbcel	-0.204709	-0.0153025	-0.17141	0.0486022	-3.88444	-0.29037	-3.25257	0.652126	0.631876	-2.9622	0.00128276	0.775206	0.00491233	0.523437	0.536257	0.00905725	1.03813	-2.55594	0.406256	-1.36052	REDUN_OF_Curdlan1_DOWN	REDUN_OF_Curdlan1_DOWN	NONE	NONE	NONE	NONE	NONE	NONE	NONE
1427978_at	1427978_at	Efcab14	-0.201331	-0.0478808	-0.200673	0.0485381	-3.53431	-0.840534	-3.52277	0.602507	0.0115391	-2.68223	0.00270076	0.412806	0.00276786	0.555152	0.990934	0.0161961	0.901097	-1.79267	0.889558	-1.25945	REDUN_OF_Curdlan1_DOWN	REDUN_OF_Curdlan1_DOWN	NONE	NONE	NONE	NONE	NONE	NONE	NONE
1420624_a_at	1420624_a_at	Vamp8	-0.139204	-0.0447956	-0.135595	0.0484037	-2.40702	-0.774576	-2.34463	0.591824	0.0623898	-1.57005	0.028311	0.449714	0.0320591	0.562112	0.951013	0.135668	-0.186684	-1.81913	-0.249073	-1.2422	REDUN_OF_Curdlan1_DOWN	REDUN_OF_Curdlan1_DOWN	NONE	NONE	NONE	NONE	NONE	NONE	NONE
1451161_a_at	1451161_a_at	Emr1	-0.237566	-0.0422462	-0.231908	0.0479034	-4.88862	-0.869341	-4.77221	0.697034	0.116414	-3.90287	0.000156965	0.39732	0.000199375	0.495633	0.908751	0.00123355	1.80192	-2.21736	1.68551	-1.48559	REDUN_OF_Curdlan1_DOWN	REDUN_OF_Curdlan1_DOWN	NONE	NONE	NONE	NONE	NONE	NONE	NONE
1451211_a_at	1451211_a_at	Eif2d	-0.252112	-0.0233813	-0.227716	0.0477773	-3.66501	-0.3399	-3.31036	0.491121	0.35465	-2.97046	0.00204517	0.738286	0.00434611	0.629908	0.727412	0.00890186	1.48443	-1.84068	1.12978	-1.05078	REDUN_OF_Curdlan1_DOWN	REDUN_OF_Curdlan1_DOWN	NONE	NONE	NONE	NONE	NONE	NONE	NONE
1433703_s_at	1433703_s_at	Bahd1	-0.189383	-0.0333372	-0.175033	0.0476868	-3.60514	-0.634615	-3.33198	0.641896	0.273163	-2.69736	0.00232298	0.534513	0.00415134	0.529892	0.788169	0.0156999	0.7497	-2.22082	0.476536	-1.3772	REDUN_OF_Curdlan1_DOWN	REDUN_OF_Curdlan1_DOWN	NONE	NONE	NONE	NONE	NONE	NONE	NONE
1449875_s_at	1449875_s_at	NA	-0.300307	-0.00170682	-0.254751	0.0472624	-6.37792	-0.0362494	-5.41041	0.709766	0.967511	-5.37416	8.50865e-06	0.971525	5.47475e-05	0.48791	0.347468	5.88419e-05	3.19222	-3.14946	2.22471	-1.54287	REDUN_OF_Curdlan1_DOWN	REDUN_OF_Curdlan1_DOWN	NONE	NONE	NONE	NONE	NONE	NONE	NONE
1423787_at	1423787_at	Nup133	-0.163694	-0.0352924	-0.151777	0.0472086	-3.03398	-0.654127	-2.81312	0.618711	0.220862	-2.15899	0.00779109	0.52218	0.0123591	0.544683	0.827951	0.0461334	0.253805	-2.12605	0.0329426	-1.34717	REDUN_OF_Curdlan1_DOWN	REDUN_OF_Curdlan1_DOWN	NONE	NONE	NONE	NONE	NONE	NONE	NONE
1438116_x_at	1438116_x_at	Slc9a3r1	-0.194843	-0.0588779	-0.206667	0.0470539	-4.07009	-1.2299	-4.31709	0.695024	-0.246993	-3.08718	0.000865447	0.236242	0.000514141	0.496859	0.808007	0.00696623	0.936731	-1.90346	1.18372	-1.5206	REDUN_OF_Curdlan1_DOWN	REDUN_OF_Curdlan1_DOWN	NONE	NONE	NONE	NONE	NONE	NONE	NONE
1421918_at	1421918_at	Anp32a	-0.265786	-0.0368554	-0.255966	0.0466753	-4.20508	-0.583101	-4.04972	0.522174	0.155364	-3.46661	0.000650783	0.56783	0.000903581	0.608595	0.878448	0.00311888	1.83188	-1.7901	1.67652	-1.15593	REDUN_OF_Curdlan1_DOWN	REDUN_OF_Curdlan1_DOWN	NONE	NONE	NONE	NONE	NONE	NONE	NONE
1421867_at	1421867_at	Nr3c1	-0.290344	-0.0439717	-0.28782	0.0464952	-6.12324	-0.927346	-6.07001	0.693365	0.0532201	-5.14267	1.37219e-05	0.367316	1.51799e-05	0.497872	0.958205	9.36183e-05	2.95979	-2.2361	2.90657	-1.54353	REDUN_OF_Curdlan1_DOWN	REDUN_OF_Curdlan1_DOWN	NONE	NONE	NONE	NONE	NONE	NONE	NONE
1422859_a_at	1422859_a_at	NA	-0.282927	-0.0209119	-0.257605	0.0462338	-5.48777	-0.405615	-4.99662	0.634111	0.491154	-4.591	4.69635e-05	0.690316	0.000125896	0.534833	0.629885	0.000290079	2.57831	-2.50384	2.08716	-1.42319	REDUN_OF_Curdlan1_DOWN	REDUN_OF_Curdlan1_DOWN	NONE	NONE	NONE	NONE	NONE	NONE	NONE
1456006_at	1456006_at	Bcl2l11	-0.581376	-0.0421207	-0.577301	0.0461959	-9.80185	-0.710144	-9.73314	0.55073	0.0687055	-9.023	3.14606e-08	0.487681	3.47196e-08	0.589311	0.946062	9.91322e-08	7.27289	-1.81882	7.20418	-1.23751	REDUN_OF_Curdlan1_DOWN	REDUN_OF_Curdlan1_DOWN	NONE	NONE	NONE	NONE	NONE	NONE	NONE
1453576_at	1453576_at	Nipbl	-0.252636	-0.0462326	-0.252805	0.0460638	-4.37342	-0.800339	-4.37634	0.563858	-0.00292283	-3.57601	0.000456822	0.43506	0.000454032	0.58055	0.997704	0.00247151	1.77675	-1.79633	1.77967	-1.27226	REDUN_OF_Curdlan1_DOWN	REDUN_OF_Curdlan1_DOWN	NONE	NONE	NONE	NONE	NONE	NONE	NONE
1436424_at	1436424_at	1600020E01Rik	-0.2372	-0.0189711	-0.210575	0.0455961	-3.78782	-0.302948	-3.36265	0.514859	0.425173	-3.0597	0.00157506	0.765774	0.00388974	0.613583	0.676287	0.00738104	1.39248	-2.09239	0.96731	-1.1789	REDUN_OF_Curdlan1_DOWN	REDUN_OF_Curdlan1_DOWN	NONE	NONE	NONE	NONE	NONE	NONE	NONE
1422499_at	1422499_at	Lima1	-0.22311	-0.0323634	-0.210019	0.0454547	-4.31498	-0.625912	-4.0618	0.621617	0.253187	-3.43588	0.000516417	0.540065	0.000880774	0.542817	0.803299	0.00332939	1.41396	-2.27511	1.16078	-1.42971	REDUN_OF_Curdlan1_DOWN	REDUN_OF_Curdlan1_DOWN	NONE	NONE	NONE	NONE	NONE	NONE	NONE
1437819_s_at	1437819_s_at	Wdr91	-0.455507	-0.0211452	-0.431233	0.0454186	-7.15418	-0.332106	-6.77295	0.50441	0.381238	-6.44084	2.09414e-06	0.744055	4.12632e-06	0.620744	0.707965	7.57147e-06	4.79829	-2.02379	4.41705	-1.16146	REDUN_OF_Curdlan1_DOWN	REDUN_OF_Curdlan1_DOWN	NONE	NONE	NONE	NONE	NONE	NONE	NONE
1434642_at	1434642_at	Hsd17b11	-0.396495	-0.0212964	-0.372803	0.0449879	-7.13627	-0.383301	-6.70986	0.572551	0.426409	-6.32656	2.161e-06	0.706465	4.62524e-06	0.574785	0.675405	9.36289e-06	4.43651	-2.31646	4.0101	-1.33647	REDUN_OF_Curdlan1_DOWN	REDUN_OF_Curdlan1_DOWN	NONE	NONE	NONE	NONE	NONE	NONE	NONE
1436389_at	1436389_at	NA	-0.402074	-0.0204245	-0.377658	0.0448405	-8.59832	-0.436775	-8.07618	0.678051	0.522133	-7.63941	1.90848e-07	0.668022	4.39989e-07	0.50728	0.608622	9.08627e-07	5.39058	-2.77096	4.86845	-1.59016	REDUN_OF_Curdlan1_DOWN	REDUN_OF_Curdlan1_DOWN	NONE	NONE	NONE	NONE	NONE	NONE	NONE
1427773_a_at	1427773_a_at	Rabac1	-0.197954	-0.0375133	-0.190812	0.0446553	-4.01288	-0.760461	-3.86809	0.640104	0.144782	-3.10763	0.000976886	0.457871	0.00132807	0.531027	0.886663	0.00667244	0.972108	-2.28031	0.827326	-1.51004	REDUN_OF_Curdlan1_DOWN	REDUN_OF_Curdlan1_DOWN	NONE	NONE	NONE	NONE	NONE	NONE	NONE
1439013_x_at	1439013_x_at	Acyp1	-0.163394	-0.026777	-0.145684	0.0444871	-2.63184	-0.431304	-2.34658	0.506689	0.285262	-1.91527	0.0179595	0.671914	0.0319352	0.619179	0.779047	0.0732265	0.215747	-1.98479	-0.0695142	-1.20175	REDUN_OF_Curdlan1_DOWN	REDUN_OF_Curdlan1_DOWN	NONE	NONE	NONE	NONE	NONE	NONE	NONE
1425023_at	1425023_at	Usp3	-0.301047	-0.0399109	-0.296903	0.0440554	-4.92734	-0.653234	-4.8595	0.509872	0.0678347	-4.20627	0.00014501	0.522741	0.000166619	0.616996	0.946745	0.000649151	2.47224	-1.80186	2.40441	-1.22614	REDUN_OF_Curdlan1_DOWN	REDUN_OF_Curdlan1_DOWN	NONE	NONE	NONE	NONE	NONE	NONE	NONE
1425966_x_at	1425966_x_at	Ubc	-0.112322	-0.0476781	-0.116594	0.0434063	-2.38434	-1.0121	-2.47502	0.651542	-0.09068	-1.46292	0.0296229	0.326324	0.0246975	0.523805	0.928855	0.162561	-0.799825	-2.17207	-0.709145	-1.6	REDUN_OF_Curdlan1_DOWN	REDUN_OF_Curdlan1_DOWN	NONE	NONE	NONE	NONE	NONE	NONE	NONE
1426953_at	1426953_at	Hmgxb4	-0.228359	-0.0194879	-0.205114	0.0427336	-3.98787	-0.340319	-3.58193	0.527687	0.405943	-3.24161	0.00103004	0.737976	0.00244057	0.604848	0.69008	0.00502763	1.3684	-2.27915	0.962459	-1.32456	REDUN_OF_Curdlan1_DOWN	REDUN_OF_Curdlan1_DOWN	NONE	NONE	NONE	NONE	NONE	NONE	NONE
1418005_at	1418005_at	Sdhb	-0.218703	-0.0332561	-0.209288	0.0426706	-4.50728	-0.68538	-4.31325	0.621834	0.194026	-3.62787	0.000345306	0.502765	0.000518299	0.542677	0.84856	0.00221331	1.4159	-2.406	1.22188	-1.5641	REDUN_OF_Curdlan1_DOWN	REDUN_OF_Curdlan1_DOWN	NONE	NONE	NONE	NONE	NONE	NONE	NONE
1418036_at	1418036_at	Prim2	-0.266264	-0.0219184	-0.245664	0.0425184	-4.15688	-0.342188	-3.83528	0.469372	0.321604	-3.49309	0.000720428	0.736595	0.00142396	0.64504	0.751852	0.00294819	1.81509	-1.9996	1.49349	-1.18652	REDUN_OF_Curdlan1_DOWN	REDUN_OF_Curdlan1_DOWN	NONE	NONE	NONE	NONE	NONE	NONE	NONE
1435144_at	1435144_at	NA	-0.546398	0.0142366	-0.489649	0.0425129	-10.5038	0.27368	-9.41284	0.577886	1.09093	-9.68652	1.18203e-08	0.787779	5.53436e-08	0.571263	0.291214	3.71319e-08	7.62023	-2.60987	6.52929	-1.46109	REDUN_OF_Curdlan1_DOWN	REDUN_OF_Curdlan1_DOWN	NONE	NONE	NONE	NONE	NONE	NONE	NONE
1437181_at	1437181_at	Peli2	-0.45113	-0.0356193	-0.44484	0.0419101	-7.21306	-0.569511	-7.11247	0.473828	0.100583	-6.54296	1.88921e-06	0.576798	2.25328e-06	0.641926	0.921112	6.2722e-06	4.81473	-1.82882	4.71415	-1.22205	REDUN_OF_Curdlan1_DOWN	REDUN_OF_Curdlan1_DOWN	NONE	NONE	NONE	NONE	NONE	NONE	NONE
1451576_at	1451576_at	Prkdc	-0.343484	-0.00562294	-0.30756	0.0415477	-5.40948	-0.0885547	-4.8437	0.46268	0.565773	-4.75515	5.48492e-05	0.930518	0.00017211	0.649729	0.579277	0.000206509	3.04715	-2.27377	2.48138	-1.20774	REDUN_OF_Curdlan1_DOWN	REDUN_OF_Curdlan1_DOWN	NONE	NONE	NONE	NONE	NONE	NONE	NONE
1423164_at	1423164_at	NA	-0.610018	-0.00182006	-0.570695	0.041143	-12.5445	-0.037428	-11.7358	0.598263	0.808643	-11.6984	8.91653e-10	0.9706	2.37805e-09	0.557912	0.430401	2.49177e-09	9.45987	-3.04719	8.65122	-1.58289	REDUN_OF_Curdlan1_DOWN	REDUN_OF_Curdlan1_DOWN	NONE	NONE	NONE	NONE	NONE	NONE	NONE
1450870_at	1450870_at	Rala	-0.35524	-0.0307514	-0.345218	0.0407739	-6.42886	-0.556514	-6.24748	0.52177	0.18138	-5.69096	7.74132e-06	0.585443	1.08564e-05	0.60887	0.858313	3.15057e-05	3.71427	-2.15807	3.53289	-1.39773	REDUN_OF_Curdlan1_DOWN	REDUN_OF_Curdlan1_DOWN	NONE	NONE	NONE	NONE	NONE	NONE	NONE
1456352_a_at	1456352_a_at	Sf3b2	-0.142575	-0.0228013	-0.12508	0.0402964	-2.55098	-0.407967	-2.23796	0.509819	0.313026	-1.82999	0.0211787	0.688623	0.0395624	0.617032	0.758243	0.0856568	-0.132854	-2.27587	-0.44588	-1.38794	REDUN_OF_Curdlan1_DOWN	REDUN_OF_Curdlan1_DOWN	NONE	NONE	NONE	NONE	NONE	NONE	NONE
1426457_at	1426457_at	Slmap	-0.123688	-0.0382177	-0.121811	0.0400948	-2.55239	-0.788653	-2.51366	0.585051	0.0387349	-1.725	0.0211181	0.441669	0.0228437	0.566549	0.969574	0.103491	-0.542977	-2.30672	-0.581712	-1.6037	REDUN_OF_Curdlan1_DOWN	REDUN_OF_Curdlan1_DOWN	NONE	NONE	NONE	NONE	NONE	NONE	NONE
1424045_at	1424045_at	Tmem242	-0.299844	-0.00365802	-0.263597	0.0399049	-5.92269	-0.0722553	-5.20673	0.557359	0.715969	-5.13447	2.01155e-05	0.943281	8.22764e-05	0.584879	0.484173	9.51818e-05	2.95981	-2.89063	2.24384	-1.53772	REDUN_OF_Curdlan1_DOWN	REDUN_OF_Curdlan1_DOWN	NONE	NONE	NONE	NONE	NONE	NONE	NONE
1450062_a_at	1450062_a_at	Maged1	-0.191214	-0.0404809	-0.191811	0.0398842	-3.1602	-0.669028	-3.17006	0.4661	-0.00986319	-2.50103	0.00597204	0.512871	0.00584892	0.647331	0.992251	0.0234344	0.681151	-1.81002	0.691014	-1.28685	REDUN_OF_Curdlan1_DOWN	REDUN_OF_Curdlan1_DOWN	NONE	NONE	NONE	NONE	NONE	NONE	NONE
1437401_at	1437401_at	Igf1	-0.653	-0.0373015	-0.650617	0.0396845	-10.6315	-0.607306	-10.5927	0.456864	0.0387974	-9.9854	9.94437e-09	0.55204	1.04785e-08	0.653817	0.969525	2.42365e-08	8.18935	-1.83485	8.15055	-1.27	REDUN_OF_Curdlan1_DOWN	REDUN_OF_Curdlan1_DOWN	NONE	NONE	NONE	NONE	NONE	NONE	NONE
1453001_at	1453001_at	Rnaseh2b	-0.261187	-0.0245019	-0.246396	0.0392936	-4.90063	-0.459726	-4.6231	0.521323	0.277536	-4.16337	0.000153152	0.651804	0.000271377	0.609174	0.784868	0.000710626	2.0862	-2.35471	1.80866	-1.46878	REDUN_OF_Curdlan1_DOWN	REDUN_OF_Curdlan1_DOWN	NONE	NONE	NONE	NONE	NONE	NONE	NONE
1422572_at	1422572_at	Rhog	-0.218644	-0.00845486	-0.187977	0.039122	-3.96531	-0.153336	-3.40913	0.501701	0.556176	-3.2558	0.0010805	0.880021	0.0035241	0.622607	0.585668	0.00487883	1.24493	-2.56705	0.688749	-1.4219	REDUN_OF_Curdlan1_DOWN	REDUN_OF_Curdlan1_DOWN	NONE	NONE	NONE	NONE	NONE	NONE	NONE
1416472_at	1416472_at	Syap1	-0.116557	-0.0427652	-0.120208	0.039114	-2.32902	-0.854528	-2.40198	0.552654	-0.0729577	-1.54745	0.0330668	0.405235	0.0285977	0.588023	0.94273	0.141007	-0.668258	-2.14275	-0.5953	-1.56674	REDUN_OF_Curdlan1_DOWN	REDUN_OF_Curdlan1_DOWN	NONE	NONE	NONE	NONE	NONE	NONE	NONE
1423712_a_at	1423712_a_at	Qars	-0.215722	-0.0267752	-0.204177	0.0383196	-3.84583	-0.477342	-3.64002	0.483061	0.20581	-3.16268	0.00139237	0.639475	0.00215682	0.635496	0.839496	0.00594079	1.17167	-2.19682	0.965861	-1.40786	REDUN_OF_Curdlan1_DOWN	REDUN_OF_Curdlan1_DOWN	NONE	NONE	NONE	NONE	NONE	NONE	NONE
1456412_a_at	1456412_a_at	Inpp5k	-0.340822	-0.0255177	-0.328171	0.0381691	-5.38677	-0.403313	-5.18682	0.426577	0.199958	-4.7835	5.73827e-05	0.691975	8.56415e-05	0.675285	0.843994	0.000194789	3.01599	-1.96747	2.81603	-1.24982	REDUN_OF_Curdlan1_DOWN	REDUN_OF_Curdlan1_DOWN	NONE	NONE	NONE	NONE	NONE	NONE	NONE
1449444_a_at	1449444_a_at	NA	-0.181725	-0.0460908	-0.190168	0.0376475	-3.19313	-0.809869	-3.34148	0.467759	-0.148358	-2.53162	0.00557066	0.429716	0.00406843	0.646169	0.883885	0.0220276	0.55745	-1.82581	0.705808	-1.39595	REDUN_OF_Curdlan1_DOWN	REDUN_OF_Curdlan1_DOWN	NONE	NONE	NONE	NONE	NONE	NONE	NONE
1455486_at	1455486_at	Pias1	-0.308433	-0.017682	-0.288663	0.0374512	-4.22428	-0.242173	-3.95353	0.362696	0.270758	-3.71135	0.000624972	0.811676	0.00110784	0.721506	0.789986	0.00185316	2.16989	-1.81222	1.89913	-1.08998	REDUN_OF_Curdlan1_DOWN	REDUN_OF_Curdlan1_DOWN	NONE	NONE	NONE	NONE	NONE	NONE	NONE
1423817_s_at	1423817_s_at	Use1	-0.303053	-0.053372	-0.319078	0.0373465	-5.99508	-1.05582	-6.3121	0.522409	-0.317022	-5.25628	1.75106e-05	0.306496	9.6191e-06	0.608434	0.755264	7.44788e-05	3.02774	-1.91152	3.34476	-1.57582	REDUN_OF_Curdlan1_DOWN	REDUN_OF_Curdlan1_DOWN	NONE	NONE	NONE	NONE	NONE	NONE	NONE
1434704_at	1434704_at	Kmt2e	-0.193784	0.00630957	-0.15019	0.0372845	-3.59827	0.117159	-2.7888	0.489542	0.809477	-2.90595	0.00235717	0.90817	0.0129985	0.631	0.429935	0.0101874	0.812999	-2.66811	0.00352215	-1.47994	REDUN_OF_Curdlan1_DOWN	REDUN_OF_Curdlan1_DOWN	NONE	NONE	NONE	NONE	NONE	NONE	NONE
1452039_a_at	1452039_a_at	Bap1	-0.162943	-0.0268357	-0.152945	0.0368337	-3.31696	-0.546282	-3.11344	0.530194	0.203525	-2.56716	0.00428565	0.592294	0.00659127	0.603148	0.841251	0.0204936	0.263479	-2.5072	0.0599532	-1.62895	REDUN_OF_Curdlan1_DOWN	REDUN_OF_Curdlan1_DOWN	NONE	NONE	NONE	NONE	NONE	NONE	NONE
1437205_at	1437205_at	Tcf25	-0.143572	-0.0227963	-0.129764	0.0366046	-2.67111	-0.424118	-2.41421	0.481552	0.2569	-1.99009	0.0165703	0.677041	0.0279064	0.636545	0.80048	0.0636774	-0.119592	-2.36659	-0.376492	-1.49177	REDUN_OF_Curdlan1_DOWN	REDUN_OF_Curdlan1_DOWN	NONE	NONE	NONE	NONE	NONE	NONE	NONE
1447805_s_at	1447805_s_at	Slu7	-0.163045	-0.020468	-0.146955	0.0365581	-3.39114	-0.42571	-3.05649	0.537659	0.334655	-2.63078	0.0036614	0.675904	0.00743111	0.598099	0.742166	0.0179987	0.271319	-2.69411	-0.063336	-1.66839	REDUN_OF_Curdlan1_DOWN	REDUN_OF_Curdlan1_DOWN	NONE	NONE	NONE	NONE	NONE	NONE	NONE
1449111_a_at	1449111_a_at	Grb2	-0.302717	-0.0628758	-0.329722	0.0358705	-6.29262	-1.30701	-6.85398	0.527251	-0.561361	-5.54697	9.97587e-06	0.209404	3.56644e-06	0.605143	0.582211	4.17838e-05	3.17455	-1.81106	3.73591	-1.67756	REDUN_OF_Curdlan1_DOWN	REDUN_OF_Curdlan1_DOWN	NONE	NONE	NONE	NONE	NONE	NONE	NONE
1437237_x_at	1437237_x_at	Zfp110	-0.247282	-0.0299394	-0.241648	0.0355739	-4.32143	-0.523213	-4.22297	0.439594	0.0984669	-3.69975	0.000509469	0.607887	0.000626711	0.666021	0.922766	0.00189946	1.70007	-2.09814	1.60161	-1.41399	REDUN_OF_Curdlan1_DOWN	REDUN_OF_Curdlan1_DOWN	NONE	NONE	NONE	NONE	NONE	NONE	NONE
1447987_at	1447987_at	Letm2	-0.172434	-0.0165842	-0.153821	0.0351971	-3.11111	-0.299217	-2.77529	0.449039	0.33582	-2.47607	0.0066237	0.768567	0.0133672	0.659334	0.741304	0.0246452	0.404761	-2.40713	0.0689407	-1.46464	REDUN_OF_Curdlan1_DOWN	REDUN_OF_Curdlan1_DOWN	NONE	NONE	NONE	NONE	NONE	NONE	NONE
1428784_at	1428784_at	Gmip	-0.156088	-0.0270907	-0.148954	0.0342244	-2.88681	-0.501035	-2.75487	0.447578	0.131936	-2.25383	0.0106026	0.623065	0.0139439	0.660366	0.896655	0.0383504	0.112596	-2.27317	-0.0193397	-1.51408	REDUN_OF_Curdlan1_DOWN	REDUN_OF_Curdlan1_DOWN	NONE	NONE	NONE	NONE	NONE	NONE	NONE
1416009_at	1416009_at	Tspan3	-0.409142	-0.0197155	-0.394791	0.0340666	-6.7099	-0.323332	-6.47454	0.395053	0.235357	-6.15121	4.62491e-06	0.750567	7.11425e-06	0.697941	0.816872	1.30146e-05	4.24991	-2.13666	4.01455	-1.34442	REDUN_OF_Curdlan1_DOWN	REDUN_OF_Curdlan1_DOWN	NONE	NONE	NONE	NONE	NONE	NONE	NONE
1423927_at	1423927_at	Slc35b2	-0.194944	0.00466833	-0.156349	0.0339261	-3.31952	0.0794929	-2.66233	0.408493	0.657189	-2.74182	0.00426248	0.937611	0.0168717	0.688244	0.520259	0.0143249	0.765304	-2.47472	0.108115	-1.39761	REDUN_OF_Curdlan1_DOWN	REDUN_OF_Curdlan1_DOWN	NONE	NONE	NONE	NONE	NONE	NONE	NONE
1426687_at	1426687_at	Map3k3	-0.163304	-0.0519011	-0.181347	0.0338578	-3.23023	-1.02663	-3.58714	0.473568	-0.356906	-2.56051	0.00515014	0.319634	0.00241366	0.642107	0.725754	0.0207726	0.263153	-1.94045	0.620059	-1.62448	REDUN_OF_Curdlan1_DOWN	REDUN_OF_Curdlan1_DOWN	NONE	NONE	NONE	NONE	NONE	NONE	NONE
1434018_at	1434018_at	Fam168b	-0.222496	-0.0522413	-0.241529	0.0332085	-4.36259	-1.02432	-4.73577	0.460421	-0.373185	-3.71145	0.000467316	0.320692	0.000214932	0.651315	0.713834	0.00185277	1.42147	-1.9168	1.79466	-1.61926	REDUN_OF_Curdlan1_DOWN	REDUN_OF_Curdlan1_DOWN	NONE	NONE	NONE	NONE	NONE	NONE	NONE
1460707_at	1460707_at	Ptp4a2	-0.173643	-0.0363942	-0.177102	0.0329357	-3.50526	-0.734673	-3.57507	0.470126	-0.0698139	-2.8404	0.00287286	0.473008	0.00247642	0.644512	0.945194	0.0116782	0.477275	-2.29331	0.547089	-1.67098	REDUN_OF_Curdlan1_DOWN	REDUN_OF_Curdlan1_DOWN	NONE	NONE	NONE	NONE	NONE	NONE	NONE
1455385_at	1455385_at	NA	-0.263558	-0.00801162	-0.238809	0.0327613	-3.82704	-0.116334	-3.46766	0.336382	0.359382	-3.35133	0.00144908	0.908813	0.00311195	0.740887	0.723937	0.00398433	1.64894	-2.06177	1.28956	-1.20377	REDUN_OF_Curdlan1_DOWN	REDUN_OF_Curdlan1_DOWN	NONE	NONE	NONE	NONE	NONE	NONE	NONE
1452669_at	1452669_at	Fam53c	-0.23634	-0.02841	-0.232102	0.0326483	-4.38912	-0.527609	-4.31041	0.428732	0.0787096	-3.7828	0.000442035	0.6049	0.000521397	0.673747	0.938225	0.00159194	1.60344	-2.25808	1.52473	-1.54104	REDUN_OF_Curdlan1_DOWN	REDUN_OF_Curdlan1_DOWN	NONE	NONE	NONE	NONE	NONE	NONE	NONE
1433794_at	1433794_at	Setx	-0.186999	0.018656	-0.136021	0.0323217	-3.50629	0.349805	-2.55044	0.428536	0.955847	-2.90025	0.00286657	0.730977	0.0212019	0.673887	0.353154	0.0103095	0.693743	-2.46274	-0.262104	-1.56023	REDUN_OF_Curdlan1_DOWN	REDUN_OF_Curdlan1_DOWN	NONE	NONE	NONE	NONE	NONE	NONE	NONE
1415684_at	1415684_at	Atg5	-0.188941	-0.0158435	-0.172467	0.0323178	-3.09909	-0.259872	-2.82887	0.374831	0.270219	-2.569	0.00679363	0.798227	0.0119614	0.712633	0.790393	0.0204169	0.638725	-2.20049	0.368506	-1.36491	REDUN_OF_Curdlan1_DOWN	REDUN_OF_Curdlan1_DOWN	NONE	NONE	NONE	NONE	NONE	NONE	NONE
AFFX-BioC-3_at	AFFX-BioDn-5_at	NA	-0.127496	-0.027151	-0.122875	0.0317719	-2.22454	-0.47373	-2.14392	0.391988	0.0806245	-1.67019	0.0406139	0.641995	0.0474973	0.70016	0.936725	0.114029	-0.392651	-2.14346	-0.473276	-1.45865	REDUN_OF_Curdlan1_DOWN	REDUN_OF_Curdlan1_DOWN	NONE	NONE	NONE	NONE	NONE	NONE	NONE
1460656_a_at	1460656_a_at	Sft2d1	-0.307159	-0.0634229	-0.339041	0.0315405	-6.40768	-1.32307	-7.07278	0.465254	-0.665103	-5.74971	8.05125e-06	0.204127	2.41646e-06	0.647923	0.515314	2.80995e-05	3.27851	-1.80609	3.94362	-1.7474	REDUN_OF_Curdlan1_DOWN	REDUN_OF_Curdlan1_DOWN	NONE	NONE	NONE	NONE	NONE	NONE	NONE
1425264_s_at	1425264_s_at	Mbp	-0.238113	-0.0489971	-0.255863	0.0312471	-4.74163	-0.975697	-5.09509	0.439987	-0.353462	-4.11939	0.000212351	0.343516	0.000103075	0.665743	0.728286	0.000779782	1.75462	-2.01131	2.10809	-1.67214	REDUN_OF_Curdlan1_DOWN	REDUN_OF_Curdlan1_DOWN	NONE	NONE	NONE	NONE	NONE	NONE	NONE
1452649_at	1452649_at	Rtn4	-0.119442	-0.0617202	-0.150552	0.0306099	-2.42877	-1.25504	-3.06138	0.440127	-0.632608	-1.80634	0.0271041	0.227213	0.007355	0.665643	0.53579	0.0894195	-0.621384	-1.79511	0.0112246	-1.71666	REDUN_OF_Curdlan1_DOWN	REDUN_OF_Curdlan1_DOWN	NONE	NONE	NONE	NONE	NONE	NONE	NONE
1443830_x_at	1443830_x_at	Rnf103	-0.330115	-0.0184702	-0.318548	0.0300373	-4.84374	-0.271011	-4.67402	0.311646	0.169723	-4.40301	0.000172098	0.789795	0.000244198	0.759272	0.867323	0.000429368	2.64281	-1.92992	2.47309	-1.24465	REDUN_OF_Curdlan1_DOWN	REDUN_OF_Curdlan1_DOWN	NONE	NONE	NONE	NONE	NONE	NONE	NONE
1455205_a_at	1455205_a_at	Usp19	-0.115444	-0.0346751	-0.120182	0.0299366	-2.43848	-0.732428	-2.53856	0.447131	-0.100089	-1.80614	0.0265815	0.47434	0.0217193	0.660683	0.921498	0.0894522	-0.729917	-2.43596	-0.629828	-1.79326	REDUN_OF_Curdlan1_DOWN	REDUN_OF_Curdlan1_DOWN	NONE	NONE	NONE	NONE	NONE	NONE	NONE
1436242_a_at	1436242_a_at	Cklf	-0.25246	-0.0263881	-0.249319	0.0295295	-5.09276	-0.532315	-5.02939	0.421213	0.0633703	-4.49708	0.000103563	0.601711	0.000117774	0.679118	0.950245	0.000352732	2.06688	-2.49356	2.00351	-1.71841	REDUN_OF_Curdlan1_DOWN	REDUN_OF_Curdlan1_DOWN	NONE	NONE	NONE	NONE	NONE	NONE	NONE
1426245_s_at	1426245_s_at	Mapre2	-0.22702	-0.00303326	-0.200644	0.0294087	-4.5979	-0.0614337	-4.06372	0.421169	0.53419	-4.00228	0.000285948	0.951763	0.000877203	0.679149	0.600443	0.00099906	1.5599	-2.97657	1.02571	-1.72702	REDUN_OF_Curdlan1_DOWN	REDUN_OF_Curdlan1_DOWN	NONE	NONE	NONE	NONE	NONE	NONE	NONE
1426778_at	1426778_at	Dag1	-0.33563	-0.0459707	-0.353039	0.028562	-7.00963	-0.960098	-7.37321	0.421801	-0.363582	-6.41311	2.702e-06	0.351075	1.43099e-06	0.678697	0.720857	7.97053e-06	3.87688	-2.17265	4.24046	-1.79339	REDUN_OF_Curdlan1_DOWN	REDUN_OF_Curdlan1_DOWN	NONE	NONE	NONE	NONE	NONE	NONE	NONE
1423346_at	1423346_at	Degs1	-0.131258	-0.0475011	-0.150213	0.028546	-2.30337	-0.833568	-2.636	0.354216	-0.332632	-1.80243	0.0347883	0.416609	0.0178073	0.727732	0.743665	0.0900552	-0.328894	-1.79869	0.0037378	-1.50707	REDUN_OF_Curdlan1_DOWN	REDUN_OF_Curdlan1_DOWN	NONE	NONE	NONE	NONE	NONE	NONE	NONE
1424015_at	1424015_at	Dennd5a	-0.138692	-0.015257	-0.125561	0.0283878	-2.94089	-0.323516	-2.66246	0.425641	0.278432	-2.33894	0.0094702	0.750431	0.0168672	0.675953	0.784193	0.0324228	-0.239779	-2.85715	-0.51821	-1.82343	REDUN_OF_Curdlan1_DOWN	REDUN_OF_Curdlan1_DOWN	NONE	NONE	NONE	NONE	NONE	NONE	NONE
1434625_at	1434625_at	Zfp943	-0.279178	-0.0179865	-0.268942	0.0282225	-4.08084	-0.262915	-3.93122	0.291709	0.149623	-3.66831	0.000845988	0.79592	0.00116152	0.7742	0.882903	0.00203088	1.88824	-1.92969	1.73862	-1.2587	REDUN_OF_Curdlan1_DOWN	REDUN_OF_Curdlan1_DOWN	NONE	NONE	NONE	NONE	NONE	NONE	NONE
1450920_at	1450920_at	Ccnb2	-0.220426	0.0101872	-0.182399	0.0278397	-4.41682	0.204128	-3.65485	0.394454	0.76197	-3.85898	0.00041713	0.840788	0.00208985	0.698374	0.456995	0.00135403	1.41117	-2.80152	0.649201	-1.73086	REDUN_OF_Curdlan1_DOWN	REDUN_OF_Curdlan1_DOWN	NONE	NONE	NONE	NONE	NONE	NONE	NONE
1431811_a_at	1431811_a_at	Fbxo34	-0.181817	-0.00218555	-0.156216	0.027787	-3.44315	-0.0413887	-2.95833	0.37209	0.484826	-2.91694	0.00327835	0.96749	0.00913091	0.714633	0.63427	0.0099564	0.602536	-2.79923	0.11771	-1.63653	REDUN_OF_Curdlan1_DOWN	REDUN_OF_Curdlan1_DOWN	NONE	NONE	NONE	NONE	NONE	NONE	NONE
1425714_a_at	1425714_a_at	Nfam1	-0.156936	-0.0245781	-0.154062	0.0274523	-2.55889	-0.400753	-2.51203	0.316513	0.0468644	-2.11128	0.0208409	0.693822	0.022919	0.755642	0.963192	0.0505776	0.1131	-2.04504	0.0662359	-1.41292	REDUN_OF_Curdlan1_DOWN	REDUN_OF_Curdlan1_DOWN	NONE	NONE	NONE	NONE	NONE	NONE	NONE
1453473_a_at	1453473_a_at	NA	-0.459397	-0.0244233	-0.456681	0.0271387	-7.56902	-0.402397	-7.52428	0.316174	0.0447401	-7.12188	1.02365e-06	0.692635	1.10458e-06	0.755895	0.96486	2.21633e-06	5.09762	-2.069	5.05288	-1.43137	REDUN_OF_Curdlan1_DOWN	REDUN_OF_Curdlan1_DOWN	NONE	NONE	NONE	NONE	NONE	NONE	NONE
1431818_at	1431818_at	Rab10os	-0.243191	-0.0565409	-0.272772	0.0269603	-5.01851	-1.16678	-5.62893	0.393401	-0.610428	-4.46215	0.00012041	0.260137	3.55689e-05	0.699137	0.550021	0.000379408	1.9231	-1.92862	2.53353	-1.79538	REDUN_OF_Curdlan1_DOWN	REDUN_OF_Curdlan1_DOWN	NONE	NONE	NONE	NONE	NONE	NONE	NONE
1439241_x_at	1439241_x_at	Srd5a3	-0.22589	0.0183542	-0.180695	0.0268403	-4.00907	0.325749	-3.20697	0.336837	0.802108	-3.53272	0.000984786	0.748771	0.00541001	0.740551	0.434064	0.00270991	1.34689	-2.33644	0.54478	-1.54561	REDUN_OF_Curdlan1_DOWN	REDUN_OF_Curdlan1_DOWN	NONE	NONE	NONE	NONE	NONE	NONE	NONE
1454616_at	1454616_at	Ubr7	-0.188483	-0.0283011	-0.190028	0.0267563	-3.47269	-0.52143	-3.50115	0.348581	-0.0284611	-2.97972	0.00307885	0.609101	0.00289806	0.731879	0.977641	0.00873074	0.709033	-2.24223	0.737495	-1.60562	REDUN_OF_Curdlan1_DOWN	REDUN_OF_Curdlan1_DOWN	NONE	NONE	NONE	NONE	NONE	NONE	NONE
1448328_at	1448328_at	Sh3bp2	-0.205959	-0.0376228	-0.216899	0.0266825	-3.3127	-0.605136	-3.48866	0.303469	-0.175966	-2.88353	0.00432459	0.553446	0.00297604	0.765383	0.862495	0.0106753	0.900056	-1.80751	1.07602	-1.40253	REDUN_OF_Curdlan1_DOWN	REDUN_OF_Curdlan1_DOWN	NONE	NONE	NONE	NONE	NONE	NONE	NONE
1422476_at	1422476_at	Ifi30	-0.139039	-0.0329078	-0.145341	0.0266061	-2.55813	-0.605462	-2.67408	0.346141	-0.115944	-2.06862	0.0208731	0.553235	0.0164697	0.733677	0.909118	0.054879	-0.201671	-2.15434	-0.0857276	-1.60534	REDUN_OF_Curdlan1_DOWN	REDUN_OF_Curdlan1_DOWN	NONE	NONE	NONE	NONE	NONE	NONE	NONE
1454961_at	1454961_at	Synj1	-0.2796	0.024575	-0.228511	0.0265134	-6.09996	0.536147	-4.98537	0.409016	1.11458	-5.52152	1.43409e-05	0.59912	0.000128813	0.687868	0.281242	4.39343e-05	2.82744	-2.73637	1.71286	-1.905	REDUN_OF_Curdlan1_DOWN	REDUN_OF_Curdlan1_DOWN	NONE	NONE	NONE	NONE	NONE	NONE	NONE
1426686_s_at	1426686_s_at	Map3k3	-0.208539	-0.0191263	-0.201403	0.0262623	-3.86164	-0.354173	-3.7295	0.343876	0.132141	-3.37532	0.00134641	0.727763	0.00178302	0.735349	0.896495	0.00378647	1.084	-2.42346	0.951863	-1.62021	REDUN_OF_Curdlan1_DOWN	REDUN_OF_Curdlan1_DOWN	NONE	NONE	NONE	NONE	NONE	NONE	NONE
1451399_at	1451399_at	Pnkd	-0.296604	-0.0214521	-0.292037	0.0260185	-5.11323	-0.369818	-5.0345	0.317166	0.0787223	-4.66469	9.93594e-05	0.716294	0.000116556	0.755156	0.938215	0.000248961	2.52734	-2.21607	2.44862	-1.51133	REDUN_OF_Curdlan1_DOWN	REDUN_OF_Curdlan1_DOWN	NONE	NONE	NONE	NONE	NONE	NONE	NONE
1419493_a_at	1419493_a_at	Tpd52	-0.280915	-0.0676848	-0.323123	0.0254775	-6.23685	-1.50273	-7.17393	0.399973	-0.937084	-5.6712	1.10752e-05	0.152092	2.02292e-06	0.694385	0.362435	3.27452e-05	2.90657	-1.82755	3.84365	-1.95489	REDUN_OF_Curdlan1_DOWN	REDUN_OF_Curdlan1_DOWN	NONE	NONE	NONE	NONE	NONE	NONE	NONE
1453155_at	1453155_at	Tmem50a	-0.197519	-0.0644465	-0.236992	0.0249727	-4.44035	-1.4488	-5.32774	0.396971	-0.887398	-3.87894	0.0003971	0.166415	6.45506e-05	0.696554	0.38781	0.00129782	1.06825	-1.9233	1.95564	-1.98746	REDUN_OF_Curdlan1_DOWN	REDUN_OF_Curdlan1_DOWN	NONE	NONE	NONE	NONE	NONE	NONE	NONE
1425760_a_at	1425760_a_at	Pitpnm1	-0.17899	-0.0296288	-0.184407	0.0242122	-2.77783	-0.459824	-2.8619	0.265703	-0.0840633	-2.40207	0.013297	0.651735	0.0111674	0.793809	0.934033	0.0285924	0.44991	-1.8681	0.533974	-1.38039	REDUN_OF_Curdlan1_DOWN	REDUN_OF_Curdlan1_DOWN	NONE	NONE	NONE	NONE	NONE	NONE	NONE
1438434_at	1438434_at	Arhgap11a	-0.111514	-0.0567221	-0.1443	0.023936	-2.14874	-1.09296	-2.78048	0.326129	-0.631744	-1.68752	0.0470571	0.29035	0.0132243	0.748489	0.536341	0.1106	-0.741566	-1.79734	-0.109822	-1.71762	REDUN_OF_Curdlan1_DOWN	REDUN_OF_Curdlan1_DOWN	NONE	NONE	NONE	NONE	NONE	NONE	NONE
1435475_at	1435475_at	Lman2l	-0.191028	-0.0479348	-0.215043	0.0239201	-3.38053	-0.848278	-3.80551	0.299319	-0.424977	-2.95723	0.00374484	0.408605	0.00151695	0.768491	0.676427	0.00915195	0.726057	-1.80619	1.15103	-1.57768	REDUN_OF_Curdlan1_DOWN	REDUN_OF_Curdlan1_DOWN	NONE	NONE	NONE	NONE	NONE	NONE	NONE
1418000_a_at	1418000_a_at	Itm2b	-0.133163	-0.0204356	-0.130195	0.0234036	-2.99432	-0.459517	-2.92758	0.372119	0.0667387	-2.46807	0.00846753	0.651951	0.00973738	0.714612	0.947604	0.025046	-0.37859	-2.9134	-0.445329	-2.01289	REDUN_OF_Curdlan1_DOWN	REDUN_OF_Curdlan1_DOWN	NONE	NONE	NONE	NONE	NONE	NONE	NONE
1432827_x_at	1432827_x_at	Ubc	-0.119698	-0.0586206	-0.155221	0.0230982	-2.46283	-1.20614	-3.19372	0.336054	-0.730884	-1.98758	0.0253114	0.245032	0.00556372	0.74113	0.475257	0.0639794	-0.623464	-1.88016	0.10742	-1.84629	REDUN_OF_Curdlan1_DOWN	REDUN_OF_Curdlan1_DOWN	NONE	NONE	NONE	NONE	NONE	NONE	NONE
1426752_at	1426752_at	Jade1	-0.287337	-0.0199668	-0.284512	0.0227915	-4.87397	-0.338688	-4.82606	0.273369	0.0479144	-4.48737	0.000161749	0.739182	0.000178464	0.788013	0.962368	0.000359949	2.32959	-2.20569	2.28167	-1.52578	REDUN_OF_Curdlan1_DOWN	REDUN_OF_Curdlan1_DOWN	NONE	NONE	NONE	NONE	NONE	NONE	NONE
1426530_a_at	1426530_a_at	Klhl5	-0.201731	-0.00675604	-0.185936	0.0225509	-4.38311	-0.146792	-4.03993	0.346464	0.343183	-3.89313	0.000447641	0.885102	0.000922502	0.733439	0.73586	0.0012593	1.12399	-3.11233	0.780803	-1.95808	REDUN_OF_Curdlan1_DOWN	REDUN_OF_Curdlan1_DOWN	NONE	NONE	NONE	NONE	NONE	NONE	NONE
1425769_x_at	1425769_x_at	Cklf	-0.20577	-0.0180401	-0.201287	0.0225232	-2.9499	-0.258622	-2.88563	0.228318	0.0642689	-2.62701	0.00929342	0.799174	0.0106287	0.822247	0.94954	0.018138	0.799514	-1.89176	0.735245	-1.29223	REDUN_OF_Curdlan1_DOWN	REDUN_OF_Curdlan1_DOWN	NONE	NONE	NONE	NONE	NONE	NONE	NONE
1434690_at	1434690_at	Lclat1	-0.181862	-0.0185176	-0.1779	0.0224793	-2.62704	-0.267491	-2.56981	0.22961	0.0572274	-2.30232	0.0181368	0.792457	0.0203832	0.82126	0.955062	0.0348601	0.460256	-1.89929	0.403028	-1.30254	REDUN_OF_Curdlan1_DOWN	REDUN_OF_Curdlan1_DOWN	NONE	NONE	NONE	NONE	NONE	NONE	NONE
1427921_s_at	1427921_s_at	Cmc2	-0.31595	-0.00539604	-0.299038	0.0223079	-5.34477	-0.0912821	-5.05868	0.266842	0.28609	-4.9674	6.23933e-05	0.928384	0.000110972	0.792947	0.778424	0.000133621	2.80729	-2.44619	2.5212	-1.52742	REDUN_OF_Curdlan1_DOWN	REDUN_OF_Curdlan1_DOWN	NONE	NONE	NONE	NONE	NONE	NONE	NONE
1455507_s_at	1455507_s_at	Atxn1l	-0.334579	-0.0412677	-0.353587	0.0222604	-6.74761	-0.832264	-7.13094	0.317446	-0.383328	-6.29868	4.31958e-06	0.417323	2.18132e-06	0.754948	0.706445	9.8635e-06	3.72249	-2.19285	4.10582	-1.82164	REDUN_OF_Curdlan1_DOWN	REDUN_OF_Curdlan1_DOWN	NONE	NONE	NONE	NONE	NONE	NONE	NONE
1424278_a_at	1424278_a_at	Birc5	-0.304049	0.00882442	-0.27304	0.0221838	-4.79987	0.139307	-4.31035	0.247632	0.489512	-4.44966	0.000188338	0.89092	0.000521463	0.807521	0.631022	0.000389442	2.43189	-2.22867	1.94238	-1.42678	REDUN_OF_Curdlan1_DOWN	REDUN_OF_Curdlan1_DOWN	NONE	NONE	NONE	NONE	NONE	NONE	NONE
1424495_a_at	1424495_a_at	Cklf	-0.206568	-0.0321248	-0.217399	0.0212933	-3.89484	-0.605713	-4.09907	0.283892	-0.204228	-3.49336	0.00125475	0.553072	0.000814005	0.780078	0.840711	0.0029465	1.06659	-2.22254	1.27082	-1.71598	REDUN_OF_Curdlan1_DOWN	REDUN_OF_Curdlan1_DOWN	NONE	NONE	NONE	NONE	NONE	NONE	NONE
1427059_at	1427059_at	Tmem184b	-0.233494	-0.00552594	-0.218016	0.0210035	-4.74155	-0.112215	-4.42724	0.301594	0.314303	-4.31503	0.000212386	0.912027	0.000408131	0.766787	0.75729	0.000516367	1.6955	-2.93383	1.3812	-1.85228	REDUN_OF_Curdlan1_DOWN	REDUN_OF_Curdlan1_DOWN	NONE	NONE	NONE	NONE	NONE	NONE	NONE
1439965_at	1439965_at	Slc43a2	-0.893924	-0.0419745	-0.914953	0.0209455	-16.6922	-0.783786	-17.0848	0.276559	-0.392673	-16.301	1.18294e-11	0.44444	8.26477e-12	0.785605	0.699664	1.70364e-11	13.8912	-2.01715	14.2839	-1.704	REDUN_OF_Curdlan1_DOWN	REDUN_OF_Curdlan1_DOWN	NONE	NONE	NONE	NONE	NONE	NONE	NONE
1427094_at	1427094_at	Pole2	-0.204717	-0.038152	-0.222398	0.0204711	-3.3591	-0.62602	-3.64922	0.237518	-0.290118	-3.0232	0.0039191	0.539996	0.00211502	0.815223	0.775395	0.00796956	0.897822	-1.83526	1.18794	-1.50287	REDUN_OF_Curdlan1_DOWN	REDUN_OF_Curdlan1_DOWN	NONE	NONE	NONE	NONE	NONE	NONE	NONE
1455556_at	1455556_at	Notch2	-0.264455	0.0440883	-0.200208	0.020159	-5.99639	0.999681	-4.53962	0.323216	1.45678	-5.5393	1.74666e-05	0.332119	0.000322803	0.750653	0.164229	4.24206e-05	2.59521	-2.4015	1.13843	-2.08178	REDUN_OF_Curdlan1_DOWN	REDUN_OF_Curdlan1_DOWN	NONE	NONE	NONE	NONE	NONE	NONE	NONE
1437252_at	1437252_at	Gatsl2	-0.297811	-0.00453883	-0.282268	0.0200816	-4.56992	-0.0696483	-4.33141	0.217897	0.238504	-4.26176	0.000303076	0.945323	0.000498906	0.830222	0.814472	0.000577552	2.26816	-2.2321	2.02966	-1.40969	REDUN_OF_Curdlan1_DOWN	REDUN_OF_Curdlan1_DOWN	NONE	NONE	NONE	NONE	NONE	NONE	NONE
1452141_a_at	1452141_a_at	Sepp1	-0.0987097	-0.0201468	-0.0990233	0.0198332	-2.20312	-0.449659	-2.21012	0.313008	-0.00699884	-1.76046	0.0423469	0.658896	0.0417734	0.758256	0.994501	0.0971357	-1.14476	-2.89821	-1.13776	-2.0543	REDUN_OF_Curdlan1_DOWN	REDUN_OF_Curdlan1_DOWN	NONE	NONE	NONE	NONE	NONE	NONE	NONE
1424888_at	1424888_at	March2	-0.156091	-0.0464884	-0.182995	0.0195849	-2.74972	-0.818944	-3.22365	0.243958	-0.473936	-2.40471	0.0140931	0.424666	0.00522235	0.810317	0.641851	0.028442	0.107306	-1.82347	0.581241	-1.62451	REDUN_OF_Curdlan1_DOWN	REDUN_OF_Curdlan1_DOWN	NONE	NONE	NONE	NONE	NONE	NONE	NONE
1451247_at	1451247_at	Mfsd1	-0.283605	-0.0575932	-0.32163	0.0195686	-6.0302	-1.22458	-6.8387	0.294214	-0.808502	-5.61412	1.63752e-05	0.238189	3.66559e-06	0.772319	0.43048	3.66169e-05	2.8408	-1.96481	3.64931	-1.96103	REDUN_OF_Curdlan1_DOWN	REDUN_OF_Curdlan1_DOWN	NONE	NONE	NONE	NONE	NONE	NONE	NONE
1437503_a_at	1437503_a_at	Shisa5	-0.191575	-0.0398869	-0.211961	0.0195014	-3.45411	-0.719163	-3.82167	0.248627	-0.367551	-3.1025	0.00320286	0.482255	0.00146574	0.806764	0.717951	0.00674497	0.749603	-1.98535	1.11715	-1.66375	REDUN_OF_Curdlan1_DOWN	REDUN_OF_Curdlan1_DOWN	NONE	NONE	NONE	NONE	NONE	NONE	NONE
1448121_at	1448121_at	Wbp2	-0.351093	-0.0285863	-0.360217	0.0194624	-6.55723	-0.533896	-6.72764	0.257027	-0.170404	-6.19374	6.11006e-06	0.600642	4.47861e-06	0.800384	0.866796	1.20109e-05	3.75574	-2.26759	3.92615	-1.72393	REDUN_OF_Curdlan1_DOWN	REDUN_OF_Curdlan1_DOWN	NONE	NONE	NONE	NONE	NONE	NONE	NONE
1427185_at	1427185_at	Mef2a	-0.189246	-0.0401745	-0.209992	0.0194283	-3.49053	-0.740996	-3.87318	0.253387	-0.382653	-3.13218	0.00296428	0.469269	0.0013138	0.803147	0.706935	0.00633579	0.723863	-2.02567	1.10652	-1.70294	REDUN_OF_Curdlan1_DOWN	REDUN_OF_Curdlan1_DOWN	NONE	NONE	NONE	NONE	NONE	NONE	NONE
1456014_s_at	1456014_s_at	NA	-0.172613	-0.0230866	-0.176292	0.0194081	-3.41652	-0.456951	-3.48933	0.27163	-0.0728078	-3.03237	0.00346925	0.653755	0.00297186	0.789327	0.942848	0.00781748	0.447584	-2.51198	0.520392	-1.82772	REDUN_OF_Curdlan1_DOWN	REDUN_OF_Curdlan1_DOWN	NONE	NONE	NONE	NONE	NONE	NONE	NONE
1428188_at	1428188_at	Strada	-0.216709	0.0173007	-0.180128	0.0192801	-3.60969	0.288175	-3.00037	0.227084	0.60932	-3.28854	0.00230061	0.776856	0.00836087	0.823191	0.550737	0.00455184	1.11116	-2.21035	0.501843	-1.53964	REDUN_OF_Curdlan1_DOWN	REDUN_OF_Curdlan1_DOWN	NONE	NONE	NONE	NONE	NONE	NONE	NONE
1449842_at	1449842_at	Tmem179b	-0.194441	-0.0536848	-0.228986	0.019139	-3.65467	-1.00905	-4.30399	0.25437	-0.649318	-3.29494	0.00209063	0.32774	0.000528479	0.802401	0.525205	0.00449052	0.835299	-1.81032	1.48462	-1.73923	REDUN_OF_Curdlan1_DOWN	REDUN_OF_Curdlan1_DOWN	NONE	NONE	NONE	NONE	NONE	NONE	NONE
1421140_a_at	1421140_a_at	Foxp1	-0.204892	-0.0157613	-0.201564	0.0190896	-3.71335	-0.285648	-3.65303	0.244638	0.0603217	-3.36738	0.00184532	0.778757	0.00209798	0.809799	0.952635	0.00385088	0.994831	-2.43287	0.934509	-1.67764	REDUN_OF_Curdlan1_DOWN	REDUN_OF_Curdlan1_DOWN	NONE	NONE	NONE	NONE	NONE	NONE	NONE
1436847_s_at	1436847_s_at	Cdca8	-0.187841	-0.00327762	-0.172056	0.0190621	-3.63849	-0.0634878	-3.33275	0.261089	0.305747	-3.26926	0.00216385	0.950152	0.00414455	0.797304	0.763679	0.00474168	0.73298	-2.84203	0.427232	-1.79342	REDUN_OF_Curdlan1_DOWN	REDUN_OF_Curdlan1_DOWN	NONE	NONE	NONE	NONE	NONE	NONE	NONE
1428483_a_at	1428483_a_at	Mis18a	-0.417736	-0.0334217	-0.43219	0.0189674	-6.76809	-0.541493	-7.00228	0.217299	-0.234186	-6.46079	4.16263e-06	0.595515	2.73744e-06	0.83068	0.817766	7.29731e-06	4.33782	-1.88878	4.572	-1.50117	REDUN_OF_Curdlan1_DOWN	REDUN_OF_Curdlan1_DOWN	NONE	NONE	NONE	NONE	NONE	NONE	NONE
1436982_at	1436982_at	Tnrc6b	-0.525928	-0.0355481	-0.54258	0.0188964	-8.2462	-0.557371	-8.50729	0.209504	-0.261089	-7.94992	3.33971e-07	0.58487	2.20232e-07	0.836659	0.797304	5.41244e-07	5.8943	-1.79453	6.15539	-1.45354	REDUN_OF_Curdlan1_DOWN	REDUN_OF_Curdlan1_DOWN	NONE	NONE	NONE	NONE	NONE	NONE	NONE
1434060_at	1434060_at	Herc1	-0.270569	-0.0228053	-0.27448	0.0188941	-4.46312	-0.376181	-4.52764	0.22038	-0.0645171	-4.15146	0.000378641	0.711648	0.000330957	0.82832	0.949346	0.000728722	1.98882	-2.09812	2.05334	-1.52921	REDUN_OF_Curdlan1_DOWN	REDUN_OF_Curdlan1_DOWN	NONE	NONE	NONE	NONE	NONE	NONE	NONE
1436562_at	1436562_at	Ddx58	-0.211704	-0.00968865	-0.202992	0.0184004	-3.53732	-0.161886	-3.39176	0.217399	0.145562	-3.22987	0.00268351	0.873391	0.00365661	0.830604	0.886057	0.00515411	1.03099	-2.34444	0.885432	-1.55484	REDUN_OF_Curdlan1_DOWN	REDUN_OF_Curdlan1_DOWN	NONE	NONE	NONE	NONE	NONE	NONE	NONE
1435510_at	1435510_at	Ppm1h	-0.217188	-0.014179	-0.212981	0.0183859	-2.89564	-0.189041	-2.83955	0.173332	0.0560872	-2.65051	0.0104091	0.852402	0.0116989	0.864532	0.955956	0.0172858	0.895775	-1.81082	0.839688	-1.24078	REDUN_OF_Curdlan1_DOWN	REDUN_OF_Curdlan1_DOWN	NONE	NONE	NONE	NONE	NONE	NONE	NONE
1451695_a_at	1451695_a_at	Gpx4	-0.203872	-0.0359546	-0.221517	0.0183098	-4.20646	-0.741847	-4.57053	0.267133	-0.364064	-3.82868	0.000648889	0.468767	0.000302692	0.792727	0.720504	0.00144406	1.11153	-2.35308	1.47559	-1.92131	REDUN_OF_Curdlan1_DOWN	REDUN_OF_Curdlan1_DOWN	NONE	NONE	NONE	NONE	NONE	NONE	NONE
1435543_at	1435543_at	Apc	-0.272697	-0.0123701	-0.266768	0.0182989	-4.39053	-0.199164	-4.29507	0.208328	0.0954565	-4.09591	0.000440735	0.844605	0.000538478	0.837562	0.92512	0.000819461	1.97547	-2.2159	1.88001	-1.49938	REDUN_OF_Curdlan1_DOWN	REDUN_OF_Curdlan1_DOWN	NONE	NONE	NONE	NONE	NONE	NONE	NONE
1436860_at	1436860_at	Senp7	-0.387621	-0.00771678	-0.377177	0.0181604	-5.77949	-0.115058	-5.62377	0.191467	0.155716	-5.50872	2.65207e-05	0.909809	3.59303e-05	0.850532	0.878174	4.5059e-05	3.54296	-2.12147	3.38725	-1.39	REDUN_OF_Curdlan1_DOWN	REDUN_OF_Curdlan1_DOWN	NONE	NONE	NONE	NONE	NONE	NONE	NONE
1415689_s_at	1415689_s_at	Zkscan3	-0.117961	-0.0193078	-0.119387	0.0178822	-2.37624	-0.38894	-2.40495	0.254717	-0.0287166	-2.01601	0.0301055	0.702369	0.0284282	0.802137	0.97744	0.0606411	-0.645398	-2.6327	-0.616681	-1.8819	REDUN_OF_Curdlan1_DOWN	REDUN_OF_Curdlan1_DOWN	NONE	NONE	NONE	NONE	NONE	NONE	NONE
1433719_at	1433719_at	Slc9a9	-0.471555	-0.0259703	-0.479712	0.0178135	-7.9187	-0.436113	-8.05567	0.211523	-0.136975	-7.61956	5.69863e-07	0.668493	4.54982e-07	0.83511	0.892733	9.39622e-07	5.39979	-2.0828	5.53676	-1.56962	REDUN_OF_Curdlan1_DOWN	REDUN_OF_Curdlan1_DOWN	NONE	NONE	NONE	NONE	NONE	NONE	NONE
1426524_at	1426524_at	Gnpda2	-0.296288	-0.0511193	-0.329664	0.0177429	-5.79814	-1.00037	-6.45129	0.245519	-0.653152	-5.45092	2.5579e-05	0.331797	7.42651e-06	0.809129	0.522793	5.05176e-05	2.86275	-1.93502	3.5159	-1.83012	REDUN_OF_Curdlan1_DOWN	REDUN_OF_Curdlan1_DOWN	NONE	NONE	NONE	NONE	NONE	NONE	NONE
1423986_a_at	1423986_a_at	Shisa5	-0.208569	-0.0221536	-0.213441	0.0172817	-3.43979	-0.365365	-3.52014	0.201537	-0.0803491	-3.15477	0.00330188	0.719551	0.00278338	0.84278	0.936941	0.00604083	0.965936	-2.10849	1.04628	-1.54774	REDUN_OF_Curdlan1_DOWN	REDUN_OF_Curdlan1_DOWN	NONE	NONE	NONE	NONE	NONE	NONE	NONE
1460303_at	1460303_at	Nr3c1	-0.362249	-0.0343175	-0.379351	0.017216	-6.0009	-0.568492	-6.2842	0.201663	-0.283298	-5.71571	1.73168e-05	0.577473	1.01342e-05	0.842683	0.780526	3.00216e-05	3.51605	-1.91636	3.79935	-1.55539	REDUN_OF_Curdlan1_DOWN	REDUN_OF_Curdlan1_DOWN	NONE	NONE	NONE	NONE	NONE	NONE	NONE
1429564_at	1429564_at	Pcgf5	-0.14478	-0.0294867	-0.15728	0.0169874	-2.83741	-0.577882	-3.08238	0.235411	-0.244961	-2.50449	0.0117509	0.571265	0.00703707	0.816831	0.809553	0.023271	-0.102293	-2.36183	0.142668	-1.84328	REDUN_OF_Curdlan1_DOWN	REDUN_OF_Curdlan1_DOWN	NONE	NONE	NONE	NONE	NONE	NONE	NONE
1452586_at	1452586_at	Anapc13	-0.122032	-0.0271126	-0.132436	0.0167085	-2.3599	-0.524314	-2.5611	0.228478	-0.201198	-2.03678	0.0311009	0.607139	0.0207477	0.822125	0.843041	0.0583035	-0.540861	-2.37645	-0.339663	-1.82267	REDUN_OF_Curdlan1_DOWN	REDUN_OF_Curdlan1_DOWN	NONE	NONE	NONE	NONE	NONE	NONE	NONE
1452929_at	1452929_at	Clip1	-0.47402	-0.0462845	-0.503981	0.0163241	-9.0234	-0.881067	-9.59373	0.21973	-0.570323	-8.71266	9.90713e-08	0.391127	4.24733e-08	0.828818	0.57626	1.59654e-07	6.16802	-1.97432	6.73834	-1.79933	REDUN_OF_Curdlan1_DOWN	REDUN_OF_Curdlan1_DOWN	NONE	NONE	NONE	NONE	NONE	NONE	NONE
1437783_x_at	1437783_x_at	Cnpy2	-0.200158	0.0125733	-0.171394	0.0161907	-3.149	0.197811	-2.69647	0.180115	0.452532	-2.89428	0.0061149	0.845646	0.0157288	0.859289	0.656868	0.0104387	0.78911	-2.16208	0.336578	-1.48858	REDUN_OF_Curdlan1_DOWN	REDUN_OF_Curdlan1_DOWN	NONE	NONE	NONE	NONE	NONE	NONE	NONE
1416533_at	1416533_at	Egln2	-0.112996	-0.0189995	-0.11654	0.0154548	-2.41522	-0.406105	-2.49099	0.233584	-0.0757679	-2.08488	0.0278503	0.689963	0.0239148	0.818225	0.940529	0.0532011	-0.79095	-2.80006	-0.715182	-2.03352	REDUN_OF_Curdlan1_DOWN	REDUN_OF_Curdlan1_DOWN	NONE	NONE	NONE	NONE	NONE	NONE	NONE
1434483_at	1434483_at	Usp12	-0.122883	-0.0491108	-0.156574	0.0154197	-2.46502	-0.985163	-3.14087	0.218722	-0.675843	-2.1557	0.0251999	0.338986	0.00622076	0.82959	0.508645	0.0464279	-0.543976	-2.02384	0.131867	-1.90896	REDUN_OF_Curdlan1_DOWN	REDUN_OF_Curdlan1_DOWN	NONE	NONE	NONE	NONE	NONE	NONE	NONE
1415943_at	1415943_at	Sdc1	-0.270792	0.00200634	-0.253384	0.015402	-4.4041	0.0326306	-4.12097	0.177126	0.283124	-4.1536	0.000428388	0.974367	0.000777182	0.861598	0.780656	0.000725427	1.96454	-2.40693	1.68141	-1.5479	REDUN_OF_Curdlan1_DOWN	REDUN_OF_Curdlan1_DOWN	NONE	NONE	NONE	NONE	NONE	NONE	NONE
1416888_at	1416888_at	Fadd	-0.141381	-0.0152301	-0.141215	0.0153957	-2.39405	-0.257896	-2.39124	0.184343	0.00280487	-2.13335	0.0290545	0.799725	0.0292177	0.856025	0.997796	0.0484752	-0.145946	-2.2821	-0.148751	-1.6117	REDUN_OF_Curdlan1_DOWN	REDUN_OF_Curdlan1_DOWN	NONE	NONE	NONE	NONE	NONE	NONE	NONE
1434066_at	1434066_at	Gtf3c1	-0.180342	-0.00613444	-0.171352	0.0151244	-3.79013	-0.128923	-3.60119	0.22476	0.188936	-3.47227	0.00156735	0.899	0.00234256	0.824968	0.852483	0.0030816	0.637681	-3.02353	0.448745	-2.00436	REDUN_OF_Curdlan1_DOWN	REDUN_OF_Curdlan1_DOWN	NONE	NONE	NONE	NONE	NONE	NONE	NONE
1416207_at	1416207_at	Taz	-0.11817	-0.0477781	-0.151032	0.0149163	-2.26133	-0.914296	-2.89018	0.201839	-0.628853	-1.97589	0.0377904	0.373929	0.0105282	0.842548	0.538186	0.0653994	-0.609112	-1.95615	0.0197408	-1.82787	REDUN_OF_Curdlan1_DOWN	REDUN_OF_Curdlan1_DOWN	NONE	NONE	NONE	NONE	NONE	NONE	NONE
1448445_at	1448445_at	Acp6	-0.240748	0.00640758	-0.219448	0.0148924	-3.71005	0.098744	-3.3818	0.16228	0.328243	-3.48055	0.00185833	0.922549	0.00373472	0.873086	0.74692	0.00302785	1.39847	-2.21283	1.07023	-1.47225	REDUN_OF_Curdlan1_DOWN	REDUN_OF_Curdlan1_DOWN	NONE	NONE	NONE	NONE	NONE	NONE	NONE
1416952_at	1416952_at	Atp6v1d	-0.229233	-0.0259016	-0.240369	0.0147656	-4.42633	-0.500143	-4.64136	0.201606	-0.215029	-4.14122	0.000408908	0.623679	0.000261288	0.842727	0.83242	0.000744644	1.52993	-2.39626	1.74496	-1.84646	REDUN_OF_Curdlan1_DOWN	REDUN_OF_Curdlan1_DOWN	NONE	NONE	NONE	NONE	NONE	NONE	NONE
1448032_at	1448032_at	Azi2	-0.145667	0.0032356	-0.127994	0.0144379	-2.51714	0.0559114	-2.21174	0.176414	0.305399	-2.26765	0.0226831	0.956094	0.0416411	0.862148	0.76394	0.0373239	-0.07487	-2.5361	-0.380269	-1.65641	REDUN_OF_Curdlan1_DOWN	REDUN_OF_Curdlan1_DOWN	NONE	NONE	NONE	NONE	NONE	NONE	NONE
1419370_a_at	1419370_a_at	NA	-0.182755	-0.00437775	-0.173475	0.0136586	-3.01923	-0.0723231	-2.86591	0.159558	0.153326	-2.79358	0.00803625	0.943227	0.0110745	0.875196	0.880029	0.0128702	0.541141	-2.40577	0.387815	-1.59272	REDUN_OF_Curdlan1_DOWN	REDUN_OF_Curdlan1_DOWN	NONE	NONE	NONE	NONE	NONE	NONE	NONE
1416309_at	1416309_at	Nusap1	-0.389209	0.00229324	-0.373383	0.0135328	-6.37136	0.0375405	-6.11228	0.156647	0.259073	-6.14983	8.61318e-06	0.970511	1.40096e-05	0.877453	0.798832	1.30487e-05	3.91585	-2.41796	3.65678	-1.57966	REDUN_OF_Curdlan1_DOWN	REDUN_OF_Curdlan1_DOWN	NONE	NONE	NONE	NONE	NONE	NONE	NONE
1452050_at	1452050_at	Camk1d	-0.331861	-0.00705166	-0.325659	0.0132538	-6.12127	-0.13007	-6.00686	0.172867	0.114401	-5.87679	1.37732e-05	0.898108	1.71208e-05	0.864891	0.910321	2.19726e-05	3.35447	-2.63672	3.24007	-1.78355	REDUN_OF_Curdlan1_DOWN	REDUN_OF_Curdlan1_DOWN	NONE	NONE	NONE	NONE	NONE	NONE	NONE
1456663_x_at	1456663_x_at	Tm2d2	-0.151798	-0.0429827	-0.181635	0.0131457	-2.92533	-0.828329	-3.50032	0.179134	-0.574995	-2.672	0.00978338	0.419484	0.00290317	0.860047	0.573171	0.0165403	0.034649	-2.06235	0.609644	-1.86489	REDUN_OF_Curdlan1_DOWN	REDUN_OF_Curdlan1_DOWN	NONE	NONE	NONE	NONE	NONE	NONE	NONE
1434702_at	1434702_at	Ddrgk1	-0.196428	0.0209485	-0.162358	0.0131221	-3.60398	0.384353	-2.97887	0.170241	0.625111	-3.36322	0.00232873	0.7057	0.00874643	0.866922	0.540578	0.00388502	0.851847	-2.36778	0.226737	-1.77581	REDUN_OF_Curdlan1_DOWN	REDUN_OF_Curdlan1_DOWN	NONE	NONE	NONE	NONE	NONE	NONE	NONE
1418570_at	1418570_at	Ncstn	-0.161992	-0.0408247	-0.190077	0.0127405	-2.81627	-0.709745	-3.30452	0.156621	-0.48825	-2.59477	0.0122786	0.487922	0.00440027	0.877473	0.631895	0.0193725	0.208491	-1.89803	0.696741	-1.68736	REDUN_OF_Curdlan1_DOWN	REDUN_OF_Curdlan1_DOWN	NONE	NONE	NONE	NONE	NONE	NONE	NONE
1456279_a_at	1456279_a_at	Bcap31	-0.141195	-0.0359369	-0.164741	0.012391	-2.6904	-0.684759	-3.13906	0.166952	-0.448653	-2.4543	0.0159263	0.503147	0.00624459	0.869468	0.659607	0.0257498	-0.167772	-2.17342	0.280882	-1.85408	REDUN_OF_Curdlan1_DOWN	REDUN_OF_Curdlan1_DOWN	NONE	NONE	NONE	NONE	NONE	NONE	NONE
1416328_a_at	1416328_a_at	Atp6v0e	-0.11678	-0.0317986	-0.136205	0.0123729	-2.63921	-0.718647	-3.07823	0.197726	-0.43902	-2.35959	0.0176905	0.482565	0.0070987	0.845712	0.666428	0.0311202	-0.750782	-2.67135	-0.311761	-2.19936	REDUN_OF_Curdlan1_DOWN	REDUN_OF_Curdlan1_DOWN	NONE	NONE	NONE	NONE	NONE	NONE	NONE
1428966_at	1428966_at	NA	-0.109325	-0.0366411	-0.133833	0.0121331	-2.11846	-0.710018	-2.59337	0.166249	-0.474907	-1.88335	0.0498843	0.487758	0.0194282	0.870012	0.641173	0.0776777	-0.788182	-2.19662	-0.313276	-1.88906	REDUN_OF_Curdlan1_DOWN	REDUN_OF_Curdlan1_DOWN	NONE	NONE	NONE	NONE	NONE	NONE	NONE
1455110_at	1455110_at	Gabpb2	-0.145406	0.00156348	-0.131766	0.0120769	-2.98943	0.0321439	-2.70899	0.175569	0.280435	-2.74114	0.00855491	0.974749	0.0153284	0.862802	0.782682	0.0143452	-0.094448	-3.05173	-0.374883	-2.00506	REDUN_OF_Curdlan1_DOWN	REDUN_OF_Curdlan1_DOWN	NONE	NONE	NONE	NONE	NONE	NONE	NONE
1437666_x_at	1437666_x_at	Ubc	-0.120458	-0.0304911	-0.138916	0.0120327	-2.64042	-0.668359	-3.04502	0.186503	-0.404603	-2.37667	0.0176468	0.513287	0.00761239	0.854359	0.691045	0.0300799	-0.647553	-2.61962	-0.24295	-2.13845	REDUN_OF_Curdlan1_DOWN	REDUN_OF_Curdlan1_DOWN	NONE	NONE	NONE	NONE	NONE	NONE	NONE
1416857_at	1416857_at	Sdf2	-0.223201	-0.0256668	-0.236919	0.0119488	-4.56266	-0.524679	-4.84308	0.172716	-0.280422	-4.3184	0.000307685	0.60689	0.00017233	0.865008	0.782692	0.00051272	1.49637	-2.54162	1.77679	-1.99548	REDUN_OF_Curdlan1_DOWN	REDUN_OF_Curdlan1_DOWN	NONE	NONE	NONE	NONE	NONE	NONE	NONE
1428555_at	1428555_at	Setd2	-0.123628	-0.0295482	-0.141354	0.0118229	-2.38444	-0.569899	-2.72631	0.161241	-0.34187	-2.15641	0.0296174	0.576541	0.014791	0.873891	0.73683	0.0463649	-0.508633	-2.32317	-0.166763	-1.88447	REDUN_OF_Curdlan1_DOWN	REDUN_OF_Curdlan1_DOWN	NONE	NONE	NONE	NONE	NONE	NONE	NONE
1449614_s_at	1449614_s_at	Oard1	-0.288968	-0.0166904	-0.294563	0.0110953	-4.19652	-0.242385	-4.27778	0.113937	-0.0812541	-4.03539	0.000662628	0.811514	0.00055842	0.910684	0.936232	0.000931398	2.01816	-1.93598	2.09941	-1.4264	REDUN_OF_Curdlan1_DOWN	REDUN_OF_Curdlan1_DOWN	NONE	NONE	NONE	NONE	NONE	NONE	NONE
1450905_at	1450905_at	Plxnc1	-0.498422	-0.00686721	-0.494295	0.0109942	-9.29679	-0.12809	-9.21981	0.145006	0.0769789	-9.09172	6.57119e-08	0.899649	7.37014e-08	0.886489	0.93958	8.93391e-08	6.49893	-2.66978	6.42195	-1.83339	REDUN_OF_Curdlan1_DOWN	REDUN_OF_Curdlan1_DOWN	NONE	NONE	NONE	NONE	NONE	NONE	NONE
1417751_at	1417751_at	Stk10	-0.1674	-0.053947	-0.210446	0.0109009	-3.27612	-1.05578	-4.11856	0.150852	-0.84244	-3.06278	0.00467324	0.306514	0.000781151	0.881949	0.411769	0.0073333	0.340527	-1.87982	1.18297	-1.92493	REDUN_OF_Curdlan1_DOWN	REDUN_OF_Curdlan1_DOWN	NONE	NONE	NONE	NONE	NONE	NONE	NONE
1415768_a_at	1415768_a_at	Ube2r2	-0.122452	-0.0270002	-0.138632	0.0108203	-2.2266	-0.490955	-2.5208	0.139124	-0.294205	-2.02984	0.0404512	0.630022	0.0225157	0.891062	0.772326	0.0590751	-0.500912	-2.23655	-0.206707	-1.78952	REDUN_OF_Curdlan1_DOWN	REDUN_OF_Curdlan1_DOWN	NONE	NONE	NONE	NONE	NONE	NONE	NONE
1428347_at	1428347_at	Cyfip2	-0.313052	2.5505e-05	-0.302256	0.0107709	-6.40642	0.000521944	-6.18548	0.15586	0.220941	-6.186	8.07004e-06	0.99959	1.21993e-05	0.878063	0.82789	1.21873e-05	3.33677	-3.06913	3.11582	-2.01471	REDUN_OF_Curdlan1_DOWN	REDUN_OF_Curdlan1_DOWN	NONE	NONE	NONE	NONE	NONE	NONE	NONE
1423668_at	1423668_at	Zdhhc14	-0.76282	-0.0385037	-0.790596	0.0107277	-13.4545	-0.679121	-13.9444	0.133794	-0.489908	-13.2653	3.14069e-10	0.506619	1.83504e-10	0.895208	0.630747	3.88232e-10	10.8088	-1.96655	11.2987	-1.73698	REDUN_OF_Curdlan1_DOWN	REDUN_OF_Curdlan1_DOWN	NONE	NONE	NONE	NONE	NONE	NONE	NONE
1448635_at	1448635_at	Smc2	-0.216726	0.0134903	-0.192572	0.0106636	-3.78733	0.235746	-3.36523	0.131768	0.422095	-3.60098	0.00157671	0.816575	0.00386845	0.896785	0.678487	0.00234363	1.16605	-2.38553	0.743957	-1.72175	REDUN_OF_Curdlan1_DOWN	REDUN_OF_Curdlan1_DOWN	NONE	NONE	NONE	NONE	NONE	NONE	NONE
1428767_at	1428767_at	Gsdmd	-0.1785	0.0165573	-0.15143	0.0105129	-2.85659	0.264971	-2.42337	0.118965	0.433213	-2.68835	0.0112915	0.794363	0.0273989	0.906762	0.670556	0.0159938	0.456094	-2.13552	0.022881	-1.57844	REDUN_OF_Curdlan1_DOWN	REDUN_OF_Curdlan1_DOWN	NONE	NONE	NONE	NONE	NONE	NONE	NONE
1431012_a_at	1431012_a_at	Eci2	-0.366278	-0.00617276	-0.361982	0.0104685	-5.94563	-0.1002	-5.87589	0.120159	0.0697314	-5.77569	1.92494e-05	0.921412	2.20108e-05	0.90583	0.945258	2.67167e-05	3.51074	-2.33468	3.44101	-1.60156	REDUN_OF_Curdlan1_DOWN	REDUN_OF_Curdlan1_DOWN	NONE	NONE	NONE	NONE	NONE	NONE	NONE
1433572_a_at	1433572_a_at	Fam120a	-0.183497	-0.0415687	-0.214736	0.0103295	-3.03021	-0.686454	-3.54609	0.120617	-0.515875	-2.85964	0.00785304	0.502105	0.00263391	0.905473	0.612889	0.0112201	0.553158	-1.7906	1.06903	-1.63093	REDUN_OF_Curdlan1_DOWN	REDUN_OF_Curdlan1_DOWN	NONE	NONE	NONE	NONE	NONE	NONE	NONE
1435662_at	1435662_at	Nkap	-0.193172	-0.0188548	-0.201775	0.0102515	-3.36919	-0.328855	-3.51925	0.126432	-0.150053	-3.19039	0.00383608	0.746465	0.00278867	0.900941	0.882569	0.00560297	0.752975	-2.28736	0.903029	-1.72351	REDUN_OF_Curdlan1_DOWN	REDUN_OF_Curdlan1_DOWN	NONE	NONE	NONE	NONE	NONE	NONE	NONE
1416766_at	1416766_at	Marc2	-0.131656	-0.0312833	-0.152746	0.0101936	-2.4579	-0.58403	-2.85162	0.134566	-0.393725	-2.26759	0.025564	0.56722	0.0114088	0.894608	0.698902	0.0373283	-0.342464	-2.21633	0.0512617	-1.84559	REDUN_OF_Curdlan1_DOWN	REDUN_OF_Curdlan1_DOWN	NONE	NONE	NONE	NONE	NONE	NONE	NONE
1417241_at	1417241_at	Amz2	-0.220308	0.00728713	-0.203306	0.00971474	-3.17426	0.104995	-2.92929	0.0989755	0.244967	-3.03428	0.00579729	0.917665	0.00970273	0.922368	0.809548	0.00778617	1.01302	-2.05624	0.768051	-1.42925	REDUN_OF_Curdlan1_DOWN	REDUN_OF_Curdlan1_DOWN	NONE	NONE	NONE	NONE	NONE	NONE	NONE
1425052_at	1425052_at	Isoc1	-0.126204	-0.0223578	-0.139053	0.0095086	-2.69691	-0.477775	-2.97149	0.14368	-0.274581	-2.49371	0.0157146	0.639174	0.00888269	0.88752	0.787099	0.0237835	-0.508515	-2.72765	-0.233935	-2.1229	REDUN_OF_Curdlan1_DOWN	REDUN_OF_Curdlan1_DOWN	NONE	NONE	NONE	NONE	NONE	NONE	NONE
1416483_at	1416483_at	Ttc3	-0.112945	-0.0297442	-0.133446	0.00924377	-2.14882	-0.565891	-2.53885	0.124356	-0.390026	-1.97295	0.0470497	0.579199	0.0217069	0.902559	0.701582	0.0657601	-0.704975	-2.2879	-0.314949	-1.89358	REDUN_OF_Curdlan1_DOWN	REDUN_OF_Curdlan1_DOWN	NONE	NONE	NONE	NONE	NONE	NONE	NONE
1428840_s_at	1428840_s_at	Wdr53	-0.196942	0.00054514	-0.18736	0.0090371	-3.25004	0.0089962	-3.09191	0.105454	0.158131	-3.1009	0.00493869	0.992932	0.00689721	0.917306	0.876302	0.00676772	0.774659	-2.46638	0.616527	-1.6449	REDUN_OF_Curdlan1_DOWN	REDUN_OF_Curdlan1_DOWN	NONE	NONE	NONE	NONE	NONE	NONE	NONE
1423187_at	1423187_at	Gabarapl2	-0.145532	-0.0248546	-0.161501	0.00888475	-2.61929	-0.447336	-2.90672	0.113072	-0.287427	-2.45938	0.0184265	0.660538	0.0101712	0.911358	0.777418	0.0254877	-0.0804228	-2.25238	0.207004	-1.79591	REDUN_OF_Curdlan1_DOWN	REDUN_OF_Curdlan1_DOWN	NONE	NONE	NONE	NONE	NONE	NONE	NONE
1426843_at	1426843_at	Atg2a	-0.334962	-0.012623	-0.338721	0.00886432	-5.09042	-0.191831	-5.14754	0.0952551	-0.0571202	-4.95571	0.000104055	0.850251	9.27016e-05	0.925277	0.955146	0.000136845	2.81087	-2.08772	2.86799	-1.51663	REDUN_OF_Curdlan1_DOWN	REDUN_OF_Curdlan1_DOWN	NONE	NONE	NONE	NONE	NONE	NONE	NONE
1455651_at	1455651_at	Terf2	-0.168115	-0.0189234	-0.178327	0.00871148	-2.73647	-0.308022	-2.90269	0.100267	-0.166223	-2.59467	0.0144841	0.761978	0.010257	0.921359	0.870032	0.0193766	0.294871	-2.13358	0.461093	-1.6262	REDUN_OF_Curdlan1_DOWN	REDUN_OF_Curdlan1_DOWN	NONE	NONE	NONE	NONE	NONE	NONE	NONE
1451188_at	1451188_at	Wdr26	-0.151638	-0.0104954	-0.153641	0.00849187	-2.77265	-0.191906	-2.80929	0.109794	-0.0366344	-2.61738	0.0134404	0.850193	0.0124578	0.913918	0.971223	0.0184986	0.0299453	-2.5508	0.0665797	-1.82959	REDUN_OF_Curdlan1_DOWN	REDUN_OF_Curdlan1_DOWN	NONE	NONE	NONE	NONE	NONE	NONE	NONE
1455775_at	1455775_at	Zfp938	-0.284243	-0.0162958	-0.292413	0.00812569	-4.13826	-0.237248	-4.2572	0.0836512	-0.118947	-4.01996	0.00074932	0.815429	0.000583121	0.934356	0.906775	0.000962348	1.95443	-1.94658	2.07338	-1.46055	REDUN_OF_Curdlan1_DOWN	REDUN_OF_Curdlan1_DOWN	NONE	NONE	NONE	NONE	NONE	NONE	NONE
1449029_at	1449029_at	Mknk2	-0.228325	0.00139444	-0.218826	0.00810483	-3.14016	0.0191778	-3.00952	0.0788183	0.130644	-3.02869	0.00623005	0.984933	0.00820187	0.93814	0.897661	0.00787815	1.07721	-2.04377	0.946565	-1.37991	REDUN_OF_Curdlan1_DOWN	REDUN_OF_Curdlan1_DOWN	NONE	NONE	NONE	NONE	NONE	NONE	NONE
1430979_a_at	1430979_a_at	Prdx2	-0.259482	-0.0270707	-0.278649	0.0079035	-4.24953	-0.443336	-4.56343	0.0915246	-0.3139	-4.1201	0.000592612	0.663368	0.000307191	0.928194	0.75759	0.000778623	1.79299	-2.01321	2.10689	-1.64552	REDUN_OF_Curdlan1_DOWN	REDUN_OF_Curdlan1_DOWN	NONE	NONE	NONE	NONE	NONE	NONE	NONE
1415720_s_at	1415720_s_at	Mad2l1bp	-0.153875	-0.0198584	-0.165837	0.00789693	-2.81668	-0.363507	-3.03563	0.102214	-0.218954	-2.67213	0.0122681	0.720912	0.00776412	0.919837	0.829413	0.0165358	0.0709371	-2.38224	0.289891	-1.83932	REDUN_OF_Curdlan1_DOWN	REDUN_OF_Curdlan1_DOWN	NONE	NONE	NONE	NONE	NONE	NONE	NONE
1437830_x_at	1437830_x_at	Zbed3	-0.236468	-0.00202807	-0.231484	0.00701185	-3.06324	-0.0262718	-2.99868	0.0642282	0.0645606	-2.97241	0.0073263	0.97936	0.00839054	0.949572	0.949311	0.00886562	1.12012	-1.91685	1.05556	-1.30976	REDUN_OF_Curdlan1_DOWN	REDUN_OF_Curdlan1_DOWN	NONE	NONE	NONE	NONE	NONE	NONE	NONE
1458364_s_at	1458364_s_at	Tor1aip1	-0.116575	0.00193966	-0.107644	0.00699119	-2.4293	0.0404204	-2.24319	0.103018	0.186109	-2.28361	0.0270756	0.96825	0.0391593	0.91921	0.854662	0.0361706	-0.696545	-3.08542	-0.882654	-2.10729	REDUN_OF_Curdlan1_DOWN	REDUN_OF_Curdlan1_DOWN	NONE	NONE	NONE	NONE	NONE	NONE	NONE
1418331_at	1418331_at	Ogfod3	-0.225663	0.00711614	-0.211668	0.00687867	-3.28242	0.103509	-3.07885	0.0707495	0.203564	-3.18236	0.0046113	0.918826	0.00708945	0.94446	0.841221	0.00569884	1.10056	-2.07834	0.897001	-1.47205	REDUN_OF_Curdlan1_DOWN	REDUN_OF_Curdlan1_DOWN	NONE	NONE	NONE	NONE	NONE	NONE	NONE
1428063_at	1428063_at	Ankrd46	-0.246542	-0.0514072	-0.291306	0.00664273	-4.58696	-0.956442	-5.41981	0.0873908	-0.832853	-4.46337	0.000292525	0.352863	5.37345e-05	0.931429	0.417001	0.000378444	1.79618	-1.83434	2.62903	-1.88599	REDUN_OF_Curdlan1_DOWN	REDUN_OF_Curdlan1_DOWN	NONE	NONE	NONE	NONE	NONE	NONE	NONE
1424236_at	1424236_at	Tbc1d10b	-0.184132	-0.011874	-0.189845	0.00616075	-2.90483	-0.187322	-2.99496	0.0687244	-0.0901306	-2.80764	0.0102113	0.853727	0.00845617	0.946048	0.929285	0.0125004	0.538457	-2.17905	0.628587	-1.60456	REDUN_OF_Curdlan1_DOWN	REDUN_OF_Curdlan1_DOWN	NONE	NONE	NONE	NONE	NONE	NONE	NONE
1426799_at	1426799_at	Rab8b	-0.324132	-0.0430345	-0.361073	0.00609363	-7.2123	-0.957564	-8.03427	0.0958765	-0.821974	-7.07671	1.8917e-06	0.352313	4.71195e-07	0.924791	0.422989	2.39977e-06	3.87464	-2.3801	4.69661	-2.26421	REDUN_OF_Curdlan1_DOWN	REDUN_OF_Curdlan1_DOWN	NONE	NONE	NONE	NONE	NONE	NONE	NONE
1435478_at	1435478_at	Wdr26	-0.320971	-0.0279383	-0.342876	0.0060332	-6.1758	-0.537562	-6.59728	0.0820844	-0.421477	-6.05972	1.2424e-05	0.598165	5.67787e-06	0.935582	0.678929	1.54801e-05	3.28965	-2.34859	3.71113	-1.95873	REDUN_OF_Curdlan1_DOWN	REDUN_OF_Curdlan1_DOWN	NONE	NONE	NONE	NONE	NONE	NONE	NONE
1428380_at	1428380_at	Atraid	-0.434015	-0.0545651	-0.482566	0.00601361	-8.44751	-1.06204	-9.3925	0.0827646	-0.944989	-8.33046	2.42081e-07	0.303749	5.70286e-08	0.93505	0.358504	2.91708e-07	5.52796	-1.85751	6.47295	-1.98167	REDUN_OF_Curdlan1_DOWN	REDUN_OF_Curdlan1_DOWN	NONE	NONE	NONE	NONE	NONE	NONE	NONE
1415791_at	1415791_at	Rnf34	-0.189649	0.0254766	-0.158478	0.00569414	-4.2386	0.569395	-3.54194	0.089988	0.696657	-4.11133	0.000606414	0.576875	0.00265726	0.929397	0.495863	0.000793173	0.886145	-2.78306	0.189488	-2.28055	REDUN_OF_Curdlan1_DOWN	REDUN_OF_Curdlan1_DOWN	NONE	NONE	NONE	NONE	NONE	NONE	NONE
1450241_a_at	1450241_a_at	Evi2a	-0.381486	-0.0183961	-0.394442	0.00544054	-8.06223	-0.388778	-8.33603	0.0813023	-0.273799	-7.94725	4.50135e-07	0.702487	2.89124e-07	0.936195	0.787689	5.43633e-07	4.89217	-2.78128	5.16597	-2.16027	REDUN_OF_Curdlan1_DOWN	REDUN_OF_Curdlan1_DOWN	NONE	NONE	NONE	NONE	NONE	NONE	NONE
1430133_at	1430133_at	Tbc1d8b	-0.199893	0.0037162	-0.190868	0.0053085	-3.32814	0.0618734	-3.17789	0.0624973	0.150258	-3.23976	0.00418522	0.951418	0.00575301	0.950929	0.88241	0.00504735	0.8307	-2.43557	0.680442	-1.70346	REDUN_OF_Curdlan1_DOWN	REDUN_OF_Curdlan1_DOWN	NONE	NONE	NONE	NONE	NONE	NONE	NONE
1426401_at	1426401_at	Ppp3ca	-0.163844	-0.0524	-0.211222	0.0050218	-3.58267	-1.14579	-4.61865	0.0776461	-1.03599	-3.47286	0.00243674	0.268474	0.000273891	0.939058	0.31538	0.00307775	0.302722	-2.13415	1.33871	-2.24162	REDUN_OF_Curdlan1_DOWN	REDUN_OF_Curdlan1_DOWN	NONE	NONE	NONE	NONE	NONE	NONE	NONE
1460725_at	1460725_at	Xpa	-0.322026	0.000200952	-0.317086	0.00473918	-5.03433	0.00314153	-4.9571	0.0523887	0.0772304	-4.96024	0.000116599	0.997532	0.000136459	0.958858	0.939383	0.000135587	2.68933	-2.34185	2.6121	-1.60577	REDUN_OF_Curdlan1_DOWN	REDUN_OF_Curdlan1_DOWN	NONE	NONE	NONE	NONE	NONE	NONE	NONE
1435824_at	1435824_at	Yy1	-0.211807	-0.01346	-0.220672	0.0045952	-4.34867	-0.27635	-4.53068	0.0667123	-0.182005	-4.25433	0.000481155	0.785763	0.000328868	0.947625	0.85783	0.00058666	1.26898	-2.80335	1.45098	-2.11096	REDUN_OF_Curdlan1_DOWN	REDUN_OF_Curdlan1_DOWN	NONE	NONE	NONE	NONE	NONE	NONE	NONE
1428344_at	1428344_at	Ppapdc2	-0.260378	-0.0159814	-0.271836	0.00452365	-4.16503	-0.25564	-4.34831	0.0511668	-0.183279	-4.09267	0.000708135	0.801436	0.000481519	0.959816	0.856846	0.000825086	1.76562	-2.14378	1.9489	-1.64548	REDUN_OF_Curdlan1_DOWN	REDUN_OF_Curdlan1_DOWN	NONE	NONE	NONE	NONE	NONE	NONE	NONE
1418631_at	1418631_at	Ube2h	-0.144328	-0.0128901	-0.152757	0.00446175	-2.57911	-0.230343	-2.72972	0.0563779	-0.150613	-2.49938	0.0200009	0.8207	0.0146871	0.955728	0.882135	0.0235127	-0.101354	-2.45012	0.0492581	-1.839	REDUN_OF_Curdlan1_DOWN	REDUN_OF_Curdlan1_DOWN	NONE	NONE	NONE	NONE	NONE	NONE	NONE
1460558_at	1460558_at	Ccdc32	-0.172444	-0.0261562	-0.194183	0.00441732	-2.88427	-0.437482	-3.24786	0.0522432	-0.363599	-2.81038	0.0106589	0.66752	0.00496148	0.958972	0.720844	0.0124295	0.3754	-2.07138	0.738999	-1.72179	REDUN_OF_Curdlan1_DOWN	REDUN_OF_Curdlan1_DOWN	NONE	NONE	NONE	NONE	NONE	NONE	NONE
1451589_at	1451589_at	Gatsl2	-0.280608	0.0294264	-0.246795	0.00438654	-4.49539	0.471416	-3.9537	0.0496906	0.541689	-4.42512	0.000353974	0.643611	0.00110743	0.960975	0.595382	0.00040995	2.09237	-1.93161	1.55068	-1.6495	REDUN_OF_Curdlan1_DOWN	REDUN_OF_Curdlan1_DOWN	NONE	NONE	NONE	NONE	NONE	NONE	NONE
1455354_at	1455354_at	Dcaf5	-0.163944	-0.0170388	-0.176633	0.00435041	-2.62877	-0.273209	-2.83222	0.0493255	-0.203452	-2.55901	0.0180728	0.788134	0.0118785	0.961261	0.841307	0.020836	0.223587	-2.13197	0.42704	-1.65139	REDUN_OF_Curdlan1_DOWN	REDUN_OF_Curdlan1_DOWN	NONE	NONE	NONE	NONE	NONE	NONE	NONE
1433854_at	1433854_at	Tmem164	-0.281601	-0.00943929	-0.286699	0.00434075	-3.86578	-0.129581	-3.93577	0.0421359	-0.0699922	-3.80619	0.00133462	0.898488	0.00115036	0.966904	0.945054	0.00151476	1.8066	-1.9296	1.87659	-1.41392	REDUN_OF_Curdlan1_DOWN	REDUN_OF_Curdlan1_DOWN	NONE	NONE	NONE	NONE	NONE	NONE	NONE
1452746_at	1452746_at	Atp13a2	-0.345205	-0.0339468	-0.374858	0.00429397	-6.5714	-0.646219	-7.13588	0.0577997	-0.564478	-6.48966	5.95339e-06	0.527159	2.16249e-06	0.954613	0.580137	6.91862e-06	3.71596	-2.20922	4.28044	-1.9613	REDUN_OF_Curdlan1_DOWN	REDUN_OF_Curdlan1_DOWN	NONE	NONE	NONE	NONE	NONE	NONE	NONE
1429585_s_at	1429585_s_at	Mynn	-0.215314	0.00979181	-0.20124	0.0042816	-2.89134	0.131489	-2.70236	0.0406554	0.188985	-2.83385	0.0105028	0.897002	0.0155392	0.968066	0.852445	0.0118384	0.877068	-1.88279	0.688083	-1.38365	REDUN_OF_Curdlan1_DOWN	REDUN_OF_Curdlan1_DOWN	NONE	NONE	NONE	NONE	NONE	NONE	NONE
1423565_at	1423565_at	Paics	-0.157702	-0.0295616	-0.182983	0.00428001	-3.46749	-0.649991	-4.02338	0.0665439	-0.555884	-3.37339	0.00311306	0.524781	0.000955399	0.947757	0.585863	0.00380207	0.169345	-2.64816	0.725229	-2.2656	REDUN_OF_Curdlan1_DOWN	REDUN_OF_Curdlan1_DOWN	NONE	NONE	NONE	NONE	NONE	NONE	NONE
1427874_at	1427874_at	Rnf114	-0.157493	-0.00827402	-0.16151	0.00425658	-3.00054	-0.157636	-3.07708	0.0573436	-0.0765399	-2.91945	0.00835776	0.876686	0.00711591	0.954971	0.939924	0.00990435	0.142757	-2.70015	0.219297	-1.96342	REDUN_OF_Curdlan1_DOWN	REDUN_OF_Curdlan1_DOWN	NONE	NONE	NONE	NONE	NONE	NONE	NONE
1448493_at	1448493_at	Paip2	-0.25648	-0.0034537	-0.255685	0.00424902	-4.94431	-0.0665788	-4.92898	0.0579196	0.015332	-4.8624	0.000140068	0.947729	0.000144525	0.954519	0.987954	0.000165633	2.05268	-2.82505	2.03734	-1.98677	REDUN_OF_Curdlan1_DOWN	REDUN_OF_Curdlan1_DOWN	NONE	NONE	NONE	NONE	NONE	NONE	NONE
1434548_at	1434548_at	Serinc3	-0.247645	0.0336678	-0.209815	0.00416201	-4.76059	0.647211	-4.03337	0.0565743	0.727219	-4.68058	0.000204205	0.526533	0.000935387	0.955574	0.477439	0.000240901	1.87707	-2.23631	1.14986	-1.98238	REDUN_OF_Curdlan1_DOWN	REDUN_OF_Curdlan1_DOWN	NONE	NONE	NONE	NONE	NONE	NONE	NONE
1415812_at	1415812_at	Gsn	-0.14446	-0.0442013	-0.184571	0.00409057	-3.22649	-0.987227	-4.12236	0.0646027	-0.895865	-3.13513	0.0051911	0.338004	0.000774915	0.949278	0.383404	0.00629654	-0.123732	-2.363	0.772133	-2.30436	REDUN_OF_Curdlan1_DOWN	REDUN_OF_Curdlan1_DOWN	NONE	NONE	NONE	NONE	NONE	NONE	NONE
1416641_at	1416641_at	Lig1	-0.355359	-0.00558886	-0.356887	0.00406077	-4.98496	-0.0784004	-5.0064	0.0402799	-0.021436	-4.928	0.00012892	0.938467	0.000123413	0.968361	0.983159	0.000144815	2.88077	-2.02579	2.9022	-1.44761	REDUN_OF_Curdlan1_DOWN	REDUN_OF_Curdlan1_DOWN	NONE	NONE	NONE	NONE	NONE	NONE	NONE
1436171_at	1436171_at	Arhgap30	-0.124779	-0.0180228	-0.13887	0.00393215	-2.70778	-0.391106	-3.01356	0.0603375	-0.305775	-2.62245	0.0153666	0.700799	0.00813259	0.952623	0.763658	0.0183077	-0.547314	-2.86399	-0.241538	-2.24136	REDUN_OF_Curdlan1_DOWN	REDUN_OF_Curdlan1_DOWN	NONE	NONE	NONE	NONE	NONE	NONE	NONE
1417963_at	1417963_at	Pltp	-0.268423	-0.0171402	-0.281667	0.00389568	-5.37238	-0.343055	-5.63746	0.0551336	-0.265084	-5.29441	5.90513e-05	0.735955	3.49794e-05	0.956704	0.794278	6.9e-05	2.37018	-2.65914	2.63527	-2.06774	REDUN_OF_Curdlan1_DOWN	REDUN_OF_Curdlan1_DOWN	NONE	NONE	NONE	NONE	NONE	NONE	NONE
1423593_a_at	1423593_a_at	Csf1r	-0.161071	-0.00488356	-0.162081	0.00387355	-2.35571	-0.0714236	-2.37048	0.040059	-0.0147716	-2.29906	0.031361	0.943932	0.0304527	0.968534	0.988394	0.0350853	0.161914	-2.12237	0.176686	-1.51119	REDUN_OF_Curdlan1_DOWN	REDUN_OF_Curdlan1_DOWN	NONE	NONE	NONE	NONE	NONE	NONE	NONE
1419984_s_at	1419984_s_at	Zfp644	-0.172725	-0.00415983	-0.173272	0.00361305	-2.14691	-0.051705	-2.1537	0.0317553	-0.0067963	-2.102	0.0472237	0.959394	0.0466077	0.975054	0.99466	0.0514857	0.282469	-1.81273	0.289265	-1.2866	REDUN_OF_Curdlan1_DOWN	REDUN_OF_Curdlan1_DOWN	NONE	NONE	NONE	NONE	NONE	NONE	NONE
1434159_at	1434159_at	Stk4	-0.131978	0.0221668	-0.106434	0.00337748	-2.66353	0.447362	-2.14801	0.0481986	0.515525	-2.59537	0.0168302	0.66052	0.0471236	0.962145	0.613129	0.019349	-0.36371	-2.57988	-0.879235	-2.09238	REDUN_OF_Curdlan1_DOWN	REDUN_OF_Curdlan1_DOWN	NONE	NONE	NONE	NONE	NONE	NONE	NONE
1433408_a_at	1433408_a_at	Mcm10	-0.187936	0.0367221	-0.148034	0.00317996	-3.09198	0.604161	-2.4355	0.0369941	0.656479	-3.03966	0.00689619	0.554078	0.0267407	0.97094	0.520705	0.0076987	0.62414	-1.86368	-0.0323382	-1.70803	REDUN_OF_Curdlan1_DOWN	REDUN_OF_Curdlan1_DOWN	NONE	NONE	NONE	NONE	NONE	NONE	NONE
1443553_at	1443553_at	NA	-0.149654	-0.0431483	-0.189973	0.00283002	-2.65517	-0.765537	-3.37049	0.0355039	-0.715326	-2.60496	0.0171215	0.454928	0.0038255	0.97211	0.484559	0.0189741	-0.00613396	-1.89576	0.709192	-1.84632	REDUN_OF_Curdlan1_DOWN	REDUN_OF_Curdlan1_DOWN	NONE	NONE	NONE	NONE	NONE	NONE	NONE
1454741_s_at	1454741_s_at	Tmem164	-0.231268	-0.0117613	-0.24064	0.00238881	-4.02103	-0.204492	-4.18398	0.0293689	-0.162958	-3.97949	0.000960168	0.840508	0.000680384	0.976928	0.872561	0.0010485	1.41299	-2.40354	1.57595	-1.81479	REDUN_OF_Curdlan1_DOWN	REDUN_OF_Curdlan1_DOWN	NONE	NONE	NONE	NONE	NONE	NONE	NONE
1427879_at	1427879_at	Cnppd1	-0.245776	-0.0545001	-0.298095	0.00218082	-5.06427	-1.12299	-6.14232	0.0317748	-1.07805	-5.01933	0.00010972	0.277761	1.32351e-05	0.975039	0.296754	0.000120207	1.97349	-1.96779	3.05154	-2.15374	REDUN_OF_Curdlan1_DOWN	REDUN_OF_Curdlan1_DOWN	NONE	NONE	NONE	NONE	NONE	NONE	NONE
1437395_at	1437395_at	Zcchc11	-0.670568	-0.042451	-0.710996	0.00202246	-12.241	-0.774932	-12.979	0.026106	-0.738013	-12.2041	1.28048e-09	0.44951	5.37633e-10	0.979491	0.471031	1.33879e-09	9.50282	-1.96328	10.2408	-1.9101	REDUN_OF_Curdlan1_DOWN	REDUN_OF_Curdlan1_DOWN	NONE	NONE	NONE	NONE	NONE	NONE	NONE
1420745_a_at	1420745_a_at	Ccndbp1	-0.213805	-0.0182461	-0.230178	0.00187282	-4.31145	-0.36794	-4.64162	0.0267047	-0.330173	-4.27368	0.000520264	0.717667	0.000261148	0.97902	0.745487	0.000563249	1.28664	-2.65687	1.61682	-2.11216	REDUN_OF_Curdlan1_DOWN	REDUN_OF_Curdlan1_DOWN	NONE	NONE	NONE	NONE	NONE	NONE	NONE
1435234_at	1435234_at	Ncoa2	-0.226505	0.00124379	-0.223559	0.0017021	-2.90527	0.0159535	-2.86748	0.0154376	0.0377855	-2.88344	0.010202	0.987466	0.0110383	0.987871	0.970319	0.0106774	0.981294	-1.90802	0.943508	-1.34502	REDUN_OF_Curdlan1_DOWN	REDUN_OF_Curdlan1_DOWN	NONE	NONE	NONE	NONE	NONE	NONE	NONE
1460575_at	1460575_at	Eif2a	-0.169577	-0.0235583	-0.191593	0.00154225	-3.21407	-0.446512	-3.63135	0.0206694	-0.417281	-3.18484	0.0053293	0.66112	0.00219697	0.983761	0.681933	0.00566907	0.371053	-2.39651	0.788334	-1.98965	REDUN_OF_Curdlan1_DOWN	REDUN_OF_Curdlan1_DOWN	NONE	NONE	NONE	NONE	NONE	NONE	NONE
1426387_x_at	1426387_x_at	NA	-0.203364	-0.0361961	-0.238024	0.00153543	-3.25597	-0.57952	-3.8109	0.0173828	-0.554937	-3.23138	0.0048771	0.570186	0.00149965	0.986343	0.586496	0.00513764	0.854383	-1.82206	1.40932	-1.68079	REDUN_OF_Curdlan1_DOWN	REDUN_OF_Curdlan1_DOWN	NONE	NONE	NONE	NONE	NONE	NONE	NONE
1455331_at	1455331_at	Plekhm3	-0.408957	0.0435052	-0.364484	0.00096774	-8.58126	0.912882	-7.64807	0.0143588	0.933188	-8.56095	1.96024e-07	0.37465	8.95441e-07	0.988719	0.364382	2.02378e-07	5.43376	-2.23461	4.50058	-2.21126	REDUN_OF_Curdlan1_DOWN	REDUN_OF_Curdlan1_DOWN	NONE	NONE	NONE	NONE	NONE	NONE	NONE
1452682_at	1452682_at	Fam122b	-0.34602	-0.040985	-0.386051	0.00095319	-6.44773	-0.763715	-7.19368	0.0125594	-0.745953	-6.42997	7.47555e-06	0.455983	1.95422e-06	0.990132	0.46635	7.72538e-06	3.65263	-2.03139	4.39858	-1.96388	REDUN_OF_Curdlan1_DOWN	REDUN_OF_Curdlan1_DOWN	NONE	NONE	NONE	NONE	NONE	NONE	NONE
1417397_at	1417397_at	Slc9a1	-0.154742	0.00880556	-0.14521	0.000725898	-2.52187	0.143507	-2.36653	0.00836521	0.155337	-2.51004	0.0224668	0.887654	0.030693	0.993427	0.878469	0.0230113	0.0772741	-2.30109	-0.0780632	-1.72023	REDUN_OF_Curdlan1_DOWN	REDUN_OF_Curdlan1_DOWN	NONE	NONE	NONE	NONE	NONE	NONE	NONE
1435238_x_at	1435238_x_at	2310009A05Rik	-0.225602	0.00275049	-0.22223	0.000621717	-2.90232	0.0353844	-2.85894	0.00565561	0.0433827	-2.89433	0.0102649	0.972204	0.0112363	0.995556	0.965925	0.0104376	0.972607	-1.89433	0.929225	-1.35886	REDUN_OF_Curdlan1_DOWN	REDUN_OF_Curdlan1_DOWN	NONE	NONE	NONE	NONE	NONE	NONE	NONE
1428973_s_at	1428973_s_at	Tctex1d2	-0.430627	-0.000269649	-0.430705	0.000191462	-7.54246	-0.00472293	-7.54383	0.00237126	-0.00136946	-7.53911	1.07091e-06	0.996289	1.06842e-06	0.998137	0.998924	1.07704e-06	4.9152	-2.62254	4.91657	-1.85538	REDUN_OF_Curdlan1_DOWN	REDUN_OF_Curdlan1_DOWN	NONE	NONE	NONE	NONE	NONE	NONE	NONE
1449445_x_at	1449445_x_at	NA	-0.231381	-0.0193808	-0.250727	3.40002e-05	-4.88773	-0.409404	-5.29641	0.000507863	-0.408685	-4.88701	0.000157253	0.687589	6.87236e-05	0.999601	0.688106	0.000157484	1.7191	-2.75922	2.12779	-2.24005	REDUN_OF_Curdlan1_DOWN	REDUN_OF_Curdlan1_DOWN	NONE	NONE	NONE	NONE	NONE	NONE	NONE
1418002_at	1418002_at	Higd2a	-0.227655	-0.0312304	-0.259438	-0.000552767	-4.57152	-0.627136	-5.20975	-0.00784894	-0.638236	-4.58262	0.000302068	0.539282	8.17768e-05	0.993833	0.532212	0.000295177	1.55938	-2.385	2.19761	-2.12206	REDUN_OF_Curdlan1_DOWN	REDUN_OF_Curdlan1_DOWN	NONE	NONE	NONE	NONE	NONE	NONE	NONE
1435443_at	1435443_at	Eya3	-0.170519	-0.00562698	-0.176745	-0.000598455	-2.94158	-0.0970694	-3.04897	-0.00730001	-0.107393	-2.9519	0.00945662	0.923858	0.00754948	0.994264	0.915792	0.00925455	0.353972	-2.49054	0.461365	-1.82241	REDUN_OF_Curdlan1_DOWN	REDUN_OF_Curdlan1_DOWN	NONE	NONE	NONE	NONE	NONE	NONE	NONE
1420752_at	1420752_at	Dtx3	-0.185129	-0.0365552	-0.222307	-0.000622208	-3.01668	-0.595666	-3.62248	-0.00716926	-0.605804	-3.02682	0.00807953	0.559604	0.00223884	0.994367	0.553013	0.00790932	0.572429	-1.84858	1.17823	-1.72117	REDUN_OF_Curdlan1_DOWN	REDUN_OF_Curdlan1_DOWN	NONE	NONE	NONE	NONE	NONE	NONE	NONE
1435882_at	1435882_at	Ubap2l	-0.131659	-0.0521104	-0.184455	-0.000685511	-2.4315	-0.962384	-3.40654	-0.00895207	-0.975045	-2.44416	0.0269563	0.34996	0.00354356	0.992966	0.34383	0.0262799	-0.338728	-1.80784	0.636316	-1.94989	REDUN_OF_Curdlan1_DOWN	REDUN_OF_Curdlan1_DOWN	NONE	NONE	NONE	NONE	NONE	NONE	NONE
1425022_at	1425022_at	Usp3	-0.343996	0.0057907	-0.339111	-0.000906394	-7.03037	0.118347	-6.93055	-0.0130987	0.0998223	-7.04889	2.60452e-06	0.907244	3.10996e-06	0.989709	0.921707	2.52057e-06	3.96476	-2.94726	3.86494	-2.15461	REDUN_OF_Curdlan1_DOWN	REDUN_OF_Curdlan1_DOWN	NONE	NONE	NONE	NONE	NONE	NONE	NONE
1417987_at	1417987_at	Btd	-0.181066	0.0154414	-0.166897	-0.00127234	-2.98159	0.25427	-2.74827	-0.0148149	0.233319	-3.00254	0.00869661	0.802476	0.0141353	0.98836	0.818427	0.00832278	0.511567	-2.21575	0.278248	-1.73176	REDUN_OF_Curdlan1_DOWN	REDUN_OF_Curdlan1_DOWN	NONE	NONE	NONE	NONE	NONE	NONE	NONE
1425196_a_at	1425196_a_at	Hint2	-0.284398	-0.0308155	-0.316489	-0.00127551	-4.55895	-0.493978	-5.07338	-0.014458	-0.514425	-4.5794	0.000310067	0.627932	0.000107712	0.988641	0.61388	0.000297157	2.15443	-1.91055	2.66885	-1.6858	REDUN_OF_Curdlan1_DOWN	REDUN_OF_Curdlan1_DOWN	NONE	NONE	NONE	NONE	NONE	NONE	NONE
1425860_x_at	1425860_x_at	Cklf	-0.201513	-0.00197222	-0.204935	-0.00144964	-4.37652	-0.0428333	-4.45084	-0.0222624	-0.0743171	-4.40801	0.000453862	0.966356	0.000388484	0.98251	0.941665	0.000424896	1.11878	-3.21491	1.19309	-2.28131	REDUN_OF_Curdlan1_DOWN	REDUN_OF_Curdlan1_DOWN	NONE	NONE	NONE	NONE	NONE	NONE	NONE
1416768_at	1416768_at	Smim14	-0.344388	-0.0191923	-0.365118	-0.0015379	-7.24283	-0.403634	-7.67881	-0.0228705	-0.435978	-7.27518	1.79364e-06	0.691744	8.50223e-07	0.982032	0.668589	1.69553e-06	4.08818	-2.75102	4.52416	-2.20781	REDUN_OF_Curdlan1_DOWN	REDUN_OF_Curdlan1_DOWN	NONE	NONE	NONE	NONE	NONE	NONE	NONE
1452897_at	1452897_at	Cdk13	-0.15845	0.0228784	-0.137221	-0.00164877	-2.70976	0.391258	-2.3467	-0.019938	0.363061	-2.73796	0.0153041	0.700689	0.0319274	0.984336	0.721239	0.0144396	0.144515	-2.17399	-0.218546	-1.79397	REDUN_OF_Curdlan1_DOWN	REDUN_OF_Curdlan1_DOWN	NONE	NONE	NONE	NONE	NONE	NONE	NONE
1436747_at	1436747_at	Ubald2	-0.225882	-0.0318492	-0.25958	-0.00184867	-4.06266	-0.572832	-4.66874	-0.0235112	-0.606082	-4.09591	0.00087917	0.5746	0.000246881	0.981529	0.552833	0.000819466	1.36479	-2.12503	1.97088	-1.88417	REDUN_OF_Curdlan1_DOWN	REDUN_OF_Curdlan1_DOWN	NONE	NONE	NONE	NONE	NONE	NONE	NONE
1443406_at	1443406_at	Plscr4	-0.244188	0.00383558	-0.242306	-0.0019542	-3.52723	0.055404	-3.50006	-0.0199602	0.0271761	-3.55546	0.00274168	0.956492	0.00290481	0.984318	0.97865	0.00258191	1.36052	-2.11131	1.33334	-1.51214	REDUN_OF_Curdlan1_DOWN	REDUN_OF_Curdlan1_DOWN	NONE	NONE	NONE	NONE	NONE	NONE	NONE
1433429_at	1433429_at	Pigs	-0.176209	0.0235897	-0.154617	-0.00199787	-3.2388	0.433589	-2.84193	-0.0259662	0.396867	-3.27552	0.00505764	0.670288	0.0116411	0.979601	0.696629	0.00467921	0.481728	-2.32348	0.084861	-1.92358	REDUN_OF_Curdlan1_DOWN	REDUN_OF_Curdlan1_DOWN	NONE	NONE	NONE	NONE	NONE	NONE	NONE
1424302_at	1424302_at	Pirb	-0.383047	-0.0290707	-0.414256	-0.00213832	-6.69876	-0.50839	-7.24454	-0.0264424	-0.545785	-6.73615	4.71938e-06	0.618012	1.78832e-06	0.979227	0.592628	4.41009e-06	4.07555	-2.11482	4.62133	-1.82845	REDUN_OF_Curdlan1_DOWN	REDUN_OF_Curdlan1_DOWN	NONE	NONE	NONE	NONE	NONE	NONE	NONE
1435959_at	1435959_at	Arhgap15	-0.456874	0.0245922	-0.434588	-0.0023067	-7.30384	0.393145	-6.94757	-0.0260755	0.356269	-7.34072	1.61328e-06	0.699322	3.01701e-06	0.979515	0.726223	1.51354e-06	4.90585	-2.00484	4.54959	-1.66956	REDUN_OF_Curdlan1_DOWN	REDUN_OF_Curdlan1_DOWN	NONE	NONE	NONE	NONE	NONE	NONE	NONE
1428237_at	1428237_at	NA	-0.155054	-0.0484972	-0.205963	-0.00241154	-2.89629	-0.90589	-3.84723	-0.0318521	-0.950935	-2.94134	0.0103949	0.37823	0.00138825	0.974978	0.355568	0.00946135	0.0944087	-1.89599	1.04534	-1.94938	REDUN_OF_Curdlan1_DOWN	REDUN_OF_Curdlan1_DOWN	NONE	NONE	NONE	NONE	NONE	NONE	NONE
1423383_a_at	1423383_a_at	Osbpl9	-0.463432	-0.0347358	-0.500724	-0.00255712	-7.38824	-0.553774	-7.98278	-0.0288265	-0.594541	-7.429	1.39441e-06	0.587273	5.12742e-07	0.977354	0.560338	1.30003e-06	4.99687	-1.83759	5.59141	-1.66213	REDUN_OF_Curdlan1_DOWN	REDUN_OF_Curdlan1_DOWN	NONE	NONE	NONE	NONE	NONE	NONE	NONE
1423599_a_at	1423599_a_at	Pdcl	-0.188831	-0.0276967	-0.219125	-0.00259734	-2.94172	-0.431475	-3.41366	-0.0286116	-0.471938	-2.98219	0.00945374	0.671793	0.00349037	0.977523	0.643246	0.00868578	0.604937	-1.90531	1.07688	-1.62375	REDUN_OF_Curdlan1_DOWN	REDUN_OF_Curdlan1_DOWN	NONE	NONE	NONE	NONE	NONE	NONE	NONE
1453017_at	1453017_at	Ankle2	-0.279193	-0.00909899	-0.290979	-0.00268643	-3.82319	-0.124599	-3.98458	-0.0260125	-0.161386	-3.85998	0.00146099	0.902369	0.00103726	0.979564	0.873779	0.00135116	1.76913	-1.92946	1.93052	-1.42643	REDUN_OF_Curdlan1_DOWN	REDUN_OF_Curdlan1_DOWN	NONE	NONE	NONE	NONE	NONE	NONE	NONE
1417999_at	1417999_at	Itm2b	-0.159681	-0.0295864	-0.191991	-0.00272345	-2.97808	-0.55179	-3.58066	-0.0359159	-0.602583	-3.02887	0.00876092	0.588601	0.00244717	0.971787	0.555103	0.00787527	0.180555	-2.24573	0.783137	-1.94223	REDUN_OF_Curdlan1_DOWN	REDUN_OF_Curdlan1_DOWN	NONE	NONE	NONE	NONE	NONE	NONE	NONE
1448575_at	1448575_at	Il7r	-0.51017	-0.0519127	-0.5649	-0.00281766	-11.1108	-1.13059	-12.3028	-0.0433915	-1.19195	-11.1722	5.27194e-09	0.274639	1.18889e-09	0.965918	0.250396	4.86806e-09	7.84401	-2.13621	9.03597	-2.26658	REDUN_OF_Curdlan1_DOWN	REDUN_OF_Curdlan1_DOWN	NONE	NONE	NONE	NONE	NONE	NONE	NONE
1425473_at	1425473_at	Med17	-0.111218	-0.0182125	-0.132379	-0.00294881	-2.26329	-0.370626	-2.69393	-0.0424324	-0.430635	-2.3233	0.0376449	0.715703	0.0158111	0.966671	0.672391	0.0334435	-0.789213	-2.68188	-0.358578	-2.11602	REDUN_OF_Curdlan1_DOWN	REDUN_OF_Curdlan1_DOWN	NONE	NONE	NONE	NONE	NONE	NONE	NONE
1449679_s_at	1449679_s_at	Stx5a	-0.216787	-0.0303464	-0.250087	-0.00295338	-3.72652	-0.521649	-4.29894	-0.0358984	-0.572417	-3.77729	0.00179432	0.608952	0.000534119	0.971801	0.574874	0.00161071	1.14806	-2.05682	1.72047	-1.78735	REDUN_OF_Curdlan1_DOWN	REDUN_OF_Curdlan1_DOWN	NONE	NONE	NONE	NONE	NONE	NONE	NONE
1449705_x_at	1449705_x_at	Mcm3	-0.167245	0.0125479	-0.157661	-0.00296402	-2.99542	0.224737	-2.82377	-0.0375379	0.17165	-3.04851	0.00844805	0.824986	0.0120888	0.970513	0.865832	0.00755683	0.308869	-2.46182	0.137219	-1.86214	REDUN_OF_Curdlan1_DOWN	REDUN_OF_Curdlan1_DOWN	NONE	NONE	NONE	NONE	NONE	NONE	NONE
1417391_a_at	1417391_a_at	Il16	-0.577369	0.017887	-0.562497	-0.00301509	-9.66284	0.299357	-9.41394	-0.0356809	0.248896	-9.7133	3.84245e-08	0.768463	5.52542e-08	0.971971	0.806559	3.57258e-08	7.15244	-2.21104	6.90354	-1.73944	REDUN_OF_Curdlan1_DOWN	REDUN_OF_Curdlan1_DOWN	NONE	NONE	NONE	NONE	NONE	NONE	NONE
1455491_at	1455491_at	Hnrnph3	-0.130114	-0.00575911	-0.139034	-0.00316069	-2.51302	-0.111231	-2.68529	-0.0431657	-0.172277	-2.57406	0.0228732	0.912795	0.0160944	0.966095	0.865347	0.0202076	-0.384082	-2.78587	-0.211805	-2.00539	REDUN_OF_Curdlan1_DOWN	REDUN_OF_Curdlan1_DOWN	NONE	NONE	NONE	NONE	NONE	NONE	NONE
1430292_a_at	1430292_a_at	Smim8	-0.222006	0.032909	-0.192326	-0.00322879	-3.88333	0.575645	-3.36417	-0.039936	0.519167	-3.93981	0.00128578	0.572741	0.00387721	0.968631	0.610643	0.00114054	1.25954	-2.04815	0.740368	-1.81537	REDUN_OF_Curdlan1_DOWN	REDUN_OF_Curdlan1_DOWN	NONE	NONE	NONE	NONE	NONE	NONE	NONE
1437334_x_at	1437334_x_at	Parn	-0.157615	0.0093607	-0.151492	-0.00323781	-2.56431	0.152293	-2.46469	-0.0372485	0.0996159	-2.61698	0.0206128	0.88083	0.0252169	0.970741	0.921868	0.0185136	0.123889	-2.28812	0.0242733	-1.68839	REDUN_OF_Curdlan1_DOWN	REDUN_OF_Curdlan1_DOWN	NONE	NONE	NONE	NONE	NONE	NONE	NONE
1460168_at	1460168_at	Slbp	-0.237645	-0.0309778	-0.272058	-0.00343499	-4.85521	-0.632894	-5.55829	-0.0496239	-0.703073	-4.92539	0.000168092	0.535608	4.08631e-05	0.961027	0.491961	0.000145588	1.79063	-2.43169	2.49371	-2.11736	REDUN_OF_Curdlan1_DOWN	REDUN_OF_Curdlan1_DOWN	NONE	NONE	NONE	NONE	NONE	NONE	NONE
1419206_at	1419206_at	Cd37	-0.19179	3.78882e-05	-0.195272	-0.00352014	-4.13015	0.000815912	-4.20514	-0.0536026	-0.0749896	-4.20596	0.000762258	0.999359	0.000650699	0.957905	0.941138	0.000649581	0.899937	-3.2294	0.974926	-2.2305	REDUN_OF_Curdlan1_DOWN	REDUN_OF_Curdlan1_DOWN	NONE	NONE	NONE	NONE	NONE	NONE	NONE
1418296_at	1418296_at	Fxyd5	-0.128979	-0.0292634	-0.162328	-0.00408532	-2.50378	-0.568071	-3.15116	-0.0560776	-0.647377	-2.58309	0.0233044	0.577752	0.00608706	0.955964	0.526429	0.0198394	-0.408071	-2.34378	0.239306	-2.00291	REDUN_OF_Curdlan1_DOWN	REDUN_OF_Curdlan1_DOWN	NONE	NONE	NONE	NONE	NONE	NONE	NONE
1426577_a_at	1426577_a_at	Lin37	-0.201523	-0.0179947	-0.223879	-0.00436139	-3.26796	-0.291807	-3.63049	-0.0500106	-0.362533	-3.33869	0.00475475	0.774126	0.002201	0.960724	0.721626	0.00409266	0.835512	-2.14064	1.19804	-1.66999	REDUN_OF_Curdlan1_DOWN	REDUN_OF_Curdlan1_DOWN	NONE	NONE	NONE	NONE	NONE	NONE	NONE
1421546_a_at	1421546_a_at	Racgap1	-0.34803	-0.00620911	-0.358628	-0.00438954	-5.98527	-0.106782	-6.16754	-0.0533791	-0.182271	-6.06076	1.78421e-05	0.916269	1.26193e-05	0.958081	0.857624	1.54495e-05	3.40563	-2.47285	3.5879	-1.7707	REDUN_OF_Curdlan1_DOWN	REDUN_OF_Curdlan1_DOWN	NONE	NONE	NONE	NONE	NONE	NONE	NONE
1425529_s_at	1425529_s_at	Wbp1l	-0.187361	-0.0277011	-0.219492	-0.00443009	-3.3768	-0.499255	-3.9559	-0.0564577	-0.579098	-3.45664	0.00377463	0.624291	0.00110229	0.955666	0.570464	0.00318571	0.673356	-2.20419	1.25245	-1.85516	REDUN_OF_Curdlan1_DOWN	REDUN_OF_Curdlan1_DOWN	NONE	NONE	NONE	NONE	NONE	NONE	NONE
1436921_at	1436921_at	Atp7a	-0.171232	0.0106841	-0.165024	-0.004476	-3.15769	0.197026	-3.0432	-0.058366	0.114484	-3.24023	0.00600376	0.84625	0.00764157	0.954169	0.910257	0.00504232	0.391536	-2.56913	0.277052	-1.8976	REDUN_OF_Curdlan1_DOWN	REDUN_OF_Curdlan1_DOWN	NONE	NONE	NONE	NONE	NONE	NONE	NONE
1451290_at	1451290_at	Map1lc3a	-0.193178	-0.0332799	-0.231008	-0.00454926	-3.31792	-0.571597	-3.96765	-0.0552502	-0.649733	-3.39606	0.00427696	0.575417	0.00107514	0.956613	0.524944	0.00362337	0.741607	-2.00472	1.39134	-1.76648	REDUN_OF_Curdlan1_DOWN	REDUN_OF_Curdlan1_DOWN	NONE	NONE	NONE	NONE	NONE	NONE	NONE
1416118_at	1416118_at	Trim59	-0.261692	0.00477568	-0.261666	-0.0047505	-3.56076	0.0649812	-3.56041	-0.0457064	0.000342603	-3.62539	0.00255301	0.948982	0.00255487	0.964101	0.999731	0.00222501	1.51975	-1.97602	1.51941	-1.3975	REDUN_OF_Curdlan1_DOWN	REDUN_OF_Curdlan1_DOWN	NONE	NONE	NONE	NONE	NONE	NONE	NONE
1449023_a_at	1449023_a_at	Ezh1	-0.270953	-0.01679	-0.292519	-0.00477572	-4.31244	-0.267226	-4.65568	-0.0537468	-0.343236	-4.38845	0.000519182	0.792657	0.000253651	0.957792	0.735821	0.000442659	1.92507	-2.12015	2.2683	-1.63438	REDUN_OF_Curdlan1_DOWN	REDUN_OF_Curdlan1_DOWN	NONE	NONE	NONE	NONE	NONE	NONE	NONE
1426672_at	1426672_at	Ano10	-0.178128	0.0249488	-0.157975	-0.00479574	-2.97748	0.417027	-2.64061	-0.0566835	0.336865	-3.05764	0.0087719	0.682116	0.0176398	0.955488	0.74053	0.00741308	0.470175	-2.09028	0.13331	-1.71625	REDUN_OF_Curdlan1_DOWN	REDUN_OF_Curdlan1_DOWN	NONE	NONE	NONE	NONE	NONE	NONE	NONE
1428768_at	1428768_at	Pan3	-0.122085	0.0129406	-0.114097	-0.00495303	-2.5701	0.272423	-2.40195	-0.0737301	0.168153	-2.67437	0.0203711	0.788728	0.0285993	0.942125	0.868538	0.0164597	-0.587661	-2.88534	-0.755813	-2.15915	REDUN_OF_Curdlan1_DOWN	REDUN_OF_Curdlan1_DOWN	NONE	NONE	NONE	NONE	NONE	NONE	NONE
1436756_x_at	1436756_x_at	Hadh	-0.248588	0.00469758	-0.249022	-0.00513098	-3.99702	0.0755319	-4.00399	-0.0583366	-0.00696847	-4.07952	0.00101026	0.940714	0.000995453	0.954192	0.994525	0.000848359	1.58519	-2.3363	1.59216	-1.64709	REDUN_OF_Curdlan1_DOWN	REDUN_OF_Curdlan1_DOWN	NONE	NONE	NONE	NONE	NONE	NONE	NONE
1420811_a_at	1420811_a_at	Ctnnb1	-0.205064	-0.0262734	-0.236626	-0.00528845	-4.46039	-0.571479	-5.1469	-0.0813387	-0.686509	-4.57542	0.000380809	0.575495	9.28222e-05	0.936166	0.502071	0.000299628	1.19771	-2.6912	1.88421	-2.22573	REDUN_OF_Curdlan1_DOWN	REDUN_OF_Curdlan1_DOWN	NONE	NONE	NONE	NONE	NONE	NONE	NONE
1426974_at	1426974_at	Os9	-0.135935	-0.0191704	-0.160577	-0.00547145	-2.65663	-0.374655	-3.13821	-0.0756114	-0.481586	-2.76356	0.0170703	0.712761	0.00625571	0.940651	0.636522	0.0136957	-0.274884	-2.55686	0.206702	-1.99728	REDUN_OF_Curdlan1_DOWN	REDUN_OF_Curdlan1_DOWN	NONE	NONE	NONE	NONE	NONE	NONE	NONE
1417790_at	1417790_at	Dok1	-0.25941	-0.0105155	-0.275403	-0.00547759	-3.89462	-0.157872	-4.13472	-0.0581503	-0.240109	-3.97685	0.00125535	0.876503	0.00075493	0.954338	0.813248	0.00105438	1.64261	-2.09413	1.88272	-1.53425	REDUN_OF_Curdlan1_DOWN	REDUN_OF_Curdlan1_DOWN	NONE	NONE	NONE	NONE	NONE	NONE	NONE
1440193_at	1440193_at	Ankrd12	-0.273805	-0.0340111	-0.313327	-0.00551158	-4.75151	-0.590216	-5.43737	-0.0676319	-0.685861	-4.84715	0.000208067	0.563164	5.18942e-05	0.946904	0.502469	0.000170897	2.14846	-2.01283	2.83432	-1.773	REDUN_OF_Curdlan1_DOWN	REDUN_OF_Curdlan1_DOWN	NONE	NONE	NONE	NONE	NONE	NONE	NONE
1421028_a_at	1421028_a_at	Mef2c	-0.159243	-0.00281168	-0.167677	-0.00562274	-2.17904	-0.0384744	-2.29446	-0.054405	-0.115415	-2.25598	0.0443756	0.969778	0.0354052	0.957276	0.909531	0.038189	0.126479	-2.01409	0.241894	-1.39698	REDUN_OF_Curdlan1_DOWN	REDUN_OF_Curdlan1_DOWN	NONE	NONE	NONE	NONE	NONE	NONE	NONE
1452734_at	1452734_at	NA	-0.232574	0.0385655	-0.199753	-0.00574486	-5.42527	0.899621	-4.65966	-0.0947599	0.765611	-5.55928	5.31554e-05	0.38146	0.000251567	0.925664	0.454885	4.07833e-05	1.92621	-2.59944	1.1606	-2.37945	REDUN_OF_Curdlan1_DOWN	REDUN_OF_Curdlan1_DOWN	NONE	NONE	NONE	NONE	NONE	NONE	NONE
1453475_at	1453475_at	4930445K14Rik	-0.26936	-0.00551197	-0.280624	-0.00575213	-3.7509	-0.0767556	-3.90776	-0.0566392	-0.156856	-3.831	0.00170367	0.939755	0.00122081	0.955523	0.877291	0.00143694	1.66211	-2.01203	1.81897	-1.42036	REDUN_OF_Curdlan1_DOWN	REDUN_OF_Curdlan1_DOWN	NONE	NONE	NONE	NONE	NONE	NONE	NONE
1434843_at	1434843_at	Fam179b	-0.151755	-0.00757923	-0.16523	-0.00589541	-2.91834	-0.145753	-3.17747	-0.0801663	-0.259125	-3.03172	0.00992719	0.885909	0.00575806	0.937084	0.798792	0.00782828	0.0337575	-2.73883	0.292883	-1.95955	REDUN_OF_Curdlan1_DOWN	REDUN_OF_Curdlan1_DOWN	NONE	NONE	NONE	NONE	NONE	NONE	NONE
1452217_at	1452217_at	Ahnak	-0.13157	0.00596337	-0.131964	-0.00635754	-2.58075	0.116972	-2.58848	-0.0881789	-0.00773171	-2.70545	0.0199343	0.908316	0.0196227	0.930812	0.993925	0.0154405	-0.361516	-2.82529	-0.353784	-1.99232	REDUN_OF_Curdlan1_DOWN	REDUN_OF_Curdlan1_DOWN	NONE	NONE	NONE	NONE	NONE	NONE	NONE
1426688_at	1426688_at	Sdha	-0.153081	-0.0141277	-0.173956	-0.00674756	-2.87434	-0.26527	-3.26631	-0.0895878	-0.391967	-3.00104	0.0108816	0.794137	0.00477139	0.92971	0.700176	0.00834905	0.0578511	-2.55122	0.449818	-1.90197	REDUN_OF_Curdlan1_DOWN	REDUN_OF_Curdlan1_DOWN	NONE	NONE	NONE	NONE	NONE	NONE	NONE
1456433_at	1456433_at	NA	-0.208845	0.00890161	-0.206732	-0.00678871	-3.00898	0.128252	-2.97854	-0.0691619	0.030442	-3.10679	0.00821112	0.899524	0.00875245	0.945705	0.976085	0.0066843	0.847825	-2.0329	0.817383	-1.459	REDUN_OF_Curdlan1_DOWN	REDUN_OF_Curdlan1_DOWN	NONE	NONE	NONE	NONE	NONE	NONE	NONE
1434331_at	1434331_at	Ago1	-0.150011	-0.0165594	-0.173491	-0.00692048	-2.95329	-0.326007	-3.41554	-0.0963394	-0.462252	-3.08953	0.00922773	0.748579	0.00347647	0.924429	0.650029	0.0069318	0.000218108	-2.62706	0.46247	-1.9918	REDUN_OF_Curdlan1_DOWN	REDUN_OF_Curdlan1_DOWN	NONE	NONE	NONE	NONE	NONE	NONE	NONE
1422581_at	1422581_at	Pias1	-0.186547	-0.0305585	-0.224553	-0.0074478	-3.5276	-0.57786	-4.24629	-0.0995873	-0.718698	-3.66843	0.00273958	0.57128	0.000596666	0.92189	0.482534	0.00203032	0.6911	-2.25864	1.4098	-1.90612	REDUN_OF_Curdlan1_DOWN	REDUN_OF_Curdlan1_DOWN	NONE	NONE	NONE	NONE	NONE	NONE	NONE
1434001_at	1434001_at	Ttc9c	-0.134218	-0.0356671	-0.177451	-0.00756506	-2.66444	-0.708044	-3.52266	-0.106192	-0.858221	-2.81461	0.016799	0.48895	0.00276851	0.91673	0.403252	0.0123209	-0.313286	-2.26968	0.544935	-1.99938	REDUN_OF_Curdlan1_DOWN	REDUN_OF_Curdlan1_DOWN	NONE	NONE	NONE	NONE	NONE	NONE	NONE
1428256_at	1428256_at	Txndc15	-0.190105	-0.00510234	-0.202887	-0.00768018	-3.76719	-0.10111	-4.02049	-0.107617	-0.253303	-3.91938	0.00164569	0.9207	0.000961261	0.915617	0.803211	0.00119107	0.794733	-2.87134	1.04804	-1.99422	REDUN_OF_Curdlan1_DOWN	REDUN_OF_Curdlan1_DOWN	NONE	NONE	NONE	NONE	NONE	NONE	NONE
1418859_at	1418859_at	Rfxap	-0.110393	-0.0462827	-0.164478	-0.00780192	-2.40107	-1.00666	-3.57742	-0.119991	-1.17635	-2.57077	0.0286496	0.328855	0.00246408	0.905961	0.256401	0.0203437	-0.861452	-2.25587	0.314897	-2.18696	REDUN_OF_Curdlan1_DOWN	REDUN_OF_Curdlan1_DOWN	NONE	NONE	NONE	NONE	NONE	NONE	NONE
1423686_a_at	1423686_a_at	Prr13	-0.156739	-0.0367413	-0.20133	-0.00784977	-3.11772	-0.730828	-4.00469	-0.110409	-0.886969	-3.27386	0.00653209	0.47529	0.000993984	0.913437	0.388034	0.00469571	0.134037	-2.25285	1.02101	-1.99937	REDUN_OF_Curdlan1_DOWN	REDUN_OF_Curdlan1_DOWN	NONE	NONE	NONE	NONE	NONE	NONE	NONE
1418121_at	1418121_at	Vrk3	-0.173237	-0.000297132	-0.181463	-0.00792972	-3.16907	-0.00543552	-3.31956	-0.102573	-0.150496	-3.31413	0.00586119	0.995729	0.00426209	0.919557	0.882225	0.0043115	0.425074	-2.73856	0.57557	-1.83772	REDUN_OF_Curdlan1_DOWN	REDUN_OF_Curdlan1_DOWN	NONE	NONE	NONE	NONE	NONE	NONE	NONE
1434721_at	1434721_at	Ankle2	-0.339943	-0.00196304	-0.349872	-0.00796537	-7.02972	-0.0405937	-7.23503	-0.116472	-0.20531	-7.19443	2.60754e-06	0.968114	1.8182e-06	0.908706	0.83988	1.95167e-06	3.92785	-3.06127	4.13316	-2.07687	REDUN_OF_Curdlan1_DOWN	REDUN_OF_Curdlan1_DOWN	NONE	NONE	NONE	NONE	NONE	NONE	NONE
1455155_at	1455155_at	Lsm14b	-0.11704	-0.0291774	-0.154406	-0.00818878	-2.52774	-0.630154	-3.33475	-0.125056	-0.807009	-2.70459	0.0222014	0.537355	0.004127	0.902013	0.431315	0.0154679	-0.711857	-2.60944	0.0951523	-2.16568	REDUN_OF_Curdlan1_DOWN	REDUN_OF_Curdlan1_DOWN	NONE	NONE	NONE	NONE	NONE	NONE	NONE
1422808_s_at	1422808_s_at	Dock2	-0.226281	-0.0437214	-0.278338	-0.00833515	-4.70615	-0.909309	-5.78882	-0.122579	-1.08266	-4.87951	0.000228492	0.376476	2.60454e-05	0.903944	0.294762	0.000159924	1.58648	-2.21036	2.66914	-2.08336	REDUN_OF_Curdlan1_DOWN	REDUN_OF_Curdlan1_DOWN	NONE	NONE	NONE	NONE	NONE	NONE	NONE
1451377_a_at	1451377_a_at	Aaas	-0.172993	0.00394303	-0.177575	-0.0085248	-2.68632	0.0612294	-2.75747	-0.093605	-0.071148	-2.8187	0.0160604	0.951923	0.0138692	0.926567	0.944148	0.0122168	0.357045	-2.26805	0.428193	-1.55344	REDUN_OF_Curdlan1_DOWN	REDUN_OF_Curdlan1_DOWN	NONE	NONE	NONE	NONE	NONE	NONE	NONE
1426689_s_at	1426689_s_at	Sdha	-0.242953	-0.0411826	-0.293268	-0.00913262	-4.93206	-0.836028	-5.95349	-0.131095	-1.02142	-5.11746	0.000143617	0.415264	1.89614e-05	0.897309	0.32202	9.85124e-05	1.88698	-2.20905	2.90841	-2.0221	REDUN_OF_Curdlan1_DOWN	REDUN_OF_Curdlan1_DOWN	NONE	NONE	NONE	NONE	NONE	NONE	NONE
1428337_at	1428337_at	Mdp1	-0.307335	-0.029966	-0.346936	-0.00963522	-5.67909	-0.553727	-6.41086	-0.125897	-0.731772	-5.85713	3.22445e-05	0.587305	8.00386e-06	0.901358	0.47473	2.28215e-05	2.90731	-2.21805	3.63909	-1.83405	REDUN_OF_Curdlan1_DOWN	REDUN_OF_Curdlan1_DOWN	NONE	NONE	NONE	NONE	NONE	NONE	NONE
1428415_at	1428415_at	Rnf113a2	-0.165988	0.0315534	-0.144115	-0.00968085	-2.62822	0.49961	-2.28189	-0.108389	0.346325	-2.7815	0.0180932	0.624047	0.036293	0.915014	0.733542	0.0131964	0.253146	-1.87546	-0.0931786	-1.57104	REDUN_OF_Curdlan1_DOWN	REDUN_OF_Curdlan1_DOWN	NONE	NONE	NONE	NONE	NONE	NONE	NONE
1455317_at	1455317_at	Epc2	-0.209476	-0.0392773	-0.258589	-0.00983634	-3.72599	-0.698633	-4.59958	-0.123716	-0.873593	-3.90095	0.00179638	0.49466	0.000284955	0.903058	0.395066	0.00123859	1.05791	-1.96945	1.9315	-1.7629	REDUN_OF_Curdlan1_DOWN	REDUN_OF_Curdlan1_DOWN	NONE	NONE	NONE	NONE	NONE	NONE	NONE
1456615_a_at	1456615_a_at	Bptf	-0.166467	-0.0257184	-0.202132	-0.00994671	-3.03052	-0.468202	-3.6798	-0.128042	-0.649281	-3.2116	0.00784804	0.645859	0.00198182	0.899687	0.525228	0.00535728	0.299776	-2.26254	0.949057	-1.80288	REDUN_OF_Curdlan1_DOWN	REDUN_OF_Curdlan1_DOWN	NONE	NONE	NONE	NONE	NONE	NONE	NONE
1421061_at	1421061_at	Guca1a	-0.134589	-0.0178597	-0.162875	-0.0104258	-2.2322	-0.296208	-2.70132	-0.122269	-0.469122	-2.40511	0.0400107	0.770824	0.0155726	0.904185	0.645215	0.0284193	-0.255587	-2.19158	0.213535	-1.63686	REDUN_OF_Curdlan1_DOWN	REDUN_OF_Curdlan1_DOWN	NONE	NONE	NONE	NONE	NONE	NONE	NONE
1421982_a_at	1421982_a_at	Unc50	-0.128652	-0.0368944	-0.176158	-0.0106117	-2.74986	-0.788593	-3.76527	-0.160384	-1.01541	-2.97668	0.0140891	0.441703	0.00165241	0.874555	0.324791	0.00878667	-0.456296	-2.41756	0.559115	-2.10671	REDUN_OF_Curdlan1_DOWN	REDUN_OF_Curdlan1_DOWN	NONE	NONE	NONE	NONE	NONE	NONE	NONE
1418402_at	1418402_at	Adam19	-0.248484	0.0273003	-0.231843	-0.0106595	-3.82053	0.419751	-3.56467	-0.11589	0.255857	-3.98442	0.00146929	0.680165	0.00253184	0.909159	0.801272	0.0010376	1.51423	-1.88655	1.25837	-1.51491	REDUN_OF_Curdlan1_DOWN	REDUN_OF_Curdlan1_DOWN	NONE	NONE	NONE	NONE	NONE	NONE	NONE
1418241_at	1418241_at	Usf2	-0.178526	-0.0143604	-0.203556	-0.0106702	-2.77269	-0.223032	-3.16144	-0.117181	-0.388751	-2.93841	0.0134393	0.82629	0.00595635	0.908152	0.702507	0.00951946	0.443035	-2.10662	0.831786	-1.53013	REDUN_OF_Curdlan1_DOWN	REDUN_OF_Curdlan1_DOWN	NONE	NONE	NONE	NONE	NONE	NONE	NONE
1438609_x_at	1438609_x_at	Tnni2	-0.170544	0.000756718	-0.180476	-0.0106885	-2.35976	0.0104704	-2.49718	-0.104576	-0.137422	-2.50765	0.0311097	0.991773	0.0236176	0.917992	0.892386	0.023123	0.284264	-2.06502	0.421686	-1.36302	REDUN_OF_Curdlan1_DOWN	REDUN_OF_Curdlan1_DOWN	NONE	NONE	NONE	NONE	NONE	NONE	NONE
1460413_s_at	1460413_s_at	Zdhhc1	-0.16495	0.000649459	-0.175363	-0.0110624	-2.37975	0.0093698	-2.52998	-0.112853	-0.150229	-2.53935	0.0298955	0.992638	0.0221009	0.911529	0.882433	0.0216849	0.215687	-2.15469	0.365916	-1.41737	REDUN_OF_Curdlan1_DOWN	REDUN_OF_Curdlan1_DOWN	NONE	NONE	NONE	NONE	NONE	NONE	NONE
1423489_at	1423489_at	Mmd	-0.496395	-0.0234421	-0.531112	-0.0112752	-7.932	-0.374586	-8.48676	-0.127398	-0.554755	-8.11217	5.57478e-07	0.712811	2.27493e-07	0.900188	0.586618	4.14922e-07	5.53512	-2.0223	6.08988	-1.56745	REDUN_OF_Curdlan1_DOWN	REDUN_OF_Curdlan1_DOWN	NONE	NONE	NONE	NONE	NONE	NONE	NONE
1455922_at	1455922_at	Rab3gap1	-0.148445	-0.0163769	-0.176416	-0.0115942	-2.75952	-0.304438	-3.27949	-0.152403	-0.519968	-2.97505	0.0138105	0.764659	0.00464001	0.880746	0.610097	0.00881662	-0.0289011	-2.48399	0.491066	-1.81931	REDUN_OF_Curdlan1_DOWN	REDUN_OF_Curdlan1_DOWN	NONE	NONE	NONE	NONE	NONE	NONE	NONE
1426380_at	1426380_at	Eif4b	-0.179861	-0.00806436	-0.199566	-0.0116404	-3.47347	-0.155738	-3.854	-0.158956	-0.380536	-3.69827	0.00307377	0.878158	0.00136841	0.875662	0.708476	0.00190548	0.576681	-2.74105	0.957217	-1.88938	REDUN_OF_Curdlan1_DOWN	REDUN_OF_Curdlan1_DOWN	NONE	NONE	NONE	NONE	NONE	NONE	NONE
1421141_a_at	1421141_a_at	Foxp1	-0.137773	0.00664115	-0.143022	-0.0118894	-2.1887	0.105503	-2.27208	-0.133557	-0.0833749	-2.37758	0.0435513	0.917268	0.0370009	0.895393	0.934572	0.0300252	-0.194237	-2.27743	-0.110862	-1.55143	REDUN_OF_Curdlan1_DOWN	REDUN_OF_Curdlan1_DOWN	NONE	NONE	NONE	NONE	NONE	NONE	NONE
1454894_at	1454894_at	Smurf2	-0.146343	-0.0126293	-0.170908	-0.0119358	-2.88751	-0.249191	-3.37221	-0.166529	-0.484698	-3.12302	0.010587	0.806336	0.00381157	0.869795	0.634359	0.00645946	-0.0721654	-2.71049	0.412533	-1.92628	REDUN_OF_Curdlan1_DOWN	REDUN_OF_Curdlan1_DOWN	NONE	NONE	NONE	NONE	NONE	NONE	NONE
1460328_at	1460328_at	Brd3	-0.201412	0.0048047	-0.208694	-0.0120862	-3.72502	0.0888605	-3.85969	-0.158058	-0.134668	-3.94855	0.00180008	0.930279	0.001352	0.876358	0.894529	0.0011196	0.950843	-2.68531	1.08551	-1.80358	REDUN_OF_Curdlan1_DOWN	REDUN_OF_Curdlan1_DOWN	NONE	NONE	NONE	NONE	NONE	NONE	NONE
1451902_at	1451902_at	Zfp758	-0.17691	0.0282307	-0.161172	-0.0124922	-2.63284	0.42014	-2.39861	-0.131461	0.234226	-2.81875	0.0179228	0.679886	0.0287907	0.897024	0.817735	0.0122154	0.400485	-1.81222	0.166259	-1.44705	REDUN_OF_Curdlan1_DOWN	REDUN_OF_Curdlan1_DOWN	NONE	NONE	NONE	NONE	NONE	NONE	NONE
1456055_x_at	1456055_x_at	Pold1	-0.24563	0.0250018	-0.233142	-0.0125145	-4.22818	0.430371	-4.01323	-0.152324	0.214952	-4.4436	0.000619869	0.672579	0.000976164	0.880806	0.832479	0.00039441	1.64613	-2.15167	1.43118	-1.67346	REDUN_OF_Curdlan1_DOWN	REDUN_OF_Curdlan1_DOWN	NONE	NONE	NONE	NONE	NONE	NONE	NONE
1416860_s_at	1416860_s_at	Ing1	-0.15795	0.020426	-0.150091	-0.0125668	-2.83644	0.366807	-2.69531	-0.159575	0.141134	-3.06212	0.0117747	0.718495	0.0157663	0.875182	0.889499	0.00734361	0.14276	-2.32688	0.00162592	-1.74515	REDUN_OF_Curdlan1_DOWN	REDUN_OF_Curdlan1_DOWN	NONE	NONE	NONE	NONE	NONE	NONE	NONE
1417908_s_at	1417908_s_at	NA	-0.127834	-0.0373458	-0.17812	-0.0129409	-2.61447	-0.7638	-3.64294	-0.187149	-1.02847	-2.87914	0.0186088	0.455934	0.00214347	0.85386	0.318795	0.0107734	-0.453347	-2.30402	0.575122	-1.98213	REDUN_OF_Curdlan1_DOWN	REDUN_OF_Curdlan1_DOWN	NONE	NONE	NONE	NONE	NONE	NONE	NONE
1429155_at	1429155_at	4933411K20Rik	-0.267409	-0.0132039	-0.293938	-0.0133251	-4.48149	-0.221283	-4.92609	-0.157908	-0.444598	-4.70481	0.000364392	0.827629	0.000145381	0.876475	0.662475	0.00022913	1.96765	-2.29256	2.41225	-1.61965	REDUN_OF_Curdlan1_DOWN	REDUN_OF_Curdlan1_DOWN	NONE	NONE	NONE	NONE	NONE	NONE	NONE
1453052_at	1453052_at	Tmem192	-0.164515	-0.00754829	-0.185648	-0.0135854	-2.99344	-0.137345	-3.37798	-0.174792	-0.384539	-3.24063	0.00848322	0.892445	0.00376516	0.863402	0.705565	0.00503801	0.264105	-2.59199	0.648645	-1.75514	REDUN_OF_Curdlan1_DOWN	REDUN_OF_Curdlan1_DOWN	NONE	NONE	NONE	NONE	NONE	NONE	NONE
1424014_at	1424014_at	Pagr1a	-0.176367	0.0401611	-0.15059	-0.0143844	-2.92444	0.665935	-2.49702	-0.168657	0.427418	-3.16296	0.00980156	0.514795	0.023625	0.868148	0.674684	0.00593732	0.4372	-1.82131	0.00978191	-1.59009	REDUN_OF_Curdlan1_DOWN	REDUN_OF_Curdlan1_DOWN	NONE	NONE	NONE	NONE	NONE	NONE	NONE
1452598_at	1452598_at	Gins1	-0.467684	-0.00987758	-0.492315	-0.0147532	-7.03954	-0.148677	-7.41028	-0.157023	-0.37074	-7.26161	2.56259e-06	0.883638	1.34252e-06	0.877161	0.71562	1.736e-06	4.78175	-2.10911	5.15249	-1.43948	REDUN_OF_Curdlan1_DOWN	REDUN_OF_Curdlan1_DOWN	NONE	NONE	NONE	NONE	NONE	NONE	NONE
1426379_at	1426379_at	Eif4b	-0.159449	0.013392	-0.160972	-0.014915	-2.64984	0.222558	-2.67515	-0.175269	-0.0253101	-2.89771	0.0173094	0.826653	0.0164334	0.863034	0.980116	0.0103642	0.15703	-2.27025	0.18234	-1.58741	REDUN_OF_Curdlan1_DOWN	REDUN_OF_Curdlan1_DOWN	NONE	NONE	NONE	NONE	NONE	NONE	NONE
1426207_at	1426207_at	Ikbkb	-0.185513	-0.00501528	-0.205501	-0.0149727	-3.29562	-0.089096	-3.6507	-0.188082	-0.355085	-3.5616	0.0044841	0.930094	0.00210838	0.853141	0.727093	0.0025484	0.630878	-2.57564	0.985963	-1.69617	REDUN_OF_Curdlan1_DOWN	REDUN_OF_Curdlan1_DOWN	NONE	NONE	NONE	NONE	NONE	NONE	NONE
1456193_x_at	1456193_x_at	Gpx4	-0.215099	0.00514279	-0.224948	-0.0149922	-3.86141	0.0923222	-4.03822	-0.190309	-0.176815	-4.13054	0.00134706	0.927571	0.000925834	0.851424	0.861838	0.000761625	1.16864	-2.60045	1.34545	-1.71377	REDUN_OF_Curdlan1_DOWN	REDUN_OF_Curdlan1_DOWN	NONE	NONE	NONE	NONE	NONE	NONE	NONE
1420046_s_at	1420046_s_at	Maf1	-0.289288	-0.0284168	-0.3329	-0.0151951	-5.02142	-0.493255	-5.77843	-0.186502	-0.757009	-5.28518	0.000119697	0.628432	2.65752e-05	0.854359	0.459881	7.02873e-05	2.41774	-2.11042	3.17475	-1.65458	REDUN_OF_Curdlan1_DOWN	REDUN_OF_Curdlan1_DOWN	NONE	NONE	NONE	NONE	NONE	NONE	NONE
1460671_at	1460671_at	Gpx1	-0.106867	-0.00121692	-0.123312	-0.0152288	-2.46341	-0.0280515	-2.8425	-0.248224	-0.379093	-2.81445	0.0252821	0.977963	0.0116274	0.807071	0.709527	0.0123251	-0.994276	-3.42963	-0.615183	-2.19673	REDUN_OF_Curdlan1_DOWN	REDUN_OF_Curdlan1_DOWN	NONE	NONE	NONE	NONE	NONE	NONE	NONE
1419872_at	1419872_at	Csf1r	-0.149192	-0.00954344	-0.173968	-0.0152326	-3.25922	-0.208484	-3.80048	-0.235302	-0.541252	-3.59199	0.00484357	0.837442	0.00153326	0.816914	0.595677	0.00238888	-0.0176522	-3.06839	0.5236	-2.0818	REDUN_OF_Curdlan1_DOWN	REDUN_OF_Curdlan1_DOWN	NONE	NONE	NONE	NONE	NONE	NONE	NONE
1428251_at	1428251_at	Smchd1	-0.17885	-0.0329821	-0.227181	-0.015349	-3.16	-0.582741	-4.01393	-0.191762	-0.853933	-3.43119	0.00597454	0.568066	0.000974705	0.850304	0.405554	0.00336277	0.509735	-2.06752	1.36367	-1.68226	REDUN_OF_Curdlan1_DOWN	REDUN_OF_Curdlan1_DOWN	NONE	NONE	NONE	NONE	NONE	NONE	NONE
1451234_at	1451234_at	Fam193b	-0.135762	0.00395393	-0.147551	-0.0157428	-2.15438	0.062744	-2.34145	-0.176649	-0.187075	-2.40419	0.0465473	0.950736	0.032262	0.861967	0.853918	0.0284714	-0.225941	-2.31757	-0.0388657	-1.50649	REDUN_OF_Curdlan1_DOWN	REDUN_OF_Curdlan1_DOWN	NONE	NONE	NONE	NONE	NONE	NONE	NONE
1438619_x_at	1438619_x_at	Zdhhc14	-0.855636	-0.00392705	-0.875518	-0.0159552	-12.5829	-0.0577509	-12.8753	-0.165912	-0.292387	-12.8175	8.52155e-10	0.954651	6.05871e-10	0.870272	0.773691	6.47764e-10	10.377	-2.14814	10.6694	-1.39389	REDUN_OF_Curdlan1_DOWN	REDUN_OF_Curdlan1_DOWN	NONE	NONE	NONE	NONE	NONE	NONE	NONE
1448513_a_at	1448513_a_at	Npc2	-0.114464	-0.0325324	-0.16296	-0.0159641	-2.29501	-0.652278	-3.26737	-0.226332	-0.972359	-2.61509	0.035367	0.523342	0.00476074	0.823766	0.345124	0.0185855	-0.712506	-2.35523	0.259853	-1.9003	REDUN_OF_Curdlan1_DOWN	REDUN_OF_Curdlan1_DOWN	NONE	NONE	NONE	NONE	NONE	NONE	NONE
1417661_at	1417661_at	Rdm1	-0.353742	-0.0226293	-0.392336	-0.0159644	-6.12449	-0.39179	-6.79267	-0.195443	-0.668187	-6.40088	1.36894e-05	0.700304	3.98208e-06	0.847469	0.513394	8.15339e-06	3.52747	-2.20522	4.19566	-1.64092	REDUN_OF_Curdlan1_DOWN	REDUN_OF_Curdlan1_DOWN	NONE	NONE	NONE	NONE	NONE	NONE	NONE
1418826_at	1418826_at	Ms4a6b	-0.147574	-0.0130196	-0.176604	-0.0160099	-2.986	-0.263437	-3.57337	-0.229061	-0.587378	-3.30994	0.00861668	0.795525	0.00248539	0.821679	0.565023	0.00434999	-0.0490785	-2.77164	0.538299	-1.91706	REDUN_OF_Curdlan1_DOWN	REDUN_OF_Curdlan1_DOWN	NONE	NONE	NONE	NONE	NONE	NONE	NONE
1429012_at	1429012_at	Arhgef6	-0.412533	-0.0133729	-0.442126	-0.0162205	-7.9121	-0.256482	-8.47968	-0.219979	-0.56758	-8.2232	5.76114e-07	0.800797	2.30055e-07	0.828627	0.578078	3.46591e-07	5.0352	-2.62042	5.60278	-1.81429	REDUN_OF_Curdlan1_DOWN	REDUN_OF_Curdlan1_DOWN	NONE	NONE	NONE	NONE	NONE	NONE	NONE
1426479_a_at	1426479_a_at	Cnpy3	-0.153647	-0.0119507	-0.182265	-0.0166675	-2.80197	-0.217937	-3.32386	-0.214928	-0.521891	-3.10593	0.0126483	0.830191	0.0042234	0.832497	0.608787	0.00669648	0.0665121	-2.51752	0.588403	-1.71933	REDUN_OF_Curdlan1_DOWN	REDUN_OF_Curdlan1_DOWN	NONE	NONE	NONE	NONE	NONE	NONE	NONE
1431593_a_at	1431593_a_at	Tsen34	-0.235413	-0.0239949	-0.276113	-0.0167056	-4.55538	-0.464316	-5.34296	-0.228582	-0.78758	-4.87865	0.000312378	0.648581	6.26183e-05	0.822046	0.442279	0.000160206	1.65279	-2.43828	2.44037	-1.82386	REDUN_OF_Curdlan1_DOWN	REDUN_OF_Curdlan1_DOWN	NONE	NONE	NONE	NONE	NONE	NONE	NONE
1427076_at	1427076_at	Mpeg1	-0.137056	0.0151201	-0.1394	-0.0174637	-2.95038	0.325487	-3.00083	-0.265829	-0.0504519	-3.32632	0.00928408	0.748966	0.00835273	0.793714	0.960377	0.00420147	-0.278641	-2.90353	-0.228189	-2.01743	REDUN_OF_Curdlan1_DOWN	REDUN_OF_Curdlan1_DOWN	NONE	NONE	NONE	NONE	NONE	NONE	NONE
1423774_a_at	1423774_a_at	Prc1	-0.232758	-0.0116093	-0.26184	-0.0174729	-3.65836	-0.182468	-4.11546	-0.194193	-0.457098	-3.93299	0.0020743	0.857472	0.000786293	0.848432	0.653652	0.00115717	1.30074	-2.17515	1.75784	-1.4729	REDUN_OF_Curdlan1_DOWN	REDUN_OF_Curdlan1_DOWN	NONE	NONE	NONE	NONE	NONE	NONE	NONE
1423462_at	1423462_at	Tab2	-0.149011	0.0396651	-0.126852	-0.0175061	-2.72545	0.725485	-2.32016	-0.226409	0.405294	-3.04564	0.0148171	0.478473	0.0336525	0.823707	0.690547	0.00760252	-0.0180885	-2.01805	-0.423383	-1.71357	REDUN_OF_Curdlan1_DOWN	REDUN_OF_Curdlan1_DOWN	NONE	NONE	NONE	NONE	NONE	NONE	NONE
1448709_at	1448709_at	Arid1a	-0.115892	0.00409714	-0.129373	-0.0175773	-2.60072	0.0919431	-2.90322	-0.278917	-0.302505	-2.99516	0.019139	0.927867	0.0102457	0.783827	0.766104	0.00845261	-0.765403	-3.27418	-0.462897	-2.10129	REDUN_OF_Curdlan1_DOWN	REDUN_OF_Curdlan1_DOWN	NONE	NONE	NONE	NONE	NONE	NONE	NONE
1416198_at	1416198_at	Nelfcd	-0.134478	0.0208702	-0.131352	-0.0177446	-2.21606	0.34392	-2.16455	-0.206767	0.0515072	-2.50847	0.0412919	0.735317	0.0456398	0.838761	0.959549	0.0230845	-0.25579	-2.12793	-0.307297	-1.54109	REDUN_OF_Curdlan1_DOWN	REDUN_OF_Curdlan1_DOWN	NONE	NONE	NONE	NONE	NONE	NONE	NONE
1445161_at	1445161_at	Usp6nl	-0.164194	0.0403938	-0.141591	-0.0177907	-2.74184	0.674528	-2.3644	-0.21007	0.377444	-3.03892	0.0143244	0.509459	0.0308238	0.836224	0.710728	0.00771062	0.237021	-1.83029	-0.140423	-1.56111	REDUN_OF_Curdlan1_DOWN	REDUN_OF_Curdlan1_DOWN	NONE	NONE	NONE	NONE	NONE	NONE	NONE
1425422_a_at	1425422_a_at	Parn	-0.131399	0.027125	-0.122188	-0.0179145	-2.347	0.484496	-2.18248	-0.226261	0.164515	-2.66698	0.0319087	0.634499	0.0440805	0.82382	0.871355	0.0167115	-0.332248	-2.19475	-0.496762	-1.66825	REDUN_OF_Curdlan1_DOWN	REDUN_OF_Curdlan1_DOWN	NONE	NONE	NONE	NONE	NONE	NONE	NONE
1448188_at	1448188_at	Ucp2	-0.11892	-0.0335291	-0.170482	-0.0180324	-2.45134	-0.691143	-3.51419	-0.262837	-1.06285	-2.82304	0.0259036	0.49923	0.00281884	0.79598	0.30339	0.0121071	-0.640655	-2.40085	0.422196	-1.92353	REDUN_OF_Curdlan1_DOWN	REDUN_OF_Curdlan1_DOWN	NONE	NONE	NONE	NONE	NONE	NONE	NONE
1452347_at	1452347_at	Mef2a	-0.170867	0.00967341	-0.179271	-0.0180766	-3.6215	0.205026	-3.79961	-0.270914	-0.178104	-4.00463	0.00224351	0.840098	0.00153609	0.789868	0.860843	0.000994098	0.442282	-2.97419	0.620386	-1.97713	REDUN_OF_Curdlan1_DOWN	REDUN_OF_Curdlan1_DOWN	NONE	NONE	NONE	NONE	NONE	NONE	NONE
1428466_at	1428466_at	Chd3	-0.209128	0.00732439	-0.220064	-0.0182601	-3.36851	0.117977	-3.54465	-0.207976	-0.176146	-3.66263	0.00384165	0.907532	0.00264196	0.837832	0.862356	0.00205554	0.952397	-2.29813	1.12854	-1.50047	REDUN_OF_Curdlan1_DOWN	REDUN_OF_Curdlan1_DOWN	NONE	NONE	NONE	NONE	NONE	NONE	NONE
1428707_at	1428707_at	Ptms	-0.191862	-0.0169353	-0.227098	-0.0182997	-3.43221	-0.302955	-4.06252	-0.23148	-0.630317	-3.75957	0.00335551	0.765768	0.000879418	0.819832	0.537251	0.00167256	0.748873	-2.38038	1.37919	-1.66592	REDUN_OF_Curdlan1_DOWN	REDUN_OF_Curdlan1_DOWN	NONE	NONE	NONE	NONE	NONE	NONE	NONE
1419252_at	1419252_at	Eps15	-0.117746	-0.00311186	-0.140185	-0.0193265	-2.58359	-0.0682802	-3.07593	-0.299856	-0.492341	-3.00765	0.0198194	0.946396	0.00713326	0.768089	0.629064	0.00823412	-0.707704	-3.22301	-0.215364	-2.02744	REDUN_OF_Curdlan1_DOWN	REDUN_OF_Curdlan1_DOWN	NONE	NONE	NONE	NONE	NONE	NONE	NONE
1449556_at	1449556_at	NA	-0.161721	0.0262616	-0.155748	-0.0202887	-3.48872	0.566529	-3.35987	-0.309486	0.12885	-3.9264	0.00297567	0.578775	0.00391271	0.760885	0.899057	0.00117345	0.252846	-2.66935	0.123996	-1.97863	REDUN_OF_Curdlan1_DOWN	REDUN_OF_Curdlan1_DOWN	NONE	NONE	NONE	NONE	NONE	NONE	NONE
1450021_at	1450021_at	Ubqln2	-0.295916	-0.00822376	-0.324539	-0.0204001	-5.02	-0.13951	-5.50558	-0.24471	-0.485583	-5.36607	0.000120044	0.890761	4.53386e-05	0.809744	0.633745	5.97979e-05	2.47536	-2.40513	2.96094	-1.55462	REDUN_OF_Curdlan1_DOWN	REDUN_OF_Curdlan1_DOWN	NONE	NONE	NONE	NONE	NONE	NONE	NONE
1433895_at	1433895_at	Tmem127	-0.191483	0.000969422	-0.211218	-0.0207044	-3.35257	0.0169731	-3.6981	-0.256328	-0.345529	-3.71507	0.00397385	0.986665	0.00190616	0.800915	0.734129	0.00183857	0.7263	-2.6093	1.07183	-1.60072	REDUN_OF_Curdlan1_DOWN	REDUN_OF_Curdlan1_DOWN	NONE	NONE	NONE	NONE	NONE	NONE	NONE
1448579_at	1448579_at	Glg1	-0.224067	-0.0272322	-0.272087	-0.0207886	-4.01551	-0.488029	-4.8761	-0.263435	-0.860583	-4.38807	0.000971446	0.632049	0.000161046	0.795526	0.401987	0.000443015	1.32735	-2.20013	2.18794	-1.63738	REDUN_OF_Curdlan1_DOWN	REDUN_OF_Curdlan1_DOWN	NONE	NONE	NONE	NONE	NONE	NONE	NONE
1452149_at	1452149_at	Ube3b	-0.151801	-0.00426889	-0.1771	-0.0210301	-2.48774	-0.0699592	-2.90235	-0.243701	-0.414604	-2.83239	0.0240719	0.94508	0.0102644	0.810513	0.683853	0.0118744	0.029517	-2.38827	0.444121	-1.49453	REDUN_OF_Curdlan1_DOWN	REDUN_OF_Curdlan1_DOWN	NONE	NONE	NONE	NONE	NONE	NONE	NONE
1429265_a_at	1429265_a_at	Rnf130	-0.177088	-0.0214117	-0.219737	-0.0212365	-3.86309	-0.467085	-4.79344	-0.327576	-0.930348	-4.32635	0.00134226	0.646641	0.000190846	0.747415	0.365807	0.000504234	0.590918	-2.80509	1.52127	-1.9862	REDUN_OF_Curdlan1_DOWN	REDUN_OF_Curdlan1_DOWN	NONE	NONE	NONE	NONE	NONE	NONE	NONE
1428708_x_at	1428708_x_at	Ptms	-0.190126	-0.0169683	-0.228405	-0.0213105	-3.51859	-0.314025	-4.227	-0.278873	-0.708411	-3.91297	0.00279257	0.757497	0.000621408	0.78386	0.488728	0.00120737	0.742597	-2.46197	1.45101	-1.68405	REDUN_OF_Curdlan1_DOWN	REDUN_OF_Curdlan1_DOWN	NONE	NONE	NONE	NONE	NONE	NONE	NONE
1426307_at	1426307_at	Cyb5r4	-0.177708	-0.026084	-0.225736	-0.0219439	-3.52452	-0.517329	-4.47707	-0.307746	-0.952548	-3.95974	0.00275758	0.611896	0.000367774	0.762185	0.354774	0.00109335	0.549539	-2.45765	1.50209	-1.79588	REDUN_OF_Curdlan1_DOWN	REDUN_OF_Curdlan1_DOWN	NONE	NONE	NONE	NONE	NONE	NONE	NONE
1433488_x_at	1433488_x_at	Gns	-0.265399	-0.0240197	-0.311522	-0.022103	-4.56997	-0.4136	-5.36417	-0.269122	-0.794196	-4.95057	0.000303042	0.684574	6.00256e-05	0.791223	0.438526	0.00013829	1.98709	-2.16928	2.78128	-1.55725	REDUN_OF_Curdlan1_DOWN	REDUN_OF_Curdlan1_DOWN	NONE	NONE	NONE	NONE	NONE	NONE	NONE
1448372_a_at	1448372_a_at	Cnpy2	-0.148133	0.00521111	-0.165185	-0.0222631	-2.96077	0.104156	-3.30159	-0.314647	-0.340822	-3.40575	0.00908438	0.918321	0.00442767	0.757034	0.737604	0.00354956	-0.0373126	-2.89392	0.30351	-1.80532	REDUN_OF_Curdlan1_DOWN	REDUN_OF_Curdlan1_DOWN	NONE	NONE	NONE	NONE	NONE	NONE	NONE
1451207_at	1451207_at	Micu1	-0.255355	0.000837245	-0.276871	-0.0223527	-5.40225	0.0177126	-5.85742	-0.334383	-0.455176	-5.87514	5.56432e-05	0.986084	2.28088e-05	0.742367	0.655005	2.20429e-05	2.22888	-3.15566	2.68405	-1.90953	REDUN_OF_Curdlan1_DOWN	REDUN_OF_Curdlan1_DOWN	NONE	NONE	NONE	NONE	NONE	NONE	NONE
1454034_a_at	1454034_a_at	Usp21	-0.155593	-0.0248398	-0.202969	-0.0225365	-2.72979	-0.435799	-3.56098	-0.279582	-0.831188	-3.12518	0.0146851	0.668716	0.00255179	0.783325	0.417914	0.00643009	0.0981293	-2.19586	0.929317	-1.58128	REDUN_OF_Curdlan1_DOWN	REDUN_OF_Curdlan1_DOWN	NONE	NONE	NONE	NONE	NONE	NONE	NONE
1424707_at	1424707_at	Tmed10	-0.132987	-0.00563095	-0.161684	-0.0230666	-3.01758	-0.127771	-3.66876	-0.370101	-0.651173	-3.54099	0.00806415	0.899898	0.00202893	0.716086	0.524037	0.00266266	-0.38605	-3.27586	0.265124	-2.03663	REDUN_OF_Curdlan1_DOWN	REDUN_OF_Curdlan1_DOWN	NONE	NONE	NONE	NONE	NONE	NONE	NONE
1451172_at	1451172_at	Tprgl	-0.16421	-0.0292165	-0.217037	-0.0236108	-3.14645	-0.559823	-4.15868	-0.319902	-1.01223	-3.59886	0.00614792	0.583236	0.000717694	0.753119	0.326262	0.00235423	0.272275	-2.31435	1.28451	-1.71245	REDUN_OF_Curdlan1_DOWN	REDUN_OF_Curdlan1_DOWN	NONE	NONE	NONE	NONE	NONE	NONE	NONE
1424027_at	1424027_at	Pxn	-0.128912	0.00143888	-0.151114	-0.0236409	-2.18859	0.0244283	-2.56552	-0.283804	-0.376931	-2.58995	0.0435607	0.980808	0.0205619	0.780145	0.711101	0.019564	-0.358013	-2.52217	0.0189186	-1.51692	REDUN_OF_Curdlan1_DOWN	REDUN_OF_Curdlan1_DOWN	NONE	NONE	NONE	NONE	NONE	NONE	NONE
1428898_at	1428898_at	Mon1a	-0.123843	-0.00504327	-0.152628	-0.0237424	-2.3831	-0.0970474	-2.93702	-0.323058	-0.553921	-2.83997	0.0296963	0.923876	0.00954715	0.750771	0.587175	0.0116886	-0.503342	-2.7894	0.0505791	-1.71796	REDUN_OF_Curdlan1_DOWN	REDUN_OF_Curdlan1_DOWN	NONE	NONE	NONE	NONE	NONE	NONE	NONE
1435253_at	1435253_at	Rab11b	-0.129539	-0.0211004	-0.17442	-0.0237802	-2.39494	-0.390106	-3.2247	-0.310881	-0.829757	-2.83459	0.0290028	0.701524	0.00521083	0.759844	0.418699	0.0118201	-0.378277	-2.38311	0.45148	-1.65008	REDUN_OF_Curdlan1_DOWN	REDUN_OF_Curdlan1_DOWN	NONE	NONE	NONE	NONE	NONE	NONE	NONE
1428976_at	1428976_at	Tmpo	-0.184785	-0.0187891	-0.227491	-0.0239169	-3.26385	-0.331871	-4.01816	-0.298713	-0.754315	-3.68629	0.00479634	0.744229	0.000966007	0.768945	0.461452	0.00195463	0.614401	-2.31758	1.36872	-1.57473	REDUN_OF_Curdlan1_DOWN	REDUN_OF_Curdlan1_DOWN	NONE	NONE	NONE	NONE	NONE	NONE	NONE
1424639_a_at	1424639_a_at	Hmgcl	-0.4004	-0.0369825	-0.461525	-0.0241427	-8.16501	-0.754153	-9.41149	-0.348124	-1.24647	-8.65733	3.80794e-07	0.461547	5.54543e-08	0.732216	0.23026	1.7402e-07	5.10619	-2.30467	6.35266	-1.81479	REDUN_OF_Curdlan1_DOWN	REDUN_OF_Curdlan1_DOWN	NONE	NONE	NONE	NONE	NONE	NONE	NONE
1416369_at	1416369_at	Hiatl1	-0.1286	-0.00483999	-0.157819	-0.0243789	-2.15479	-0.0810975	-2.64437	-0.288844	-0.489584	-2.56327	0.0465104	0.936355	0.0175046	0.776353	0.630972	0.0206562	-0.358573	-2.43226	0.131011	-1.48837	REDUN_OF_Curdlan1_DOWN	REDUN_OF_Curdlan1_DOWN	NONE	NONE	NONE	NONE	NONE	NONE	NONE
1455752_a_at	1455752_a_at	Tmem134	-0.173626	0.0318169	-0.166816	-0.0250068	-2.62371	0.480793	-2.5208	-0.267204	0.102909	-3.00159	0.0182609	0.637073	0.0225159	0.792673	0.919294	0.00833945	0.357018	-1.78589	0.254109	-1.33559	REDUN_OF_Curdlan1_DOWN	REDUN_OF_Curdlan1_DOWN	NONE	NONE	NONE	NONE	NONE	NONE	NONE
1426763_at	1426763_at	Oaz2	-0.128273	0.0183864	-0.13499	-0.025103	-2.44145	0.349952	-2.56929	-0.33785	-0.127839	-2.91924	0.0264234	0.730869	0.020405	0.739802	0.899845	0.0099087	-0.413534	-2.50503	-0.285695	-1.68093	REDUN_OF_Curdlan1_DOWN	REDUN_OF_Curdlan1_DOWN	NONE	NONE	NONE	NONE	NONE	NONE	NONE
1424632_a_at	1424632_a_at	Rev3l	-0.241791	-0.00519363	-0.272102	-0.0251171	-3.93256	-0.0844706	-4.42554	-0.288861	-0.492982	-4.34107	0.00115822	0.933714	0.000409587	0.77634	0.62862	0.000488893	1.49292	-2.35517	1.9859	-1.43623	REDUN_OF_Curdlan1_DOWN	REDUN_OF_Curdlan1_DOWN	NONE	NONE	NONE	NONE	NONE	NONE	NONE
1433816_at	1433816_at	Slc25a51	-0.313919	-0.00978357	-0.348889	-0.0251863	-5.43691	-0.169446	-6.04257	-0.308449	-0.605659	-5.87312	5.19416e-05	0.867537	1.59938e-05	0.761659	0.553107	2.21287e-05	2.83899	-2.42847	3.44465	-1.52855	REDUN_OF_Curdlan1_DOWN	REDUN_OF_Curdlan1_DOWN	NONE	NONE	NONE	NONE	NONE	NONE	NONE
1454980_at	1454980_at	Pdpr	-0.337754	0.0103805	-0.352608	-0.0252344	-5.90794	0.181574	-6.16777	-0.312114	-0.259822	-6.34934	2.06938e-05	0.858163	1.26139e-05	0.758923	0.798264	8.97351e-06	3.28416	-2.44221	3.54399	-1.54318	REDUN_OF_Curdlan1_DOWN	REDUN_OF_Curdlan1_DOWN	NONE	NONE	NONE	NONE	NONE	NONE	NONE
1454706_at	1454706_at	Uvrag	-0.263369	0.0251098	-0.263525	-0.0252649	-4.55324	0.434108	-4.55592	-0.308858	-0.00268305	-4.99003	0.000313774	0.669919	0.000312027	0.761354	0.997892	0.000127595	1.95998	-2.15915	1.96266	-1.52486	REDUN_OF_Curdlan1_DOWN	REDUN_OF_Curdlan1_DOWN	NONE	NONE	NONE	NONE	NONE	NONE	NONE
1433624_at	1433624_at	Prrc2b	-0.227445	0.00220098	-0.25109	-0.0258462	-3.94607	0.0381862	-4.3563	-0.317081	-0.410234	-4.39449	0.0011255	0.970004	0.000473515	0.755219	0.686992	0.000437093	1.34363	-2.56425	1.75387	-1.52312	REDUN_OF_Curdlan1_DOWN	REDUN_OF_Curdlan1_DOWN	NONE	NONE	NONE	NONE	NONE	NONE	NONE
1435010_at	1435010_at	Asb7	-0.180043	-0.0100093	-0.216789	-0.0267363	-2.85568	-0.158758	-3.4385	-0.29986	-0.582825	-3.27975	0.0113129	0.875816	0.0033109	0.768085	0.568011	0.00463749	0.476516	-2.22041	1.05934	-1.38246	REDUN_OF_Curdlan1_DOWN	REDUN_OF_Curdlan1_DOWN	NONE	NONE	NONE	NONE	NONE	NONE	NONE
1439360_x_at	1439360_x_at	Ncaph2	-0.154191	0.0292603	-0.151854	-0.0269234	-2.47636	0.46993	-2.43883	-0.305753	0.0375308	-2.90876	0.0246307	0.644649	0.0265624	0.763675	0.970519	0.0101278	0.0673135	-1.93912	0.0297827	-1.3977	REDUN_OF_Curdlan1_DOWN	REDUN_OF_Curdlan1_DOWN	NONE	NONE	NONE	NONE	NONE	NONE	NONE
1452970_at	1452970_at	Zmym2	-0.14566	-0.0164951	-0.189414	-0.0272593	-2.81562	-0.318852	-3.6614	-0.372592	-0.845777	-3.34255	0.0122951	0.753901	0.00206093	0.714267	0.409959	0.00405926	-0.0838935	-2.58066	0.761883	-1.67768	REDUN_OF_Curdlan1_DOWN	REDUN_OF_Curdlan1_DOWN	NONE	NONE	NONE	NONE	NONE	NONE	NONE
1452661_at	1452661_at	Tfrc	-0.195982	-0.00753267	-0.230883	-0.027368	-4.00832	-0.154062	-4.72212	-0.395799	-0.713806	-4.56806	0.000986364	0.879458	0.000221075	0.697402	0.485474	0.000304247	0.940447	-2.91381	1.65425	-1.77351	REDUN_OF_Curdlan1_DOWN	REDUN_OF_Curdlan1_DOWN	NONE	NONE	NONE	NONE	NONE	NONE	NONE
1418067_at	1418067_at	Cfl2	-0.139011	-0.0228275	-0.189492	-0.0276543	-2.57231	-0.42241	-3.50644	-0.361845	-0.934136	-3.08403	0.0202799	0.678262	0.00286564	0.72213	0.363908	0.00701255	-0.203353	-2.35325	0.730783	-1.60084	REDUN_OF_Curdlan1_DOWN	REDUN_OF_Curdlan1_DOWN	NONE	NONE	NONE	NONE	NONE	NONE	NONE
1434824_at	1434824_at	Baz1b	-0.185669	0.00978415	-0.204156	-0.0282718	-3.3496	0.176513	-3.68313	-0.360656	-0.333531	-3.85964	0.00399898	0.862072	0.00196783	0.723002	0.742998	0.00135212	0.643487	-2.5296	0.977018	-1.55285	REDUN_OF_Curdlan1_DOWN	REDUN_OF_Curdlan1_DOWN	NONE	NONE	NONE	NONE	NONE	NONE	NONE
1448240_at	1448240_at	Mbtps1	-0.111517	-0.0130991	-0.153042	-0.0284261	-2.44501	-0.287198	-3.35545	-0.440698	-0.91044	-3.06825	0.0262349	0.777591	0.00394961	0.665238	0.375898	0.00724941	-0.843736	-3.00155	0.0667035	-1.8848	REDUN_OF_Curdlan1_DOWN	REDUN_OF_Curdlan1_DOWN	NONE	NONE	NONE	NONE	NONE	NONE	NONE
1423698_at	1423698_at	Ncaph2	-0.179521	0.00696565	-0.201324	-0.028769	-3.41871	0.13265	-3.83392	-0.387398	-0.415213	-3.96657	0.00345312	0.896098	0.00142805	0.703489	0.683417	0.00107761	0.562185	-2.72388	0.977398	-1.63247	REDUN_OF_Curdlan1_DOWN	REDUN_OF_Curdlan1_DOWN	NONE	NONE	NONE	NONE	NONE	NONE	NONE
1451126_at	1451126_at	Maf1	-0.259785	-0.00739046	-0.296016	-0.0288405	-5.12586	-0.145822	-5.84074	-0.402383	-0.714878	-5.69491	9.6853e-05	0.885855	2.35556e-05	0.692646	0.484829	3.12637e-05	2.16619	-2.81385	2.88107	-1.69042	REDUN_OF_Curdlan1_DOWN	REDUN_OF_Curdlan1_DOWN	NONE	NONE	NONE	NONE	NONE	NONE	NONE
1450893_a_at	1450893_a_at	Ubap1	-0.263794	0.0223801	-0.270322	-0.0289085	-4.455	0.377959	-4.56525	-0.345218	-0.110254	-4.94321	0.00038512	0.710353	0.000306029	0.734358	0.913558	0.000140382	1.92177	-2.15527	2.03203	-1.44604	REDUN_OF_Curdlan1_DOWN	REDUN_OF_Curdlan1_DOWN	NONE	NONE	NONE	NONE	NONE	NONE	NONE
1448405_a_at	1448405_a_at	Eid1	-0.197491	0.000424791	-0.226304	-0.0292381	-3.54369	0.00762225	-4.0607	-0.370972	-0.517012	-4.06832	0.00264739	0.994011	0.000882817	0.71545	0.612113	0.000868694	0.85216	-2.68391	1.36917	-1.53223	REDUN_OF_Curdlan1_DOWN	REDUN_OF_Curdlan1_DOWN	NONE	NONE	NONE	NONE	NONE	NONE	NONE
1423813_at	1423813_at	Kif22	-0.267712	0.00857594	-0.288907	-0.0297703	-3.74534	0.119979	-4.04185	-0.294503	-0.296512	-4.16183	0.00172396	0.905971	0.000918755	0.772102	0.770595	0.000712945	1.64681	-1.97854	1.94332	-1.18938	REDUN_OF_Curdlan1_DOWN	REDUN_OF_Curdlan1_DOWN	NONE	NONE	NONE	NONE	NONE	NONE	NONE
1449024_a_at	1449024_a_at	Hexa	-0.183579	-0.00290955	-0.216614	-0.0301246	-3.4666	-0.054942	-4.09039	-0.402241	-0.623796	-4.03545	0.003119	0.956854	0.000829075	0.692748	0.54142	0.000931282	0.634093	-2.77756	1.25789	-1.60064	REDUN_OF_Curdlan1_DOWN	REDUN_OF_Curdlan1_DOWN	NONE	NONE	NONE	NONE	NONE	NONE	NONE
1435340_at	1435340_at	Kdm4a	-0.299205	0.00450968	-0.325082	-0.0303872	-5.2595	0.0792724	-5.71438	-0.377704	-0.454881	-5.79365	7.39992e-05	0.937784	3.00993e-05	0.710539	0.655213	2.58022e-05	2.62276	-2.55747	3.07764	-1.48675	REDUN_OF_Curdlan1_DOWN	REDUN_OF_Curdlan1_DOWN	NONE	NONE	NONE	NONE	NONE	NONE	NONE
1437121_at	1437121_at	Dennd1c	-0.260354	0.0112063	-0.28061	-0.0314618	-3.9471	0.169893	-4.25418	-0.337274	-0.307084	-4.42407	0.00112305	0.867191	0.000586843	0.740228	0.76268	0.000410847	1.67302	-2.10418	1.98011	-1.27074	REDUN_OF_Curdlan1_DOWN	REDUN_OF_Curdlan1_DOWN	NONE	NONE	NONE	NONE	NONE	NONE	NONE
1421142_s_at	1421142_s_at	Foxp1	-0.171879	0.0148575	-0.189285	-0.0322641	-3.03975	0.262762	-3.3476	-0.403478	-0.307843	-3.61036	0.00769718	0.796036	0.00401599	0.691856	0.762113	0.00229732	0.386935	-2.39006	0.694778	-1.47235	REDUN_OF_Curdlan1_DOWN	REDUN_OF_Curdlan1_DOWN	NONE	NONE	NONE	NONE	NONE	NONE	NONE
1418458_at	1418458_at	Anapc7	-0.149999	0.0364693	-0.145836	-0.0323063	-2.49526	0.606672	-2.42601	-0.380013	0.0692522	-3.03268	0.0237094	0.552451	0.0272548	0.708857	0.945634	0.0078125	-8.77788e-06	-1.8886	-0.069261	-1.38441	REDUN_OF_Curdlan1_DOWN	REDUN_OF_Curdlan1_DOWN	NONE	NONE	NONE	NONE	NONE	NONE	NONE
1433645_at	1433645_at	Slc44a1	-0.22104	0.0144405	-0.238924	-0.032325	-4.2602	0.278318	-4.60489	-0.440538	-0.344696	-4.88321	0.000579457	0.784278	0.000281827	0.665352	0.734743	0.000158714	1.36918	-2.6127	1.71387	-1.60372	REDUN_OF_Curdlan1_DOWN	REDUN_OF_Curdlan1_DOWN	NONE	NONE	NONE	NONE	NONE	NONE	NONE
1434856_at	1434856_at	Ankrd44	-0.250986	0.0163748	-0.266965	-0.0323535	-5.29468	0.345435	-5.63176	-0.482609	-0.337077	-5.97719	6.89627e-05	0.734199	3.53726e-05	0.63581	0.740373	1.81199e-05	2.13036	-2.81889	2.46743	-1.7549	REDUN_OF_Curdlan1_DOWN	REDUN_OF_Curdlan1_DOWN	NONE	NONE	NONE	NONE	NONE	NONE	NONE
1452096_s_at	1452096_s_at	D230025D16Rik	-0.213872	0.00539987	-0.241164	-0.0326922	-3.31766	0.083765	-3.74103	-0.358598	-0.423369	-3.8248	0.0042793	0.934267	0.0017398	0.724512	0.677576	0.00145601	0.990803	-2.2431	1.41417	-1.28674	REDUN_OF_Curdlan1_DOWN	REDUN_OF_Curdlan1_DOWN	NONE	NONE	NONE	NONE	NONE	NONE	NONE
1451163_at	1451163_at	Tinf2	-0.318513	0.0239723	-0.327239	-0.0326977	-5.15178	0.387738	-5.29291	-0.373966	-0.141129	-5.68065	9.19117e-05	0.703242	6.92075e-05	0.713264	0.889503	3.21466e-05	2.72561	-2.03843	2.86674	-1.34159	REDUN_OF_Curdlan1_DOWN	REDUN_OF_Curdlan1_DOWN	NONE	NONE	NONE	NONE	NONE	NONE	NONE
1422172_x_at	1422172_x_at	2810408B13Rik	-0.141551	0.0359695	-0.138387	-0.032805	-2.32474	0.590739	-2.27277	-0.380965	0.0519725	-2.8635	0.0333487	0.562822	0.0369507	0.708164	0.959184	0.0111301	-0.138758	-1.87276	-0.190731	-1.36099	REDUN_OF_Curdlan1_DOWN	REDUN_OF_Curdlan1_DOWN	NONE	NONE	NONE	NONE	NONE	NONE	NONE
1429454_at	1429454_at	Gapvd1	-0.112141	-0.0159995	-0.160963	-0.0328226	-2.54373	-0.362922	-3.65118	-0.52646	-1.10745	-3.28826	0.0214929	0.72134	0.00210624	0.60568	0.284223	0.00455461	-0.858779	-3.03958	0.248671	-1.87948	REDUN_OF_Curdlan1_DOWN	REDUN_OF_Curdlan1_DOWN	NONE	NONE	NONE	NONE	NONE	NONE	NONE
1426545_at	1426545_at	Tnrc6b	-0.384499	0.021543	-0.397367	-0.0344108	-6.34579	0.355546	-6.55816	-0.401578	-0.212371	-6.91371	9.03307e-06	0.726754	6.09965e-06	0.693226	0.834459	3.20484e-06	3.87018	-2.12006	4.08256	-1.34894	REDUN_OF_Curdlan1_DOWN	REDUN_OF_Curdlan1_DOWN	NONE	NONE	NONE	NONE	NONE	NONE	NONE
1460262_a_at	1460262_a_at	1700037H04Rik	-0.158832	-0.00968411	-0.203743	-0.0352272	-2.99173	-0.182408	-3.83767	-0.46919	-0.845943	-3.65527	0.0085137	0.857518	0.00141672	0.645167	0.409869	0.002088	0.166355	-2.64297	1.0123	-1.52865	REDUN_OF_Curdlan1_DOWN	REDUN_OF_Curdlan1_DOWN	NONE	NONE	NONE	NONE	NONE	NONE	NONE
1460682_s_at	1460682_s_at	NA	-0.168317	0.0199909	-0.183705	-0.0353791	-2.39308	0.284224	-2.61186	-0.355681	-0.218785	-2.89609	0.029111	0.779828	0.0187084	0.726654	0.829542	0.0103994	0.26042	-1.84843	0.479205	-1.15233	REDUN_OF_Curdlan1_DOWN	REDUN_OF_Curdlan1_DOWN	NONE	NONE	NONE	NONE	NONE	NONE	NONE
1450700_at	1450700_at	Cdc42ep3	-0.607677	0.0213376	-0.622145	-0.0358061	-9.35062	0.328333	-9.57325	-0.389592	-0.222633	-9.90158	6.06698e-08	0.746853	4.37572e-08	0.701897	0.826595	2.72906e-08	7.0425	-1.97979	7.26513	-1.2425	REDUN_OF_Curdlan1_DOWN	REDUN_OF_Curdlan1_DOWN	NONE	NONE	NONE	NONE	NONE	NONE	NONE
1424902_at	1424902_at	Plxdc1	-0.243572	0.0300156	-0.249735	-0.0361787	-3.68033	0.45353	-3.77345	-0.386543	-0.0931237	-4.22698	0.0019796	0.656165	0.00162392	0.704109	0.926944	0.000621433	1.41385	-1.81294	1.50698	-1.2161	REDUN_OF_Curdlan1_DOWN	REDUN_OF_Curdlan1_DOWN	NONE	NONE	NONE	NONE	NONE	NONE	NONE
1429246_a_at	1429246_a_at	Anxa6	-0.14132	-0.00957671	-0.187412	-0.0365152	-2.63015	-0.178235	-3.48798	-0.480546	-0.85783	-3.30975	0.0180216	0.860742	0.00298036	0.637244	0.403462	0.00435174	-0.161537	-2.61346	0.696292	-1.49348	REDUN_OF_Curdlan1_DOWN	REDUN_OF_Curdlan1_DOWN	NONE	NONE	NONE	NONE	NONE	NONE	NONE
1454636_at	1454636_at	Cbx5	-0.126027	0.0458554	-0.117908	-0.037737	-2.27758	0.828709	-2.13086	-0.48224	0.146718	-2.95957	0.0366022	0.419275	0.0487077	0.636067	0.885159	0.00910713	-0.433248	-1.88212	-0.579967	-1.43461	REDUN_OF_Curdlan1_DOWN	REDUN_OF_Curdlan1_DOWN	NONE	NONE	NONE	NONE	NONE	NONE	NONE
1429539_at	1429539_at	Bcl2l13	-0.176501	0.0183734	-0.196262	-0.038135	-2.79057	0.290493	-3.10301	-0.42634	-0.312443	-3.39351	0.0129508	0.775114	0.00673772	0.675454	0.758678	0.00364305	0.418989	-2.08109	0.731432	-1.25062	REDUN_OF_Curdlan1_DOWN	REDUN_OF_Curdlan1_DOWN	NONE	NONE	NONE	NONE	NONE	NONE	NONE
1452903_at	1452903_at	Fam212a	-0.213167	0.0376415	-0.214317	-0.0387913	-3.42189	0.604243	-3.44035	-0.440316	-0.0184582	-4.04459	0.00342988	0.554025	0.00329796	0.665509	0.985498	0.000913435	1.014	-1.80364	1.03246	-1.26232	REDUN_OF_Curdlan1_DOWN	REDUN_OF_Curdlan1_DOWN	NONE	NONE	NONE	NONE	NONE	NONE	NONE
1421849_at	1421849_at	Stag2	-0.210171	-0.00225158	-0.251337	-0.0389144	-4.7177	-0.050541	-5.64175	-0.617664	-0.92405	-5.59121	0.000223106	0.960307	3.46872e-05	0.545356	0.368979	3.83015e-05	1.35066	-3.3165	2.27471	-1.76319	REDUN_OF_Curdlan1_DOWN	REDUN_OF_Curdlan1_DOWN	NONE	NONE	NONE	NONE	NONE	NONE	NONE
1449951_at	1449951_at	Nfkbil1	-0.192931	0.0383741	-0.193755	-0.039198	-3.17195	0.630901	-3.18549	-0.455693	-0.0135456	-3.81639	0.00582566	0.536878	0.00566129	0.654641	0.989357	0.00148225	0.705822	-1.83522	0.719368	-1.28812	REDUN_OF_Curdlan1_DOWN	REDUN_OF_Curdlan1_DOWN	NONE	NONE	NONE	NONE	NONE	NONE	NONE
1415751_at	1415751_at	Hp1bp3	-0.172211	0.0210828	-0.190616	-0.0394876	-3.61649	0.442744	-4.00299	-0.586368	-0.386506	-4.44574	0.00226757	0.663788	0.000997554	0.565685	0.704136	0.000392648	0.466444	-2.7073	0.85295	-1.64105	REDUN_OF_Curdlan1_DOWN	REDUN_OF_Curdlan1_DOWN	NONE	NONE	NONE	NONE	NONE	NONE	NONE
1451462_a_at	1451462_a_at	Ifnar2	-0.20221	0.0362346	-0.205522	-0.039547	-4.45992	0.799188	-4.53298	-0.616771	-0.0730579	-5.33217	0.000381178	0.435708	0.000327293	0.545931	0.942652	6.39823e-05	1.15154	-2.5092	1.2246	-1.72261	REDUN_OF_Curdlan1_DOWN	REDUN_OF_Curdlan1_DOWN	NONE	NONE	NONE	NONE	NONE	NONE	NONE
1433461_at	1433461_at	Sf3b2	-0.100948	0.0164166	-0.124246	-0.0397149	-2.23335	0.363195	-2.74879	-0.621293	-0.515446	-3.11199	0.0399209	0.721141	0.0141202	0.543025	0.613182	0.00661148	-1.08521	-2.95536	-0.569764	-1.72528	REDUN_OF_Curdlan1_DOWN	REDUN_OF_Curdlan1_DOWN	NONE	NONE	NONE	NONE	NONE	NONE	NONE
1450902_at	1450902_at	Brd3	-0.167367	0.0237174	-0.183533	-0.0398834	-2.63668	0.373641	-2.89136	-0.444287	-0.254676	-3.265	0.0177824	0.713502	0.0105024	0.662695	0.802168	0.00478467	0.273603	-1.98944	0.52828	-1.22666	REDUN_OF_Curdlan1_DOWN	REDUN_OF_Curdlan1_DOWN	NONE	NONE	NONE	NONE	NONE	NONE	NONE
1428709_a_at	1428709_a_at	Mrpl24	-0.128218	0.0273452	-0.141688	-0.0408151	-2.32775	0.49644	-2.57229	-0.523951	-0.244539	-3.06873	0.0331503	0.626232	0.0202807	0.607385	0.809874	0.00724215	-0.395434	-2.22674	-0.150895	-1.40163	REDUN_OF_Curdlan1_DOWN	REDUN_OF_Curdlan1_DOWN	NONE	NONE	NONE	NONE	NONE	NONE	NONE
1454917_at	1454917_at	Alg10b	-0.166292	-0.00331348	-0.210687	-0.0410812	-2.97313	-0.0592415	-3.76686	-0.519362	-0.79373	-3.70762	0.00885219	0.953482	0.00164683	0.61051	0.43879	0.00186795	0.29129	-2.6226	1.08502	-1.37699	REDUN_OF_Curdlan1_DOWN	REDUN_OF_Curdlan1_DOWN	NONE	NONE	NONE	NONE	NONE	NONE	NONE
1418198_a_at	1418198_a_at	NA	-0.144379	0.0040408	-0.182013	-0.0416745	-2.61579	0.0732092	-3.29762	-0.533892	-0.681829	-3.37083	0.0185587	0.942533	0.00446508	0.600644	0.50495	0.00382275	-0.101831	-2.64441	0.579998	-1.38776	REDUN_OF_Curdlan1_DOWN	REDUN_OF_Curdlan1_DOWN	NONE	NONE	NONE	NONE	NONE	NONE	NONE
1425628_a_at	1425628_a_at	Gtf2i	-0.127806	0.00751604	-0.162145	-0.0418546	-2.41792	0.142193	-3.06756	-0.559909	-0.649638	-3.20975	0.0276999	0.888675	0.00726	0.583178	0.525003	0.00537822	-0.419871	-2.6956	0.229767	-1.44671	REDUN_OF_Curdlan1_DOWN	REDUN_OF_Curdlan1_DOWN	NONE	NONE	NONE	NONE	NONE	NONE	NONE
1441814_s_at	1441814_s_at	Rpain	-0.217422	0.00507277	-0.254249	-0.0418998	-4.09827	0.0956185	-4.79243	-0.558462	-0.694166	-4.88805	0.000815384	0.924993	0.00019124	0.584143	0.497383	0.000157148	1.27086	-2.73179	1.96503	-1.44082	REDUN_OF_Curdlan1_DOWN	REDUN_OF_Curdlan1_DOWN	NONE	NONE	NONE	NONE	NONE	NONE	NONE
1428738_a_at	1428738_a_at	NA	-0.183775	0.0197159	-0.206859	-0.0428004	-3.1198	0.334702	-3.51169	-0.513777	-0.391888	-3.84639	0.00650344	0.742131	0.00283384	0.614323	0.700232	0.00139072	0.573365	-2.21173	0.965253	-1.28683	REDUN_OF_Curdlan1_DOWN	REDUN_OF_Curdlan1_DOWN	NONE	NONE	NONE	NONE	NONE	NONE	NONE
1428180_at	1428180_at	NA	-0.26843	-0.00558002	-0.317679	-0.0436684	-5.23167	-0.108754	-6.19152	-0.601812	-0.959845	-6.08276	7.82512e-05	0.914729	1.20613e-05	0.555603	0.351198	1.48166e-05	2.30819	-2.81472	3.26804	-1.4654	REDUN_OF_Curdlan1_DOWN	REDUN_OF_Curdlan1_DOWN	NONE	NONE	NONE	NONE	NONE	NONE	NONE
1423818_a_at	1423818_a_at	Arl6ip1	-0.206351	-0.0223522	-0.272669	-0.0439665	-4.4492	-0.481945	-5.87912	-0.670321	-1.42992	-5.39718	0.000389815	0.636272	2.18742e-05	0.512068	0.171685	5.6207e-05	1.215	-2.75226	2.64492	-1.61661	REDUN_OF_Curdlan1_DOWN	REDUN_OF_Curdlan1_DOWN	NONE	NONE	NONE	NONE	NONE	NONE	NONE
1448946_at	1448946_at	Kif3c	-0.250979	0.00241838	-0.292868	-0.0443074	-4.22588	0.0407198	-4.93119	-0.527523	-0.705311	-4.97191	0.000622877	0.968015	0.000143873	0.604959	0.490604	0.000132397	1.70024	-2.48492	2.40555	-1.25837	REDUN_OF_Curdlan1_DOWN	REDUN_OF_Curdlan1_DOWN	NONE	NONE	NONE	NONE	NONE	NONE	NONE
1443849_x_at	1443849_x_at	Urod	-0.242415	0.0387104	-0.248051	-0.0443463	-4.13505	0.660312	-4.23118	-0.53489	-0.0961361	-4.8915	0.000754414	0.518305	0.000615954	0.59997	0.924588	0.000156044	1.57639	-1.89835	1.67252	-1.27436	REDUN_OF_Curdlan1_DOWN	REDUN_OF_Curdlan1_DOWN	NONE	NONE	NONE	NONE	NONE	NONE	NONE
1435988_x_at	1435988_x_at	Ik	-0.106186	0.0323182	-0.118399	-0.0445312	-2.15109	0.654697	-2.3985	-0.637885	-0.247409	-3.0532	0.0468435	0.521823	0.0287972	0.532435	0.807691	0.00748266	-0.887583	-2.38398	-0.640174	-1.51078	REDUN_OF_Curdlan1_DOWN	REDUN_OF_Curdlan1_DOWN	NONE	NONE	NONE	NONE	NONE	NONE	NONE
1416532_at	1416532_at	Trrap	-0.171908	0.0260475	-0.1905	-0.0446392	-2.78346	0.42175	-3.08449	-0.511081	-0.301028	-3.50624	0.013143	0.678734	0.00700582	0.616167	0.76721	0.00286688	0.354728	-2.00698	0.655756	-1.20629	REDUN_OF_Curdlan1_DOWN	REDUN_OF_Curdlan1_DOWN	NONE	NONE	NONE	NONE	NONE	NONE	NONE
1425678_a_at	1425678_a_at	Snrk	-0.352002	-0.0115797	-0.408697	-0.0451156	-6.81399	-0.224157	-7.91149	-0.617545	-1.0975	-7.68733	3.83208e-06	0.825429	5.76691e-07	0.545433	0.288421	8.38116e-07	3.91032	-2.67952	5.00782	-1.43566	REDUN_OF_Curdlan1_DOWN	REDUN_OF_Curdlan1_DOWN	NONE	NONE	NONE	NONE	NONE	NONE	NONE
1454810_s_at	1454810_s_at	Vps8	-0.146234	0.0125109	-0.179512	-0.0457887	-2.34641	0.200745	-2.88038	-0.519517	-0.533963	-3.08112	0.0319456	0.843389	0.0107457	0.610404	0.600596	0.00705566	-0.0604305	-2.2061	0.473533	-1.18238	REDUN_OF_Curdlan1_DOWN	REDUN_OF_Curdlan1_DOWN	NONE	NONE	NONE	NONE	NONE	NONE	NONE
1436316_at	1436316_at	Klf13	-0.30951	-0.00701885	-0.363166	-0.0466363	-5.98421	-0.135706	-7.02161	-0.637589	-1.03739	-6.8859	1.78781e-05	0.893721	2.64525e-06	0.532623	0.314744	3.36818e-06	3.08405	-2.76446	4.12144	-1.41314	REDUN_OF_Curdlan1_DOWN	REDUN_OF_Curdlan1_DOWN	NONE	NONE	NONE	NONE	NONE	NONE	NONE
1434656_at	1434656_at	Ralgapb	-0.170664	0.0216029	-0.196392	-0.047331	-3.01265	0.381346	-3.46682	-0.590796	-0.454165	-3.84816	0.00814809	0.707887	0.00311754	0.562785	0.655717	0.0013855	0.364772	-2.26653	0.818937	-1.28154	REDUN_OF_Curdlan1_DOWN	REDUN_OF_Curdlan1_DOWN	NONE	NONE	NONE	NONE	NONE	NONE	NONE
1416990_at	1416990_at	Rxrb	-0.26165	0.00520342	-0.304356	-0.0479094	-4.56515	0.0907868	-5.31026	-0.591072	-0.745115	-5.40105	0.000306098	0.928772	6.6846e-05	0.562604	0.466843	5.57762e-05	1.94801	-2.52634	2.69313	-1.25952	REDUN_OF_Curdlan1_DOWN	REDUN_OF_Curdlan1_DOWN	NONE	NONE	NONE	NONE	NONE	NONE	NONE
1437458_x_at	1437458_x_at	Clu	-0.23233	0.0256198	-0.254643	-0.0479331	-3.4635	0.381933	-3.79614	-0.50528	-0.33264	-4.17808	0.00313958	0.707459	0.00154744	0.620146	0.743659	0.000688915	1.22735	-1.85422	1.55999	-1.07592	REDUN_OF_Curdlan1_DOWN	REDUN_OF_Curdlan1_DOWN	NONE	NONE	NONE	NONE	NONE	NONE	NONE
1448379_at	1448379_at	Pot1a	-0.186848	0.0300192	-0.205095	-0.0482664	-3.00142	0.482212	-3.29454	-0.548238	-0.293113	-3.77675	0.00834235	0.636086	0.00449437	0.590981	0.773146	0.00161257	0.591907	-1.92731	0.88502	-1.15555	REDUN_OF_Curdlan1_DOWN	REDUN_OF_Curdlan1_DOWN	NONE	NONE	NONE	NONE	NONE	NONE	NONE
1434308_at	1434308_at	Slc43a2	-0.762738	0.0206126	-0.791743	-0.0496175	-13.7026	0.370305	-14.2237	-0.630302	-0.521076	-14.594	2.38746e-10	0.715937	1.36053e-10	0.537261	0.609342	9.221e-11	11.0079	-2.32445	11.5289	-1.27518	REDUN_OF_Curdlan1_DOWN	REDUN_OF_Curdlan1_DOWN	NONE	NONE	NONE	NONE	NONE	NONE	NONE
1434587_x_at	1434587_x_at	Ptdss2	-0.194446	0.0159948	-0.228382	-0.0499306	-3.57	0.293662	-4.19306	-0.648218	-0.623056	-4.48672	0.00250328	0.772733	0.000667489	0.525898	0.541894	0.000360437	0.816025	-2.46031	1.43908	-1.29914	REDUN_OF_Curdlan1_DOWN	REDUN_OF_Curdlan1_DOWN	NONE	NONE	NONE	NONE	NONE	NONE	NONE
1422970_at	1422970_at	Mxd3	-0.282293	0.0157575	-0.317261	-0.0507262	-4.51243	0.251883	-5.07141	-0.573362	-0.558973	-5.32329	0.000341614	0.804289	0.000108144	0.57425	0.583802	6.51277e-05	2.11469	-2.14586	2.67366	-1.1221	REDUN_OF_Curdlan1_DOWN	REDUN_OF_Curdlan1_DOWN	NONE	NONE	NONE	NONE	NONE	NONE	NONE
1417326_a_at	1417326_a_at	Anapc11	-0.149509	0.00184408	-0.198795	-0.0511301	-2.7496	0.0339141	-3.65601	-0.664909	-0.90641	-3.68992	0.0140967	0.973359	0.00208471	0.515435	0.377963	0.0019396	-0.00902512	-2.72471	0.897384	-1.28573	REDUN_OF_Curdlan1_DOWN	REDUN_OF_Curdlan1_DOWN	NONE	NONE	NONE	NONE	NONE	NONE	NONE
1452588_at	1452588_at	Zfp688	-0.213538	0.002961	-0.262781	-0.0522036	-3.95261	0.0548082	-4.86409	-0.68327	-0.911482	-4.9189	0.00111	0.956959	0.00016506	0.504062	0.375365	0.000147534	1.1761	-2.7217	2.08758	-1.28002	REDUN_OF_Curdlan1_DOWN	REDUN_OF_Curdlan1_DOWN	NONE	NONE	NONE	NONE	NONE	NONE	NONE
1460211_a_at	1460211_a_at	Kdelr1	-0.18309	0.00965359	-0.226501	-0.0530652	-3.60321	0.189983	-4.45755	-0.738448	-0.854341	-4.64754	0.00233252	0.851675	0.000383071	0.470773	0.405335	0.000257966	0.651209	-2.76202	1.50555	-1.34893	REDUN_OF_Curdlan1_DOWN	REDUN_OF_Curdlan1_DOWN	NONE	NONE	NONE	NONE	NONE	NONE	NONE
1454960_at	1454960_at	Smad3	-0.309422	0.0158023	-0.347138	-0.0535184	-5.25356	0.268302	-5.89393	-0.642525	-0.640366	-6.16223	7.48864e-05	0.791843	2.12595e-05	0.529494	0.530861	1.27465e-05	2.70677	-2.27849	3.34713	-1.15833	REDUN_OF_Curdlan1_DOWN	REDUN_OF_Curdlan1_DOWN	NONE	NONE	NONE	NONE	NONE	NONE	NONE
1426884_at	1426884_at	Rmnd5a	-0.345379	0.00896928	-0.39122	-0.0548098	-6.72116	0.174544	-7.61322	-0.754208	-0.892066	-7.78777	4.53148e-06	0.863594	9.49749e-07	0.461515	0.385377	7.08287e-07	3.80212	-2.74449	4.69419	-1.30986	REDUN_OF_Curdlan1_DOWN	REDUN_OF_Curdlan1_DOWN	NONE	NONE	NONE	NONE	NONE	NONE	NONE
1452087_at	1452087_at	Epsti1	-0.586239	0.00305169	-0.63804	-0.054853	-11.2607	0.0586182	-12.2558	-0.745036	-0.995022	-12.3144	4.34168e-09	0.953971	1.25796e-09	0.466889	0.334312	1.17244e-09	8.37948	-2.82265	9.3745	-1.29233	REDUN_OF_Curdlan1_DOWN	REDUN_OF_Curdlan1_DOWN	NONE	NONE	NONE	NONE	NONE	NONE	NONE
1438009_at	1438009_at	NA	-0.111389	0.0352056	-0.131967	-0.055784	-2.34906	0.742446	-2.78304	-0.831855	-0.433975	-3.52548	0.0317781	0.468414	0.0131545	0.417548	0.670013	0.00275192	-0.814264	-2.42088	-0.380289	-1.40495	REDUN_OF_Curdlan1_DOWN	REDUN_OF_Curdlan1_DOWN	NONE	NONE	NONE	NONE	NONE	NONE	NONE
1416251_at	1416251_at	Mcm6	-0.212265	0.013593	-0.254481	-0.0558098	-3.86049	0.247219	-4.6283	-0.717729	-0.767803	-4.87552	0.00134968	0.807835	0.000268465	0.483116	0.453617	0.000161237	1.13242	-2.48086	1.90022	-1.21131	REDUN_OF_Curdlan1_DOWN	REDUN_OF_Curdlan1_DOWN	NONE	NONE	NONE	NONE	NONE	NONE	NONE
1437437_x_at	1437437_x_at	Dnpep	-0.123186	0.0257443	-0.153353	-0.0559113	-2.2882	0.478203	-2.84855	-0.734372	-0.560356	-3.32676	0.035845	0.638876	0.0114819	0.473186	0.58288	0.00419756	-0.498072	-2.30807	0.0622843	-1.23582	REDUN_OF_Curdlan1_DOWN	REDUN_OF_Curdlan1_DOWN	NONE	NONE	NONE	NONE	NONE	NONE	NONE
1448645_at	1448645_at	Msl3	-0.28992	0.00131023	-0.345038	-0.0564287	-5.53095	0.024996	-6.58247	-0.761214	-1.05152	-6.60747	4.31249e-05	0.980363	5.83387e-06	0.457434	0.308404	5.57311e-06	2.66932	-2.83663	3.72084	-1.26226	REDUN_OF_Curdlan1_DOWN	REDUN_OF_Curdlan1_DOWN	NONE	NONE	NONE	NONE	NONE	NONE	NONE
1436724_a_at	1436724_a_at	Eif2d	-0.132011	0.013628	-0.175899	-0.0575161	-2.62224	0.270702	-3.49402	-0.807859	-0.871783	-3.76472	0.0183158	0.790028	0.00294235	0.43084	0.396025	0.00165433	-0.357322	-2.70886	0.514461	-1.29901	REDUN_OF_Curdlan1_DOWN	REDUN_OF_Curdlan1_DOWN	NONE	NONE	NONE	NONE	NONE	NONE	NONE
1451102_at	1451102_at	Cnot8	-0.205298	0.0175866	-0.247876	-0.0601641	-3.90636	0.334634	-4.71651	-0.809486	-0.810152	-5.05114	0.00122444	0.742182	0.000223654	0.42993	0.429558	0.000112682	1.0522	-2.51953	1.86235	-1.20871	REDUN_OF_Curdlan1_DOWN	REDUN_OF_Curdlan1_DOWN	NONE	NONE	NONE	NONE	NONE	NONE	NONE
1453271_at	1453271_at	Phf14	-0.329233	0.0200594	-0.371407	-0.062233	-5.9281	0.361186	-6.68747	-0.792351	-0.759368	-7.04866	1.99077e-05	0.722613	4.8171e-06	0.439571	0.458507	2.52163e-06	3.22723	-2.33968	3.9866	-1.11745	REDUN_OF_Curdlan1_DOWN	REDUN_OF_Curdlan1_DOWN	NONE	NONE	NONE	NONE	NONE	NONE	NONE
1433722_at	1433722_at	Akap13	-0.145818	0.0165167	-0.192594	-0.0632927	-2.83278	0.320867	-3.74149	-0.86944	-0.908707	-4.06236	0.0118646	0.752401	0.00173811	0.397267	0.376785	0.000879725	-0.081236	-2.59315	0.827471	-1.19108	REDUN_OF_Curdlan1_DOWN	REDUN_OF_Curdlan1_DOWN	NONE	NONE	NONE	NONE	NONE	NONE	NONE
1426242_at	1426242_at	Polr2a	-0.20176	0.0325497	-0.233268	-0.0640579	-4.12893	0.666116	-4.77373	-0.926958	-0.6448	-5.43985	0.000764225	0.514683	0.00019875	0.367512	0.528055	5.16395e-05	1.05925	-2.40357	1.70405	-1.24364	REDUN_OF_Curdlan1_DOWN	REDUN_OF_Curdlan1_DOWN	NONE	NONE	NONE	NONE	NONE	NONE	NONE
1426323_x_at	1426323_x_at	Siva1	-0.139866	0.0400766	-0.169103	-0.0693138	-2.51086	0.719452	-3.03573	-0.879864	-0.524864	-3.75518	0.0229731	0.482082	0.00776258	0.391759	0.606765	0.00168824	-0.181924	-1.97334	0.34294	-1.02422	REDUN_OF_Curdlan1_DOWN	REDUN_OF_Curdlan1_DOWN	NONE	NONE	NONE	NONE	NONE	NONE	NONE
1428213_at	1428213_at	Nsmce4a	-0.17952	0.0350262	-0.214446	-0.0699526	-3.2108	0.626461	-3.83547	-0.884687	-0.624675	-4.46193	0.00536636	0.539714	0.00142337	0.389228	0.540857	0.000379583	0.527975	-2.05636	1.15265	-1.01235	REDUN_OF_Curdlan1_DOWN	REDUN_OF_Curdlan1_DOWN	NONE	NONE	NONE	NONE	NONE	NONE	NONE
1435925_at	1435925_at	Git2	-0.377427	0.0353833	-0.412698	-0.0706539	-7.04422	0.660385	-7.7025	-0.932439	-0.658282	-8.36288	2.5415e-06	0.518259	8.17019e-07	0.364758	0.519575	2.76977e-07	4.24465	-2.13918	4.90293	-1.04715	REDUN_OF_Curdlan1_DOWN	REDUN_OF_Curdlan1_DOWN	NONE	NONE	NONE	NONE	NONE	NONE	NONE
1451096_at	1451096_at	Ndufs2	-0.120032	0.0118458	-0.178861	-0.0706741	-2.39304	0.236165	-3.56588	-0.996316	-1.17284	-3.80205	0.0291129	0.816256	0.00252531	0.333702	0.257766	0.00152814	-0.597452	-2.75433	0.575388	-1.11828	REDUN_OF_Curdlan1_DOWN	REDUN_OF_Curdlan1_DOWN	NONE	NONE	NONE	NONE	NONE	NONE	NONE
1460603_at	1460603_at	Samd9l	-0.269004	0.0393139	-0.305143	-0.0754531	-5.91778	0.864862	-6.7128	-1.17371	-0.795022	-7.57766	2.03064e-05	0.399702	4.60065e-06	0.257425	0.438059	1.00874e-06	2.61795	-2.43497	3.41297	-1.15962	REDUN_OF_Curdlan1_DOWN	REDUN_OF_Curdlan1_DOWN	NONE	NONE	NONE	NONE	NONE	NONE	NONE
1425815_a_at	1425815_a_at	Hmmr	-0.145315	0.0417069	-0.179213	-0.0756053	-2.53227	0.726788	-3.12298	-0.931616	-0.590717	-3.84977	0.0219986	0.477696	0.00645996	0.36517	0.562836	0.00138078	-0.0816466	-1.88712	0.50907	-0.916699	REDUN_OF_Curdlan1_DOWN	REDUN_OF_Curdlan1_DOWN	NONE	NONE	NONE	NONE	NONE	NONE	NONE
1423911_at	1423911_at	Ppp2r5a	-0.132158	0.0533808	-0.156322	-0.0775451	-2.72327	1.09997	-3.2212	-1.12989	-0.497932	-4.32117	0.0148839	0.287373	0.00524952	0.274926	0.625203	0.000509746	-0.36765	-1.99095	0.130282	-1.05572	REDUN_OF_Curdlan1_DOWN	REDUN_OF_Curdlan1_DOWN	NONE	NONE	NONE	NONE	NONE	NONE	NONE
1429367_at	1429367_at	Wipi2	-0.169263	0.0440261	-0.204535	-0.0792979	-2.96828	0.772062	-3.58682	-0.983306	-0.618543	-4.35888	0.00894258	0.451161	0.00241528	0.339871	0.544791	0.000470959	0.33781	-1.85841	0.956353	-0.876717	REDUN_OF_Curdlan1_DOWN	REDUN_OF_Curdlan1_DOWN	NONE	NONE	NONE	NONE	NONE	NONE	NONE
1433770_at	1433770_at	Dpysl2	-0.112051	0.0133791	-0.17802	-0.0793475	-2.65022	0.31644	-4.2105	-1.32704	-1.56027	-4.52694	0.0172959	0.755697	0.000643394	0.202841	0.137957	0.000331442	-0.897553	-3.23134	0.662721	-1.18162	REDUN_OF_Curdlan1_DOWN	REDUN_OF_Curdlan1_DOWN	NONE	NONE	NONE	NONE	NONE	NONE	NONE
1419873_s_at	1419873_s_at	Csf1r	-0.128348	0.0337452	-0.177363	-0.0827602	-2.58845	0.680556	-3.57696	-1.18021	-0.988508	-4.25752	0.0196238	0.505734	0.00246649	0.254906	0.337395	0.000582735	-0.436666	-2.34456	0.551842	-0.958876	REDUN_OF_Curdlan1_DOWN	REDUN_OF_Curdlan1_DOWN	NONE	NONE	NONE	NONE	NONE	NONE	NONE
1416522_a_at	1416522_a_at	Grcc10	-0.131156	0.0540724	-0.160867	-0.083783	-2.54216	1.04807	-3.11803	-1.1483	-0.575872	-4.1661	0.0215617	0.309946	0.00652781	0.267468	0.572591	0.000706551	-0.365248	-1.85933	0.210624	-0.907545	REDUN_OF_Curdlan1_DOWN	REDUN_OF_Curdlan1_DOWN	NONE	NONE	NONE	NONE	NONE	NONE	NONE
1417253_at	1417253_at	Frg1	-0.105779	0.0622497	-0.128377	-0.0848471	-2.17612	1.28062	-2.641	-1.23425	-0.464881	-3.92162	0.044628	0.218305	0.0176258	0.23466	0.648185	0.00118542	-0.909723	-1.80523	-0.444842	-0.947767	REDUN_OF_Curdlan1_DOWN	REDUN_OF_Curdlan1_DOWN	NONE	NONE	NONE	NONE	NONE	NONE	NONE
1434555_at	1434555_at	Anp32a	-0.208801	0.0365808	-0.26386	-0.0916407	-4.12983	0.723525	-5.21885	-1.28166	-1.08902	-5.94238	0.000762774	0.479644	8.02939e-05	0.217947	0.292032	1.93697e-05	1.16301	-2.2433	2.25203	-0.816199	REDUN_OF_Curdlan1_DOWN	REDUN_OF_Curdlan1_DOWN	NONE	NONE	NONE	NONE	NONE	NONE	NONE
1427243_at	1427243_at	Rell1	-0.252747	0.0386632	-0.307714	-0.09363	-4.92471	0.753341	-5.99572	-1.29001	-1.07101	-6.74906	0.000145791	0.462021	1.74891e-05	0.215103	0.299814	4.30826e-06	2.002	-2.16937	3.07301	-0.776653	REDUN_OF_Curdlan1_DOWN	REDUN_OF_Curdlan1_DOWN	NONE	NONE	NONE	NONE	NONE	NONE	NONE
1423707_at	1423707_at	Tmem50b	-0.123806	0.0414609	-0.180477	-0.0981315	-2.58433	0.865455	-3.76727	-1.44843	-1.18294	-4.63273	0.0197894	0.399386	0.00164539	0.166516	0.253851	0.00026601	-0.546769	-2.26564	0.636173	-0.765586	REDUN_OF_Curdlan1_DOWN	REDUN_OF_Curdlan1_DOWN	NONE	NONE	NONE	NONE	NONE	NONE	NONE
1448149_at	1448149_at	Ctnna1	-0.144612	0.0585823	-0.185174	-0.0991439	-3.22278	1.30554	-4.12672	-1.56234	-0.903939	-5.43226	0.00523202	0.20989	0.000767803	0.13747	0.379233	5.24224e-05	-0.120064	-2.0373	0.783875	-0.801407	REDUN_OF_Curdlan1_DOWN	REDUN_OF_Curdlan1_DOWN	NONE	NONE	NONE	NONE	NONE	NONE	NONE
1429140_at	1429140_at	Spns3	0.0160692	0.316188	0.141376	-0.190882	0.265207	5.21839	2.33327	-2.22762	2.06807	-2.88512	0.794185	8.03683e-05	0.0327894	0.0403706	0.0549365	0.01064	-2.21041	2.74278	-0.142338	0.477093	REDUCT_BY_GMCSF_UP	NONE	NONE	NONE	NONE	NONE	NONE	NONE	NONE
1416279_at	1416279_at	Ap1b1	0.30316	-0.018036	0.169726	-0.115398	6.308	-0.375283	3.53157	-1.69786	-2.77642	3.90686	9.69313e-06	0.712303	0.0027165	0.108598	0.0133359	0.00122315	3.18688	-2.74584	0.410454	-0.509102	REDUCT_BY_Curdlan1_UP	NONE	NONE	NONE	NONE	NONE	NONE	NONE	NONE
1424989_at	1424989_at	Orai1	0.616914	-0.0131731	0.487041	-0.1167	11.1071	-0.237171	8.76878	-1.4857	-2.33827	9.00595	5.29781e-09	0.815488	1.46348e-07	0.1565	0.0324663	1.01731e-07	8.40642	-2.46346	6.06815	-0.423935	REDUCT_BY_Curdlan1_UP	NONE	NONE	NONE	NONE	NONE	NONE	NONE	NONE
1420886_a_at	1420886_a_at	Xbp1	0.312393	0.0153738	0.201536	-0.126231	5.96821	0.293714	3.85031	-1.70527	-2.1179	3.5566	1.8434e-05	0.772695	0.00137919	0.107183	0.0499378	0.00257569	3.10249	-2.57201	0.98459	-0.3211	REDUCT_BY_Curdlan1_UP	NONE	NONE	NONE	NONE	NONE	NONE	NONE	NONE
1453281_at	1453281_at	Pik3cd	0.356958	0.00457594	0.226014	-0.135521	5.86394	0.0751713	3.71284	-1.57421	-2.15109	3.63767	2.2524e-05	0.940996	0.0018473	0.134705	0.0468434	0.00216764	3.39981	-2.38895	1.24872	-0.168192	REDUCT_BY_Curdlan1_UP	NONE	NONE	NONE	NONE	NONE	NONE	NONE	NONE
1428229_at	1428229_at	Prkd3	0.581753	0.0294363	0.470702	-0.140487	11.5362	0.583722	9.33402	-1.9699	-2.20214	8.7503	3.05531e-09	0.567422	6.21795e-08	0.066137	0.0424272	1.50596e-07	8.56166	-2.39078	6.35952	-0.133387	REDUCT_BY_Curdlan1_UP	NONE	NONE	NONE	NONE	NONE	NONE	NONE	NONE
1423941_at	1423941_at	Camk2g	0.375189	-0.0348131	0.194388	-0.145988	7.43583	-0.689957	3.85255	-2.04589	-3.58328	4.54251	1.28489e-06	0.499957	0.00137264	0.0573046	0.00243356	0.000320864	4.463	-2.28288	0.879719	-0.056222	REDUCT_BY_Curdlan1_UP	NONE	NONE	NONE	NONE	NONE	NONE	NONE	NONE
1418057_at	1418057_at	Tiam1	1.03362	0.029902	0.903056	-0.160468	17.1978	0.497523	15.0254	-1.88793	-2.17241	14.5279	7.46454e-12	0.625485	5.9236e-11	0.0770248	0.0449503	9.87771e-11	14.7021	-1.99824	12.5297	0.123155	REDUCT_BY_Curdlan1_UP	NONE	NONE	NONE	NONE	NONE	NONE	NONE	NONE
1424522_at	1424522_at	Heatr1	1.11531	0.0186029	0.963803	-0.170112	17.4736	0.291453	15.0999	-1.88454	-2.37369	14.8085	5.83685e-12	0.774393	5.49401e-11	0.077507	0.0302585	7.38973e-11	15.1236	-2.0586	12.7499	0.222804	REDUCT_BY_Curdlan1_UP	NONE	NONE	NONE	NONE	NONE	NONE	NONE	NONE
1437151_at	1437151_at	Usp22	0.496104	-0.00587238	0.310981	-0.179251	8.33252	-0.0986318	5.2232	-2.12888	-3.10932	5.32183	2.90751e-07	0.922637	7.9595e-05	0.0488945	0.00664878	6.53175e-05	5.81313	-2.42075	2.70382	0.347402	REDUCT_BY_Curdlan1_UP	NONE	NONE	NONE	NONE	NONE	NONE	NONE	NONE
1435505_at	1435505_at	Dmwd	0.777792	-0.0325928	0.56029	-0.184909	12.4278	-0.52078	8.95252	-2.08918	-3.47532	9.4733	1.02386e-09	0.609543	1.10354e-07	0.0527658	0.00306167	5.06376e-08	10.0311	-1.87597	6.55576	0.394415	REDUCT_BY_Curdlan1_UP	NONE	NONE	NONE	NONE	NONE	NONE	NONE	NONE
1428506_at	1428506_at	Atic	0.53122	0.0539764	0.396318	-0.188878	10.4918	1.06606	7.82744	-2.6378	-2.66436	6.76139	1.20143e-08	0.301982	6.62962e-07	0.0177417	0.0168016	4.21334e-06	7.52924	-1.8965	4.86488	0.542955	REDUCT_BY_Curdlan1_UP	NONE	NONE	NONE	NONE	NONE	NONE	NONE	NONE
1421407_at	1421407_at	F2rl2	0.577276	-0.00466245	0.372133	-0.200481	7.85234	-0.0634205	5.0619	-1.9283	-2.79044	5.12532	6.3608e-07	0.950205	0.000110249	0.0714775	0.0129542	9.69586e-05	5.81198	-1.97694	3.02154	0.485543	REDUCT_BY_Curdlan1_UP	NONE	NONE	NONE	NONE	NONE	NONE	NONE	NONE
1444654_at	1444654_at	NA	0.364119	0.00527009	0.164229	-0.20516	4.96813	0.0719063	2.24078	-1.97937	-2.72735	2.16888	0.000133421	0.943554	0.0393441	0.0649733	0.0147593	0.0452592	2.92149	-1.97473	0.194146	0.532181	REDUCT_BY_Curdlan1_UP	NONE	NONE	NONE	NONE	NONE	NONE	NONE	NONE
1419221_a_at	1419221_a_at	Rgs14	0.333474	-0.00112721	0.118732	-0.213614	6.06634	-0.0205055	2.1599	-2.74777	-3.90643	2.18041	1.52865e-05	0.98389	0.0460525	0.0141501	0.00122424	0.0442584	3.33763	-2.7082	-0.568802	0.818282	REDUCT_BY_Curdlan1_UP	NONE	NONE	NONE	NONE	NONE	NONE	NONE	NONE
1423182_at	1423182_at	Tnfrsf13b	0.508598	-0.0229621	0.268554	-0.217082	7.28832	-0.329052	3.84844	-2.19968	-3.43988	4.17749	1.65729e-06	0.746319	0.00138468	0.0426308	0.00330127	0.000689762	5.13879	-1.82048	1.69891	0.679736	REDUCT_BY_Curdlan1_UP	NONE	NONE	NONE	NONE	NONE	NONE	NONE	NONE
1433962_at	1433962_at	Trmt61a	1.0198	-0.00797643	0.792914	-0.218905	15.5195	-0.121387	12.0668	-2.35563	-3.45275	12.1882	3.6167e-11	0.904873	1.58152e-09	0.0313661	0.00321217	1.36484e-09	13.2368	-2.16135	9.78404	0.741488	REDUCT_BY_Curdlan1_UP	NONE	NONE	NONE	NONE	NONE	NONE	NONE	NONE
1430878_at	1430878_at	2210406H18Rik	-0.919698	0.00262531	-0.26722	0.649853	-11.425	0.0326132	-3.31957	5.70838	8.10548	-3.35218	3.51783e-09	0.97438	0.00426206	3.04537e-05	4.1947e-07	0.00397712	9.56165	-1.83078	1.45618	4.39076	REDUCT_BY_Curdlan1_DOWN	NONE	NONE	NONE	NONE	NONE	NONE	NONE	NONE
1424077_at	1424077_at	Gdpd1	-0.723736	0.00937762	-0.410726	0.303632	-11.0847	0.143628	-6.29068	3.28835	4.79406	-6.43431	5.45411e-09	0.88756	1.00122e-05	0.00455367	0.000190601	7.66361e-06	8.78734	-2.15377	3.99328	1.66385	REDUCT_BY_Curdlan1_DOWN	NONE	NONE	NONE	NONE	NONE	NONE	NONE	NONE
1425638_at	1425638_at	Adap2	-0.920124	0.0063063	-0.629282	0.284535	-12.7084	0.0871	-8.69139	2.77885	4.01699	-8.77849	7.35539e-10	0.931656	1.65024e-07	0.0132691	0.000968421	1.44168e-07	10.6366	-1.98464	6.61965	1.31391	REDUCT_BY_Curdlan1_DOWN	NONE	NONE	NONE	NONE	NONE	NONE	NONE	NONE
1425639_at	1425639_at	Adap2	-0.895869	0.0163913	-0.614978	0.264499	-11.965	0.218918	-8.21347	2.49791	3.7515	-8.43239	1.79122e-09	0.82944	3.52074e-07	0.0235828	0.00170152	2.47959e-07	9.96161	-1.78444	6.21012	1.08132	REDUCT_BY_Curdlan1_DOWN	NONE	NONE	NONE	NONE	NONE	NONE	NONE	NONE
1422978_at	1422978_at	Cybb	-0.390907	-0.0148369	-0.158777	0.246967	-6.91288	-0.262379	-2.80785	3.08823	4.10503	-2.54547	3.20956e-06	0.796327	0.012495	0.00695089	0.000803806	0.021417	4.26025	-2.39026	0.155216	1.21253	REDUCT_BY_Curdlan1_DOWN	NONE	NONE	NONE	NONE	NONE	NONE	NONE	NONE
1451990_at	1451990_at	Mapre2	-0.50539	-0.00443231	-0.277495	0.232328	-8.79647	-0.0771458	-4.82988	2.85936	3.96659	-4.75273	1.40217e-07	0.939449	0.000177067	0.0112267	0.00107756	0.000207542	6.18568	-2.53365	2.21908	1.01324	REDUCT_BY_Curdlan1_DOWN	NONE	NONE	NONE	NONE	NONE	NONE	NONE	NONE
1424105_a_at	1424105_a_at	Pttg1	-0.378323	0.00952752	-0.175307	0.193488	-5.69328	0.143377	-2.63815	2.05892	3.05513	-2.78153	3.13635e-05	0.887755	0.0177289	0.0559023	0.00745236	0.0131956	3.43597	-2.11393	0.380843	0.462759	REDUCT_BY_Curdlan1_DOWN	NONE	NONE	NONE	NONE	NONE	NONE	NONE	NONE
1455263_at	1455263_at	Lacc1	-0.373336	0.0141479	-0.165839	0.193349	-6.00067	0.227401	-2.66555	2.19749	3.33512	-2.89295	1.73245e-05	0.822948	0.0167607	0.0428131	0.0041237	0.0104677	3.58971	-2.18356	0.254582	0.492683	REDUCT_BY_Curdlan1_DOWN	NONE	NONE	NONE	NONE	NONE	NONE	NONE	NONE
1437441_at	1437441_at	AA388235	-0.406119	-0.00690807	-0.237379	0.175648	-5.34297	-0.0908838	-3.123	1.63402	2.21997	-3.03212	6.26171e-05	0.928696	0.00645967	0.121476	0.040978	0.00782167	3.36955	-1.88254	1.14958	0.238597	REDUCT_BY_Curdlan1_DOWN	NONE	NONE	NONE	NONE	NONE	NONE	NONE	NONE
1435602_at	1435602_at	Sephs2	-0.356289	-0.0174463	-0.198492	0.175243	-5.03343	-0.246472	-2.80418	1.75061	2.22926	-2.5577	0.00011681	0.808404	0.0125906	0.0988664	0.0402411	0.0208914	2.91432	-1.87264	0.685064	0.252168	REDUCT_BY_Curdlan1_DOWN	NONE	NONE	NONE	NONE	NONE	NONE	NONE	NONE
1433812_at	1433812_at	Lix1l	-0.509629	0.00967662	-0.338121	0.161831	-7.6636	0.145513	-5.08454	1.72078	2.57907	-5.23005	8.72284e-07	0.886095	0.000105302	0.104272	0.0200028	7.85063e-05	5.40796	-2.11013	2.8289	0.125802	REDUCT_BY_Curdlan1_DOWN	NONE	NONE	NONE	NONE	NONE	NONE	NONE	NONE
1429415_at	1429415_at	Zmynd8	-0.371023	-0.017279	-0.228893	0.159409	-7.4436	-0.346658	-4.59214	2.26141	2.85146	-4.24548	1.26788e-06	0.733297	0.000289392	0.0377843	0.0114126	0.000597683	4.43425	-2.6627	1.58279	0.133477	REDUCT_BY_Curdlan1_DOWN	NONE	NONE	NONE	NONE	NONE	NONE	NONE	NONE
1416488_at	1416488_at	Ccng2	-0.620007	-0.0147766	-0.475865	0.158919	-9.48279	-0.226003	-7.27819	1.7187	2.2046	-7.05219	4.99379e-08	0.824017	1.68669e-06	0.104659	0.0422246	2.50595e-06	7.18859	-2.06819	4.98399	0.0964554	REDUCT_BY_Curdlan1_DOWN	NONE	NONE	NONE	NONE	NONE	NONE	NONE	NONE
1434674_at	1434674_at	Lyst	-0.676119	0.0336953	-0.494564	0.147859	-12.1923	0.607619	-8.91835	1.88537	3.27393	-9.52597	1.35806e-09	0.551837	1.16267e-07	0.0773891	0.00469496	4.68804e-08	9.48737	-2.09729	6.21344	-0.0272942	REDUCT_BY_Curdlan1_DOWN	NONE	NONE	NONE	NONE	NONE	NONE	NONE	NONE
1423809_at	1423809_at	Tcf19	-0.697497	0.0302879	-0.524124	0.143085	-10.8455	0.47095	-8.14968	1.57321	2.6958	-8.62063	7.47093e-09	0.643936	3.90383e-07	0.134936	0.0157502	1.84294e-07	8.51311	-1.86142	5.81731	-0.0760256	REDUCT_BY_Curdlan1_DOWN	NONE	NONE	NONE	NONE	NONE	NONE	NONE	NONE
1418300_a_at	1418300_a_at	Mknk2	-0.420439	-0.0154321	-0.301845	0.134027	-9.67929	-0.355274	-6.94902	2.18181	2.73026	-6.59375	3.75219e-08	0.726953	3.00923e-06	0.0441384	0.0146707	5.7147e-06	6.22601	-3.098	3.49574	-0.26003	REDUCT_BY_Curdlan1_DOWN	NONE	NONE	NONE	NONE	NONE	NONE	NONE	NONE
1460737_at	1460737_at	Igbp1	-0.524926	0.00712922	-0.395103	0.122693	-8.85737	0.120295	-6.6668	1.46391	2.19057	-6.7871	1.27661e-07	0.905724	5.00157e-06	0.162295	0.0433932	4.02232e-06	6.32634	-2.41074	4.13576	-0.325807	REDUCT_BY_Curdlan1_DOWN	NONE	NONE	NONE	NONE	NONE	NONE	NONE	NONE
1425811_a_at	1425811_a_at	Csrp1	-0.32635	-0.00137241	-0.213755	0.113968	-6.54496	-0.0275238	-4.28686	1.61618	2.2581	-4.25933	6.24922e-06	0.978377	0.000547858	0.1253	0.0380306	0.000580511	3.53671	-2.98073	1.2786	-0.510975	REDUCT_BY_Curdlan1_DOWN	NONE	NONE	NONE	NONE	NONE	NONE	NONE	NONE
1421840_at	1421840_at	Abca1	-0.219205	0.011452	-0.11537	0.0923825	-4.49225	0.234691	-2.36433	1.33872	2.12792	-2.59902	0.000356298	0.81738	0.0308279	0.199091	0.0489844	0.0192053	1.41824	-2.83932	-0.709682	-0.834938	REDUCT_BY_Curdlan1_DOWN	NONE	NONE	NONE	NONE	NONE	NONE	NONE	NONE
1452836_at	1452836_at	Lpin2	-0.647584	0.0321133	-0.526598	0.088872	-11.5215	0.571342	-9.36896	1.11805	2.15251	-9.94031	3.11262e-09	0.575585	5.90457e-08	0.279802	0.0467158	2.58322e-08	8.85275	-2.09738	6.70024	-0.769019	REDUCT_BY_Curdlan1_DOWN	NONE	NONE	NONE	NONE	NONE	NONE	NONE	NONE
1418261_at	1418261_at	Syk	-0.501528	0.0382594	-0.375131	0.0881374	-8.75939	0.668216	-6.55182	1.08849	2.20757	-7.22004	1.4849e-07	0.513376	6.17101e-06	0.29226	0.041981	1.86633e-06	6.13958	-1.95159	3.93201	-0.763997	REDUCT_BY_Curdlan1_DOWN	NONE	NONE	NONE	NONE	NONE	NONE	NONE	NONE
1448167_at	1448167_at	Ifngr1	-0.558018	0.0404246	-0.429728	0.0878661	-9.50701	0.688718	-7.3213	1.05853	2.1857	-8.01002	4.81983e-08	0.500716	1.56521e-06	0.305297	0.0438058	4.90304e-07	6.95144	-1.86685	4.76574	-0.748529	REDUCT_BY_Curdlan1_DOWN	NONE	NONE	NONE	NONE	NONE	NONE	NONE	NONE
1416083_at	1416083_at	Zfand5	-0.277316	0.027121	-0.173633	0.0765616	-6.4489	0.630692	-4.03779	1.25895	2.41111	-4.66848	7.45938e-06	0.537012	0.000926681	0.225834	0.02808	0.000247012	2.96069	-2.85752	0.549579	-1.20759	REDUCT_BY_Curdlan1_DOWN	NONE	NONE	NONE	NONE	NONE	NONE	NONE	NONE
1422418_s_at	1422418_s_at	NA	-0.263555	0.0551265	-0.151483	0.056945	-5.39319	1.12807	-3.09984	0.823979	2.29335	-4.22791	5.66544e-05	0.27567	0.0067829	0.421881	0.0354825	0.000620215	2.3237	-1.94142	0.0303469	-1.34648	REDUCT_BY_Curdlan1_DOWN	NONE	NONE	NONE	NONE	NONE	NONE	NONE	NONE
1442107_at	1442107_at	Flnb	0.00151926	-0.000768636	0.307238	0.306488	0.0202015	-0.0102205	4.08534	2.88171	4.06514	4.09556	0.984129	0.99197	0.000837983	0.0107158	0.000874568	0.000820068	-1.97434	-1.98432	2.09079	1.47136	EMERGENT_UP	NONE	NONE	NONE	NONE	NONE	EMERGENT_UP	NONE	NONE
1426004_a_at	1426004_a_at	Tgm2	0.00106036	-0.00427658	0.217458	0.220674	0.0193778	-0.0781531	3.97397	2.85158	3.95459	4.05212	0.984776	0.938661	0.00106085	0.0114099	0.00110535	0.000898998	-2.72182	-2.66304	1.23277	0.913258	EMERGENT_UP	NONE	NONE	NONE	NONE	NONE	EMERGENT_UP	NONE	NONE
1429545_at	1429545_at	Ube2i	0.0176882	-0.00843964	0.227498	0.21825	0.247271	-0.117982	3.1803	2.15739	2.93303	3.29828	0.807796	0.907528	0.00572376	0.0462769	0.00962722	0.00445885	-1.84965	-1.97894	1.08338	0.674645	EMERGENT_UP	NONE	NONE	NONE	NONE	NONE	EMERGENT_UP	NONE	NONE
1453045_at	1453045_at	Ccdc41	0.0292189	-0.034652	0.208992	0.214425	0.451525	-0.535484	3.22959	2.34304	2.77807	3.76508	0.657579	0.599568	0.00515712	0.0321606	0.0132905	0.00165309	-1.86645	-1.7825	0.911615	0.703977	EMERGENT_UP	NONE	NONE	NONE	NONE	NONE	EMERGENT_UP	NONE	NONE
1417500_a_at	1417500_a_at	Tgm2	0.0256094	0.0337267	0.246467	0.187131	0.411972	0.542552	3.96484	2.12862	3.55287	3.42229	0.685743	0.594802	0.00108157	0.0489189	0.00259618	0.00342696	-2.00104	-1.87046	1.55184	0.422364	EMERGENT_UP	NONE	NONE	NONE	NONE	NONE	EMERGENT_UP	NONE	NONE
1425026_at	1425026_at	Sft2d2	-0.0108918	-0.000740227	0.150237	0.161869	-0.206814	-0.0140554	2.85269	2.17334	3.05951	2.86675	0.838725	0.988957	0.0113834	0.0448697	0.00738405	0.0110552	-2.64138	-2.83414	0.00450044	0.15936	EMERGENT_UP	NONE	NONE	NONE	NONE	NONE	EMERGENT_UP	NONE	NONE
1423609_a_at	1423609_a_at	Mgat1	-0.0103754	-0.0191989	-0.238098	-0.208524	-0.190367	-0.352261	-4.36863	-2.70539	-4.17826	-4.01637	0.851379	0.729169	0.000461435	0.0154425	0.000688647	0.00096969	-2.56184	-2.39994	1.61642	0.759288	EMERGENT_DOWN	NONE	NONE	NONE	NONE	NONE	EMERGENT_DOWN	NONE	NONE
1421561_at	1421561_at	Bhlhe23	-0.0316145	-0.0173662	-0.266175	-0.217194	-0.534932	-0.293844	-4.50381	-2.59864	-3.96887	-4.20996	0.599941	0.772597	0.000347815	0.0192204	0.00107237	0.000644121	-2.00314	-2.24422	1.96574	0.803953	EMERGENT_DOWN	NONE	NONE	NONE	NONE	NONE	EMERGENT_DOWN	NONE	NONE
1421863_at	1421863_at	Vamp1	-0.0303087	-0.0132587	-0.268665	-0.225097	-0.530364	-0.23201	-4.70129	-2.78523	-4.17092	-4.46928	0.603033	0.819427	0.000230802	0.0130948	0.000699388	0.000373803	-2.09444	-2.3928	2.07648	0.929213	EMERGENT_DOWN	NONE	NONE	NONE	NONE	NONE	EMERGENT_DOWN	NONE	NONE
1420015_s_at	1420015_s_at	Ppt1	-0.0162449	-0.000323314	-0.263313	-0.246745	-0.256313	-0.00510126	-4.15457	-2.75288	-3.89826	-4.14947	0.800926	0.995992	0.000723948	0.0140015	0.00124568	0.000731786	-2.11039	-2.3616	1.78786	1.07936	EMERGENT_DOWN	NONE	NONE	NONE	NONE	NONE	EMERGENT_DOWN	NONE	NONE
1455078_at	1455078_at	Ssh2	-0.041536	-0.00170669	-0.295848	-0.252605	-0.710645	-0.0292	-5.06171	-3.05602	-4.35106	-5.03251	0.487379	0.977061	0.000110292	0.00743845	0.000478752	0.000117031	-1.85573	-2.53717	2.49533	1.24132	EMERGENT_DOWN	NONE	NONE	NONE	NONE	NONE	EMERGENT_DOWN	NONE	NONE
1457243_at	1457243_at	Tmem219	-0.0322543	-0.00473032	-0.300207	-0.263222	-0.501576	-0.0735595	-4.66841	-2.89438	-4.16683	-4.59485	0.622693	0.942259	0.00024705	0.0104364	0.000705454	0.000287769	-1.83102	-2.25904	2.33581	1.24499	EMERGENT_DOWN	NONE	NONE	NONE	NONE	NONE	EMERGENT_DOWN	NONE	NONE
1458437_at	1458437_at	NA	0.0204209	0.00154702	-0.247325	-0.269293	0.304883	0.0230969	-3.69257	-2.84296	-3.99745	-3.71566	0.764325	0.981854	0.00192872	0.0116163	0.00100934	0.00183626	-1.93462	-2.2164	1.45307	1.25939	EMERGENT_DOWN	NONE	NONE	NONE	NONE	NONE	EMERGENT_DOWN	NONE	NONE
1422799_at	1422799_at	Prrc2a	0.221951	0.121695	0.18248	-0.161166	4.89046	2.68141	4.02075	-2.51102	-0.869714	1.33934	0.000156375	0.0162234	0.000960735	0.0229656	0.397122	0.198894	1.58537	-0.623679	0.715658	0.173973	ANTAG_UP	NONE	NONE	NONE	NONE	NONE	NONE	NONE	ANTAG_UP
1460209_at	1460209_at	Usp39	0.295195	0.117962	0.243501	-0.169656	5.71979	2.28567	4.71816	-2.32448	-1.00163	2.43249	2.97837e-05	0.0360236	0.000222892	0.033366	0.331205	0.0269028	2.81334	-0.620774	1.81171	0.269306	ANTAG_UP	NONE	NONE	NONE	NONE	NONE	NONE	NONE	ANTAG_UP
1453200_at	1453200_at	Rai1	0.172693	0.135054	0.136577	-0.17117	3.14481	2.45941	2.48714	-2.20411	-0.657678	0.0277306	0.00616917	0.0254866	0.0241014	0.042265	0.519953	0.978215	0.413244	-0.272165	-0.244434	0.272599	ANTAG_UP	NONE	NONE	NONE	NONE	NONE	NONE	NONE	ANTAG_UP
1423590_at	1423590_at	Napsa	0.791255	0.235241	0.854805	-0.171691	14.0053	4.16379	15.1301	-2.14886	1.12484	10.9663	1.71849e-10	0.000709999	5.32948e-11	0.0470462	0.276996	6.36903e-09	11.3502	1.50878	12.4751	0.271483	ANTAG_UP	NONE	NONE	NONE	NONE	NONE	NONE	NONE	ANTAG_UP
1456541_x_at	1456541_x_at	Atad3a	0.912052	0.141025	0.881059	-0.172017	17.4965	2.70536	16.9019	-2.33339	-0.594554	14.1965	5.72009e-12	0.0154434	9.75832e-12	0.0327817	0.560329	1.4004e-10	14.6189	-0.172179	14.0244	0.298664	ANTAG_UP	NONE	NONE	NONE	NONE	NONE	NONE	NONE	ANTAG_UP
1418901_at	1418901_at	Cebpb	0.994826	0.379241	1.19794	-0.176123	16.9388	6.45729	20.3972	-2.12048	3.45847	13.9399	9.43588e-12	7.34465e-06	5.24224e-13	0.0496907	0.00317334	1.84391e-10	14.3847	3.90326	17.8432	0.314513	ANTAG_UP	NONE	NONE	NONE	NONE	NONE	NONE	NONE	ANTAG_UP
1420497_a_at	1420497_a_at	Cebpz	0.478216	0.148937	0.447979	-0.179174	8.01552	2.49638	7.50871	-2.12358	-0.506813	5.01233	4.85899e-07	0.0236558	1.13429e-06	0.0493958	0.619094	0.000121931	5.50133	-0.0178191	4.99451	0.345771	ANTAG_UP	NONE	NONE	NONE	NONE	NONE	NONE	NONE	ANTAG_UP
1438376_s_at	1438376_s_at	Trim27	0.183133	0.188539	0.183378	-0.188295	3.01697	3.10604	3.02101	-2.19345	0.00403407	-0.0850316	0.00807449	0.00669488	0.00800638	0.0431511	0.99683	0.933275	0.545842	0.634907	0.549876	0.446095	ANTAG_UP	NONE	NONE	NONE	NONE	NONE	NONE	NONE	ANTAG_UP
1420088_at	1420088_at	Nfkbia	0.414424	1.12669	1.35141	-0.189707	6.98037	18.9775	22.7625	-2.25944	15.7822	3.78504	2.846e-06	1.61908e-12	9.33247e-14	0.037931	2.798e-11	0.00158439	4.45384	16.451	20.236	0.472912	ANTAG_UP	NONE	NONE	NONE	NONE	NONE	NONE	NONE	ANTAG_UP
1454905_at	1454905_at	Ibtk	0.560448	0.141274	0.511038	-0.190683	11.778	2.96892	10.7396	-2.83357	-1.03835	7.77071	2.25653e-09	0.00893064	8.60154e-09	0.0118452	0.314309	7.28753e-07	8.62569	-0.183381	7.58733	0.604558	ANTAG_UP	NONE	NONE	NONE	NONE	NONE	NONE	NONE	ANTAG_UP
1453420_at	1453420_at	Pou5f2	0.204136	0.142001	0.152415	-0.193722	3.36485	2.34067	2.51232	-2.25794	-0.852536	0.17165	0.00387157	0.0323122	0.0229056	0.0380431	0.406307	0.865832	0.892342	-0.131844	0.0398062	0.509606	ANTAG_UP	NONE	NONE	NONE	NONE	NONE	NONE	NONE	ANTAG_UP
1451097_at	1451097_at	Vasp	0.799082	0.417253	1.02078	-0.19555	16.002	8.35569	20.4417	-2.76902	4.43971	12.086	2.26361e-11	2.80176e-07	5.06628e-13	0.0135419	0.000397629	1.54489e-09	12.9982	5.35187	17.4379	0.644995	ANTAG_UP	NONE	NONE	NONE	NONE	NONE	NONE	NONE	ANTAG_UP
1416011_x_at	1416011_x_at	Ehd1	1.20843	0.845405	1.85819	-0.195639	18.5217	12.9576	28.4807	-2.12032	9.95904	15.5231	2.36414e-12	5.51023e-10	2.66189e-15	0.0497063	2.51561e-08	3.60398e-11	16.2226	10.6586	26.1817	0.494632	ANTAG_UP	NONE	NONE	NONE	NONE	NONE	NONE	NONE	ANTAG_UP
1434875_a_at	1434875_a_at	Hmgn3	0.204288	0.229313	0.233344	-0.200257	3.6899	4.14191	4.21471	-2.55767	0.524811	0.0728033	0.0019397	0.000743568	0.000637709	0.0208927	0.606801	0.942851	0.98056	1.43257	1.50537	0.641881	ANTAG_UP	NONE	NONE	NONE	NONE	NONE	NONE	NONE	ANTAG_UP
1417132_at	1417132_at	Cdc25a	0.276464	0.161944	0.231878	-0.20653	4.63559	2.71538	3.88799	-2.44869	-0.747595	1.17261	0.000264437	0.015128	0.00127313	0.0260415	0.465386	0.257856	2.12047	0.200268	1.37288	0.670241	ANTAG_UP	NONE	NONE	NONE	NONE	NONE	NONE	NONE	ANTAG_UP
1443150_at	1443150_at	NA	0.313311	0.280997	0.386161	-0.208147	5.20048	4.66413	6.40969	-2.443	1.20921	1.74556	8.33168e-05	0.000249249	8.02128e-06	0.0263412	0.243883	0.0997632	2.71071	2.17436	3.91992	0.682463	ANTAG_UP	NONE	NONE	NONE	NONE	NONE	NONE	NONE	ANTAG_UP
1419839_x_at	1419839_x_at	Prpf19	0.305218	0.121027	0.216729	-0.209516	5.53513	2.19483	3.93038	-2.6867	-1.60474	1.73555	4.27707e-05	0.0430355	0.00116358	0.0160478	0.127806	0.101563	2.81488	-0.525419	1.21014	0.763198	ANTAG_UP	NONE	NONE	NONE	NONE	NONE	NONE	NONE	ANTAG_UP
1424856_at	1424856_at	Atp1a3	0.193309	0.212847	0.1955	-0.210655	3.10201	3.41554	3.13718	-2.39028	0.0351663	-0.278359	0.00675193	0.00347648	0.00626936	0.0292737	0.972376	0.784247	0.694972	1.0085	0.730138	0.688249	ANTAG_UP	NONE	NONE	NONE	NONE	NONE	NONE	NONE	ANTAG_UP
1457511_at	1457511_at	Rgs12	0.201013	0.200586	0.190705	-0.210893	2.86946	2.86335	2.72232	-2.12874	-0.147142	-0.141038	0.010993	0.0111336	0.0149132	0.0489072	0.88483	0.889574	0.728211	0.722107	0.58107	0.614652	ANTAG_UP	NONE	NONE	NONE	NONE	NONE	NONE	NONE	ANTAG_UP
1447179_at	1447179_at	NA	0.308458	0.193827	0.290746	-0.211538	4.67225	2.93592	4.40397	-2.26571	-0.268279	1.46805	0.000245091	0.00956915	0.000428499	0.0374666	0.791861	0.161179	2.40018	0.663852	2.1319	0.659116	ANTAG_UP	NONE	NONE	NONE	NONE	NONE	NONE	NONE	ANTAG_UP
1448830_at	1448830_at	Dusp1	0.595001	0.916947	1.29887	-0.213077	9.41967	14.5165	20.5629	-2.38528	11.1432	6.04637	5.47895e-08	9.99579e-11	4.61786e-13	0.0295673	5.05441e-09	1.58784e-05	7.04497	12.1418	18.1882	0.706115	ANTAG_UP	NONE	NONE	NONE	NONE	NONE	NONE	NONE	ANTAG_UP
1434873_a_at	1434873_a_at	Acap1	0.368718	0.179459	0.334912	-0.213266	6.40423	3.11701	5.81705	-2.61926	-0.587182	2.70004	8.10286e-06	0.00654176	2.46593e-05	0.0184275	0.565151	0.0156136	3.7989	0.511679	3.21172	0.777012	ANTAG_UP	NONE	NONE	NONE	NONE	NONE	NONE	NONE	ANTAG_UP
1422527_at	1422527_at	H2-DMa	0.394758	0.150259	0.331474	-0.213544	6.00174	2.28448	5.03959	-2.29571	-0.962149	2.75511	1.72892e-05	0.0361083	0.000115358	0.0353176	0.350074	0.0139371	3.7212	0.00394372	2.75905	0.68313	ANTAG_UP	NONE	NONE	NONE	NONE	NONE	NONE	NONE	ANTAG_UP
1456380_x_at	1456380_x_at	Cnn3	0.379628	0.25721	0.421923	-0.214915	5.82119	3.94404	6.46974	-2.33026	0.648551	2.5257	2.44628e-05	0.00113036	7.17764e-06	0.0329858	0.525688	0.0222933	3.5211	1.64395	4.16965	0.703852	ANTAG_UP	NONE	NONE	NONE	NONE	NONE	NONE	NONE	ANTAG_UP
1423290_at	1423290_at	Hyou1	0.328324	0.16013	0.273265	-0.215188	5.22406	2.54788	4.34801	-2.42108	-0.876052	1.80013	7.94575e-05	0.0213126	0.000481828	0.0275249	0.393767	0.0904312	2.83736	0.161181	1.96131	0.733435	ANTAG_UP	NONE	NONE	NONE	NONE	NONE	NONE	NONE	ANTAG_UP
1419457_at	1419457_at	Arhgef28	0.147864	0.227723	0.151853	-0.223733	2.27676	3.50641	2.33819	-2.43597	0.0614286	-1.16822	0.0366616	0.00286585	0.0324715	0.0267156	0.951767	0.259572	-0.0328953	1.19675	0.0285333	0.802796	ANTAG_UP	NONE	NONE	NONE	NONE	NONE	NONE	NONE	ANTAG_UP
1419561_at	1419561_at	Ccl3	2.38119	0.344644	2.50172	-0.224108	38.6279	5.59085	40.5833	-2.5707	1.95534	34.9924	2.01599e-17	3.83283e-05	9.10692e-18	0.0203466	0.0679644	9.86797e-17	36.1946	3.15753	38.15	0.85008	ANTAG_UP	NONE	NONE	NONE	NONE	NONE	NONE	NONE	ANTAG_UP
1442804_at	1442804_at	Fgr	0.381989	0.297	0.452925	-0.226064	6.24546	4.85591	7.40526	-2.61355	1.1598	2.54935	1.08975e-05	0.000167851	1.35416e-06	0.018644	0.262889	0.0212491	3.79298	2.40343	4.95278	0.879384	ANTAG_UP	NONE	NONE	NONE	NONE	NONE	NONE	NONE	ANTAG_UP
1448698_at	1448698_at	Ccnd1	0.160985	0.252417	0.18655	-0.226853	2.26016	3.54383	2.61908	-2.25208	0.358919	-0.924757	0.0378775	0.00264657	0.0184345	0.038483	0.724276	0.368622	0.154222	1.4379	0.513141	0.762953	ANTAG_UP	NONE	NONE	NONE	NONE	NONE	NONE	NONE	ANTAG_UP
1418926_at	1418926_at	Zeb1	0.200695	0.188786	0.162344	-0.227137	3.29456	3.09905	2.66499	-2.63653	-0.629566	-0.434061	0.00449417	0.00679416	0.0167798	0.0177879	0.53773	0.669952	0.832199	0.636694	0.202633	0.895381	ANTAG_UP	NONE	NONE	NONE	NONE	NONE	NONE	NONE	ANTAG_UP
1420796_at	1420796_at	Ahrr	0.349674	0.180993	0.300879	-0.229788	5.90539	3.05666	5.08133	-2.74408	-0.824063	2.02467	2.07957e-05	0.00742841	0.00010599	0.0142581	0.421835	0.0596568	3.37215	0.523421	2.54809	0.952815	ANTAG_UP	NONE	NONE	NONE	NONE	NONE	NONE	NONE	ANTAG_UP
1448572_at	1448572_at	Prl4a1	0.343381	0.254432	0.364377	-0.233436	4.43511	3.28625	4.7063	-2.13197	0.271188	1.42005	0.000401471	0.00457401	0.000228424	0.048604	0.789661	0.174495	2.49771	1.34885	2.76889	0.76202	ANTAG_UP	NONE	NONE	NONE	NONE	NONE	NONE	NONE	ANTAG_UP
1454257_at	1454257_at	Sptlc2	0.229311	0.172369	0.168175	-0.233505	3.42083	2.57138	2.50881	-2.46314	-0.912021	-0.0625727	0.0034376	0.0203181	0.0230687	0.0252957	0.375089	0.95087	1.18315	0.333699	0.271127	0.880858	ANTAG_UP	NONE	NONE	NONE	NONE	NONE	NONE	NONE	ANTAG_UP
1418030_at	1418030_at	Slco3a1	0.544015	0.214962	0.524246	-0.23473	8.00545	3.16327	7.71454	-2.44247	-0.290901	4.55127	4.94e-07	0.00593339	8.00653e-07	0.0263692	0.774807	0.000315062	5.79812	0.955947	5.50722	0.881655	ANTAG_UP	NONE	NONE	NONE	NONE	NONE	NONE	NONE	ANTAG_UP
1418661_at	1418661_at	Abhd2	0.253654	0.232593	0.250796	-0.235451	3.82481	3.50725	3.78172	-2.51047	-0.0430919	0.274474	0.00145596	0.00286073	0.00159561	0.0229914	0.966153	0.787179	1.56298	1.24541	1.51989	0.911112	ANTAG_UP	NONE	NONE	NONE	NONE	NONE	NONE	NONE	ANTAG_UP
1449109_at	1449109_at	Socs2	1.83031	0.164407	1.7579	-0.236819	30.0981	2.70355	28.9073	-2.75369	-1.19076	26.2038	1.10215e-15	0.0155013	2.09983e-15	0.0139781	0.250853	1.00319e-14	27.6315	0.23691	26.4407	1.00951	ANTAG_UP	NONE	NONE	NONE	NONE	NONE	NONE	NONE	ANTAG_UP
1428777_at	1428777_at	Spred1	1.44209	0.442351	1.6435	-0.240944	23.6235	7.24635	26.9228	-2.79096	3.29934	19.6765	5.19099e-14	1.78268e-06	6.52229e-15	0.0129403	0.00444887	9.20586e-13	21.1663	4.78914	24.4656	1.05345	ANTAG_UP	NONE	NONE	NONE	NONE	NONE	NONE	NONE	ANTAG_UP
1421211_a_at	1421211_a_at	Ciita	0.465255	0.248773	0.472536	-0.241492	7.98342	4.26876	8.10837	-2.93012	0.124947	3.83961	5.12201e-07	0.00056911	4.17499e-07	0.00968592	0.902098	0.00141092	5.40953	1.69488	5.53448	1.11011	ANTAG_UP	NONE	NONE	NONE	NONE	NONE	NONE	NONE	ANTAG_UP
1430521_s_at	1430521_s_at	Cpne8	0.233134	0.176798	0.167737	-0.242195	3.17138	2.40503	2.28177	-2.32966	-0.889613	-0.123257	0.00583262	0.0284241	0.0363018	0.0330251	0.386654	0.903415	1.13089	0.364537	0.24128	0.886818	ANTAG_UP	NONE	NONE	NONE	NONE	NONE	NONE	NONE	ANTAG_UP
1423639_at	1423639_at	Hrh2	0.338887	0.17852	0.27482	-0.242588	4.61933	2.43338	3.74603	-2.33818	-0.873298	1.31265	0.000273508	0.0268545	0.00172141	0.0324721	0.395223	0.20754	2.5747	0.388754	1.7014	0.892406	ANTAG_UP	NONE	NONE	NONE	NONE	NONE	NONE	NONE	ANTAG_UP
1435107_at	1435107_at	Ptpdc1	0.21516	0.198735	0.170342	-0.243552	3.02769	2.79656	2.39703	-2.42341	-0.630664	-0.399534	0.00789477	0.012791	0.0288821	0.0273967	0.53703	0.694702	0.916918	0.685789	0.286255	0.930872	ANTAG_UP	NONE	NONE	NONE	NONE	NONE	NONE	NONE	ANTAG_UP
1443903_at	1443903_at	Ppm1a	0.265018	0.235232	0.255569	-0.244681	3.27661	2.90835	3.15979	-2.13912	-0.116824	0.251436	0.00466839	0.0101366	0.0059772	0.0479386	0.908431	0.804629	1.42205	1.05379	1.30523	0.827749	ANTAG_UP	NONE	NONE	NONE	NONE	NONE	NONE	NONE	ANTAG_UP
1450124_a_at	1450124_a_at	Atp2a3	0.253785	0.174579	0.181766	-0.246598	3.40077	2.33939	2.4357	-2.33661	-0.965077	0.0963104	0.00358725	0.0323944	0.0267302	0.0325734	0.34865	0.924452	1.39074	0.329357	0.425668	0.915303	ANTAG_UP	NONE	NONE	NONE	NONE	NONE	NONE	NONE	ANTAG_UP
1458162_at	1458162_at	NA	0.225118	0.22121	0.19888	-0.247448	3.24682	3.19045	2.86838	-2.52358	-0.378432	-0.322061	0.00497251	0.00560231	0.0110176	0.0223894	0.710008	0.751512	1.08341	1.02704	0.704978	0.993818	ANTAG_UP	NONE	NONE	NONE	NONE	NONE	NONE	NONE	ANTAG_UP
1451478_at	1451478_at	Angptl7	0.222618	0.20378	0.178139	-0.248259	3.07791	2.81745	2.46294	-2.42709	-0.614973	-0.354514	0.00710349	0.0122484	0.0253059	0.0271955	0.547088	0.727513	1.00402	0.743557	0.389043	0.960626	ANTAG_UP	NONE	NONE	NONE	NONE	NONE	NONE	NONE	ANTAG_UP
1448229_s_at	1448229_s_at	Ccnd2	2.14999	0.435056	2.33327	-0.251778	25.7141	5.20331	27.9062	-2.12931	2.19202	22.7028	1.35377e-14	8.28433e-05	3.68384e-15	0.0488541	0.0432711	9.72736e-14	23.9201	3.4093	26.1121	0.860745	ANTAG_UP	NONE	NONE	NONE	NONE	NONE	NONE	NONE	ANTAG_UP
1439210_at	1439210_at	Mrps9	0.270459	0.16023	0.174918	-0.255772	4.00238	2.37116	2.58851	-2.67642	-1.41387	0.21735	0.000998851	0.0304114	0.0196214	0.0163906	0.176273	0.830641	1.78261	0.151394	0.368744	1.10681	ANTAG_UP	NONE	NONE	NONE	NONE	NONE	NONE	NONE	ANTAG_UP
1424153_s_at	1424153_s_at	Sall4	0.251016	0.184712	0.177969	-0.25776	3.49531	2.57205	2.47815	-2.53795	-1.01715	-0.0939026	0.00293431	0.0202904	0.0245422	0.0217462	0.323985	0.926335	1.40661	0.483358	0.389456	1.06102	ANTAG_UP	NONE	NONE	NONE	NONE	NONE	NONE	NONE	ANTAG_UP
1431568_at	1431568_at	4933427E13Rik	0.19264	0.263546	0.196803	-0.259383	2.42889	3.32291	2.48138	-2.31254	0.052489	-0.841527	0.0270975	0.00423196	0.0243828	0.0341636	0.958779	0.412266	0.537623	1.43164	0.590112	0.975207	ANTAG_UP	NONE	NONE	NONE	NONE	NONE	NONE	NONE	ANTAG_UP
1433423_at	1433423_at	Nr4a2	0.387203	0.212301	0.338004	-0.2615	5.19118	2.84629	4.53157	-2.47904	-0.659603	1.68528	8.48929e-05	0.011536	0.000328257	0.0244981	0.518748	0.111039	3.18015	0.835265	2.52054	1.05703	ANTAG_UP	NONE	NONE	NONE	NONE	NONE	NONE	NONE	ANTAG_UP
1430550_at	1430550_at	Lipm	0.24713	0.20388	0.188197	-0.262813	3.47178	2.8642	2.64388	-2.61072	-0.827906	-0.220325	0.00308479	0.0111139	0.0175223	0.0187523	0.419717	0.828362	1.36452	0.756937	0.536612	1.12065	ANTAG_UP	NONE	NONE	NONE	NONE	NONE	NONE	NONE	ANTAG_UP
1427683_at	1427683_at	Egr2	1.35502	0.393794	1.48331	-0.265505	20.8719	6.06577	22.848	-2.89184	1.9761	16.7822	3.6544e-13	1.53029e-05	8.79663e-14	0.0104919	0.0653739	1.08884e-11	18.5614	3.75526	20.5375	1.25806	ANTAG_UP	NONE	NONE	NONE	NONE	NONE	NONE	NONE	ANTAG_UP
1425584_x_at	1425584_x_at	NA	0.444525	0.236003	0.414456	-0.266072	6.87778	3.65147	6.41254	-2.91095	-0.465234	2.76107	3.41753e-06	0.00210491	7.97896e-06	0.0100817	0.647937	0.0137664	4.55695	1.33065	4.09171	1.26988	ANTAG_UP	NONE	NONE	NONE	NONE	NONE	NONE	NONE	ANTAG_UP
1441658_at	1441658_at	NA	0.259912	0.233908	0.227465	-0.266356	3.04551	2.74081	2.66531	-2.20689	-0.3802	-0.0755046	0.00760465	0.0143548	0.0167689	0.0420369	0.708721	0.940735	1.28789	0.983193	0.907689	0.964065	ANTAG_UP	NONE	NONE	NONE	NONE	NONE	NONE	NONE	ANTAG_UP
1432241_at	1432241_at	9030205G03Rik	0.205135	0.268013	0.206539	-0.266609	2.46521	3.22084	2.48208	-2.26555	0.0168703	-0.738767	0.0251907	0.00525349	0.0243486	0.0374784	0.986745	0.470585	0.662582	1.41822	0.679452	0.990903	ANTAG_UP	NONE	NONE	NONE	NONE	NONE	NONE	NONE	ANTAG_UP
1455626_at	1455626_at	Hoxa9	0.258025	0.185235	0.176414	-0.266847	3.90897	2.80624	2.67259	-2.85856	-1.23637	-0.133645	0.00121769	0.0125369	0.01652	0.0112453	0.233893	0.895324	1.63653	0.533803	0.400158	1.2517	ANTAG_UP	NONE	NONE	NONE	NONE	NONE	NONE	NONE	ANTAG_UP
1451535_at	1451535_at	Il31ra	0.394162	0.213909	0.340928	-0.267143	4.56755	2.47877	3.95067	-2.18896	-0.61688	1.4719	0.000304571	0.0245115	0.00111457	0.0435297	0.545861	0.16015	2.82935	0.740573	2.21247	0.959864	ANTAG_UP	NONE	NONE	NONE	NONE	NONE	NONE	NONE	ANTAG_UP
1427682_a_at	1427682_a_at	Egr2	1.36179	0.417091	1.50875	-0.27013	20.7109	6.34336	22.9459	-2.905	2.23507	16.6026	4.12661e-13	9.07408e-06	8.22197e-14	0.0102077	0.0397865	1.28513e-11	18.4296	4.06207	20.6647	1.29189	ANTAG_UP	NONE	NONE	NONE	NONE	NONE	NONE	NONE	ANTAG_UP
1422985_at	1422985_at	Fzd1	0.222777	0.285199	0.233338	-0.274638	2.67836	3.42885	2.80533	-2.33478	0.126974	-0.623514	0.0163255	0.00337955	0.0125604	0.0326918	0.900519	0.5416	0.874965	1.62545	1.00194	1.05958	ANTAG_UP	NONE	NONE	NONE	NONE	NONE	NONE	NONE	ANTAG_UP
1419202_at	1419202_at	Cst7	0.224538	0.285556	0.234199	-0.275895	3.21566	4.0895	3.35401	-2.79388	0.138348	-0.735492	0.00531145	0.000830646	0.00396174	0.0128622	0.891665	0.472523	1.06748	1.94132	1.20583	1.27489	ANTAG_UP	NONE	NONE	NONE	NONE	NONE	NONE	NONE	ANTAG_UP
1431531_at	1431531_at	Tex13a	0.322178	0.23101	0.274299	-0.27889	3.50338	2.51201	2.98273	-2.14441	-0.520646	0.470722	0.00288439	0.02292	0.00867588	0.047452	0.609635	0.644096	1.87227	0.880904	1.35163	0.991046	ANTAG_UP	NONE	NONE	NONE	NONE	NONE	NONE	NONE	ANTAG_UP
1442397_at	1442397_at	Nfx1	0.226714	0.238286	0.185816	-0.279183	2.72428	2.86333	2.23284	-2.37218	-0.491441	-0.630492	0.0148529	0.011134	0.0399602	0.0303496	0.629686	0.537139	0.921824	1.06087	0.430383	1.09765	ANTAG_UP	NONE	NONE	NONE	NONE	NONE	NONE	NONE	ANTAG_UP
1435458_at	1435458_at	Pim1	1.51414	0.587483	1.8137	-0.287921	25.0945	9.73663	30.0593	-3.37421	4.96478	20.3227	1.99385e-14	3.45459e-08	1.12511e-15	0.00379544	0.000134336	5.55195e-13	22.6085	7.25061	27.5733	1.61632	ANTAG_UP	NONE	NONE	NONE	NONE	NONE	NONE	NONE	ANTAG_UP
1455877_a_at	1455877_a_at	Nanos1	0.318999	0.19288	0.223138	-0.288741	4.11865	2.49031	2.88097	-2.63609	-1.23768	0.390661	0.000781007	0.0239474	0.0107324	0.0178041	0.233421	0.701122	2.18198	0.553636	0.944297	1.26665	ANTAG_UP	NONE	NONE	NONE	NONE	NONE	NONE	NONE	ANTAG_UP
1420003_at	1420003_at	Nsun5	0.371246	0.198571	0.28046	-0.289357	4.16512	2.22783	3.14656	-2.29554	-1.01855	0.918735	0.000708011	0.0403537	0.00614641	0.0353299	0.323341	0.37167	2.48222	0.544934	1.46367	1.10555	ANTAG_UP	NONE	NONE	NONE	NONE	NONE	NONE	NONE	ANTAG_UP
1448182_a_at	1448182_a_at	Cd24a	0.563155	0.205408	0.478712	-0.28985	7.94069	2.89633	6.75002	-2.88995	-1.19067	3.8537	5.49539e-07	0.0103941	4.30078e-06	0.0105334	0.250886	0.00136931	5.82564	0.781272	4.63497	1.39437	ANTAG_UP	NONE	NONE	NONE	NONE	NONE	NONE	NONE	ANTAG_UP
1454002_at	1454002_at	NA	0.365897	0.215393	0.290701	-0.290589	5.45345	3.21029	4.33271	-3.0625	-1.12074	1.12242	5.02653e-05	0.00537212	0.000497549	0.00733768	0.278688	0.277995	3.2178	0.974639	2.09706	1.48166	ANTAG_UP	NONE	NONE	NONE	NONE	NONE	NONE	NONE	ANTAG_UP
1450793_at	1450793_at	4930550L24Rik	0.187836	0.3037	0.200185	-0.291351	2.82774	4.57199	3.01364	-3.10143	0.185904	-1.55835	0.0119896	0.00030177	0.00813114	0.00676019	0.85482	0.138411	0.569594	2.31385	0.755498	1.50468	ANTAG_UP	NONE	NONE	NONE	NONE	NONE	NONE	NONE	ANTAG_UP
[truncated: 348 more rows]
