# Supplementary material for: Not Just a Sum? Identifying Different Types of Interplay between Constituents in Combined Interventions
Source: PLoS One. 2015 May 12;10(5):e0125334. doi: 10.1371/journal.pone.0125334 (PMC4429013; doi:10.1371/journal.pone.0125334)
Supplement: S3 Table — (XLS) [file pone.0125334.s005.xls]

## Sheet: Sheet0
Ingenuity Canonical Pathways	B-H p-value	-log(B-H p-value)	Ratio	Molecules
Role of Pattern Recognition Receptors in Recognition of Bacteria and Viruses	8.31764e-05	4.08	3.15E-02	PTX3,IL1A,OSM,IL1B
Altered T Cell and B Cell Signaling in Rheumatoid Arthritis	0.000794328	3.1	3.41E-02	IL1A,CSF1,IL1B
HMGB1 Signaling	0.000870964	3.06	2.5E-02	IL1A,OSM,IL1B
Differential Regulation of Cytokine Production in Intestinal Epithelial Cells by IL-17A and IL-17F	0.00104713	2.98	8.7E-02	IL1A,IL1B
Hepatic Cholestasis	0.00141254	2.85	1.85E-02	IL1A,OSM,IL1B
Acute Phase Response Signaling	0.00141254	2.85	1.78E-02	IL1A,OSM,IL1B
Granulocyte Adhesion and Diapedesis	0.00141254	2.85	1.69E-02	IL1A,IL1B,Cxcl3
Agranulocyte Adhesion and Diapedesis	0.00154882	2.81	1.59E-02	IL1A,IL1B,Cxcl3
Hepatic Fibrosis / Hepatic Stellate Cell Activation	0.00158489	2.8	1.52E-02	IL1A,CSF1,IL1B
Graft-versus-Host Disease Signaling	0.00199526	2.7	4.17E-02	IL1A,IL1B
Role of Cytokines in Mediating Communication between Immune Cells	0.00239883	2.62	3.57E-02	IL1A,IL1B
IL-10 Signaling	0.00338844	2.47	2.9E-02	IL1A,IL1B
Toll-like Receptor Signaling	0.00354813	2.45	2.74E-02	IL1A,IL1B
Communication between Innate and Adaptive Immune Cells	0.00524807	2.28	2.2E-02	IL1A,IL1B
PPAR Signaling	0.00524807	2.28	2.13E-02	IL1A,IL1B
IL-6 Signaling	0.00630957	2.2	1.72E-02	IL1A,IL1B
p38 MAPK Signaling	0.00630957	2.2	1.71E-02	IL1A,IL1B
LXR/RXR Activation	0.00645654	2.19	1.65E-02	IL1A,IL1B
FXR/RXR Activation	0.00691831	2.16	1.57E-02	IL1A,IL1B
Aryl Hydrocarbon Receptor Signaling	0.00794328	2.1	1.43E-02	IL1A,IL1B
NF-κB Signaling	0.011749	1.93	1.16E-02	IL1A,IL1B
Dendritic Cell Maturation	0.0120226	1.92	1.12E-02	IL1A,IL1B
LPS/IL-1 Mediated Inhibition of RXR Function	0.0162181	1.79	9.17E-03	IL1A,IL1B
Differential Regulation of Cytokine Production in Macrophages and T Helper Cells by IL-17A and IL-17F	0.0199526	1.7	5.56E-02	IL1B
Xenobiotic Metabolism Signaling	0.0229087	1.64	7.41E-03	IL1A,IL1B
Role of JAK family kinases in IL-6-type Cytokine Signaling	0.025704	1.59	4E-02	OSM
Oncostatin M Signaling	0.0338844	1.47	2.94E-02	OSM
IL-17A Signaling in Fibroblasts	0.0346737	1.46	2.86E-02	NFKBID
Docosahexaenoic Acid (DHA) Signaling	0.0371535	1.43	2.56E-02	IL1B
Role of IL-17F in Allergic Inflammatory Airway Diseases	0.0398107	1.4	2.27E-02	IL1B
MSP-RON Signaling Pathway	0.040738	1.39	2.17E-02	CSF1
Lymphotoxin β Receptor Signaling	0.0467735	1.33	1.85E-02	NFKBID
Retinoic acid Mediated Apoptosis Signaling	0.0537032	1.27	1.56E-02	CFLAR
Macropinocytosis Signaling	0.0562341	1.25	1.47E-02	CSF1
TREM1 Signaling	0.057544	1.24	1.35E-02	IL1B
IL-1 Signaling	0.0676083	1.17	1.1E-02	IL1A
Death Receptor Signaling	0.0676083	1.17	1.09E-02	CFLAR
Type I Diabetes Mellitus Signaling	0.0794328	1.1	9.09E-03	IL1B
PPARα/RXRα Activation	0.12331	0.909	5.59E-03	IL1B
Glucocorticoid Receptor Signaling	0.171791	0.765	3.83E-03	IL1B
