# Supplementary material for: Not Just a Sum? Identifying Different Types of Interplay between Constituents in Combined Interventions
Source: PLoS One. 2015 May 12;10(5):e0125334. doi: 10.1371/journal.pone.0125334 (PMC4429013; doi:10.1371/journal.pone.0125334)
Supplement: S1 Targets file — (TXT) [file pone.0125334.s006.txt]

UNSTIM
UNSTIM
UNSTIM
GMCSF
GMCSF
GMCSF
Curdlan1
Curdlan1
Curdlan1
Curdlan100
Curdlan100
Curdlan100
Comb1
Comb1
Comb1
Comb100
Comb100
Comb100
